# Supplementary material for: Pseudotime dynamics of T cells in pancreatic ductal adenocarcinoma inform distinct functional states within the regulatory and cytotoxic T cells
Source: iScience. 2023 Mar 7;26(4):106324. doi: 10.1016/j.isci.2023.106324 (PMC10034436; doi:10.1016/j.isci.2023.106324)
Supplement: Table S1. Table of genes driving the velocity profiles of cytotoxic, memory and exhausted T cells, related to Figure 3; see also Figure S1 — Since the velocity subpopulations are based on the velocity profile and not gene expression, we cannot provide differentially expressed genes. We however can provide the driver genes for each of these subpopulations. These driver genes have an upregulated splicing ratio and are responsible for the velocity subpopulations. They are provided as a supplementary table 1 with their associated correlation, p value, corrected p value and the 95% confidence interval for the correlation statistic. [file mmc2.xlsx]

## Sheet: CD8 cytotoxic_1_driver_gene
	CD8 cytotoxic_1 corr	CD8 cytotoxic_1 pval	CD8 cytotoxic_1 qval	CD8 cytotoxic_1 ci low	CD8 cytotoxic_1 ci high
HLA-DRA	0.198293	1.89759e-123	3.79517e-120	0.182229	0.214251
ZNF683	0.17693	3.77899e-98	2.51932e-95	0.160738	0.193027
CD74	0.175357	2.07102e-96	1.03551e-93	0.159156	0.191464
HLA-A	0.163884	3.14045e-84	1.25618e-81	0.14762	0.180058
GZMA	0.153566	5.01394e-74	1.67131e-71	0.137251	0.169798
IGHG4	0.133892	1.66861e-56	4.76747e-54	0.117488	0.150223
IGHG3	0.132733	1.50087e-55	3.75217e-53	0.116324	0.14907
LDHA	0.132543	2.14641e-55	4.7698e-53	0.116133	0.148881
NKG7	0.128887	1.90889e-52	3.81779e-50	0.112462	0.145241
IL32	0.125951	3.85787e-50	7.01432e-48	0.109515	0.142319
CCL5	0.121878	4.95588e-47	8.2598e-45	0.105425	0.138263
CORO1A	0.116914	2.19126e-43	3.13038e-41	0.100443	0.133321
TRAC	0.114586	9.92522e-42	1.32336e-39	0.0981072	0.131003
SH3BGRL3	0.11323	8.83588e-41	1.10448e-38	0.0967457	0.129651
HLA-DRB5	0.111791	8.72305e-40	1.02624e-37	0.0953017	0.128218
PSMB9	0.109496	3.15589e-38	3.50654e-36	0.0929997	0.125933
CST7	0.107819	4.14598e-37	4.36419e-35	0.0913169	0.124262
CD3D	0.104396	7.01908e-35	7.01908e-33	0.0878819	0.120852
GZMB	0.104244	8.77387e-35	8.35607e-33	0.08773	0.120701
ARPC2	0.103057	4.98328e-34	4.53026e-32	0.0865394	0.119518
LAG3	0.102202	1.72029e-33	1.4959e-31	0.0856816	0.118667
FABP5	0.100058	3.66953e-32	3.05794e-30	0.0835312	0.116531
ITGB2	0.0991692	1.28067e-31	1.02453e-29	0.0826393	0.115645
FYB1	0.0962221	7.44179e-30	5.72445e-28	0.0796834	0.112708
HLA-DMA	0.096096	8.82949e-30	6.54037e-28	0.0795569	0.112582
CTSW	0.0947759	5.2207e-29	3.72907e-27	0.078233	0.111267
GYG1	0.0947292	5.55641e-29	3.832e-27	0.0781862	0.11122
HLA-B	0.0920026	2.01385e-27	1.34257e-25	0.0754518	0.108503
ACTG1	0.0910135	7.21588e-27	4.65541e-25	0.07446	0.107517
SRGN	0.0906857	1.09818e-26	6.86364e-25	0.0741313	0.10719
SLA2	0.0875157	5.89071e-25	3.46513e-23	0.0709527	0.10403
PSME2	0.0867541	1.50134e-24	8.57906e-23	0.0701891	0.103271
ITGA1	0.0865944	1.82498e-24	1.01388e-22	0.070029	0.103112
RPS2	0.086165	3.07846e-24	1.66403e-22	0.0695985	0.102684
CD8B	0.0847876	1.61868e-23	8.51938e-22	0.0682176	0.101311
CYTOR	0.0847414	1.71061e-23	8.77238e-22	0.0681712	0.101265
CYBA	0.0845232	2.21942e-23	1.10971e-21	0.0679524	0.101047
RAC2	0.0843598	2.69586e-23	1.31505e-21	0.0677886	0.100884
PTPRC	0.0797115	5.82772e-21	2.7751e-19	0.0631289	0.0962501
CAP1	0.0782301	3.03331e-20	1.41084e-18	0.061644	0.094773
TNIP3	0.0770437	1.1118e-19	5.03844e-18	0.0604548	0.09359
LCP1	0.0770257	1.13365e-19	5.03844e-18	0.0604369	0.0935721
GZMM	0.0761442	2.93761e-19	1.27722e-17	0.0595533	0.092693
IRF1	0.0760238	3.34267e-19	1.42241e-17	0.0594326	0.092573
EIF1AY	0.0754167	6.39246e-19	2.66353e-17	0.0588242	0.0919676
CTSC	0.0750655	9.28032e-19	3.78789e-17	0.0584722	0.0916173
OAZ1	0.0747581	1.28416e-18	5.13665e-17	0.0581641	0.0913108
APOBEC3H	0.0746964	1.37042e-18	5.37418e-17	0.0581023	0.0912493
PPP1CA	0.0744566	1.76376e-18	6.78371e-17	0.0578619	0.0910101
CLEC2B	0.0731507	6.86981e-18	2.59238e-16	0.0565532	0.0897078
RPL28	0.0728166	9.69039e-18	3.58903e-16	0.0562184	0.0893747
HAVCR2	0.0716469	3.19249e-17	1.16091e-15	0.0550462	0.0882081
PLXDC1	0.0709336	6.54403e-17	2.33716e-15	0.0543313	0.0874966
MYL6	0.0705387	9.70658e-17	3.40582e-15	0.0539356	0.0871028
PPP1R18	0.0697128	2.19847e-16	7.58093e-15	0.0531081	0.0862791
PGK1	0.0694227	2.92343e-16	9.90994e-15	0.0528173	0.0859897
UCP2	0.0693396	3.17138e-16	1.05713e-14	0.052734	0.0859068
HLA-DQB1	0.0679557	1.21293e-15	3.9768e-14	0.0513474	0.0845265
ACTR3	0.0678284	1.3705e-15	4.42095e-14	0.0512198	0.0843994
EOMES	0.0676271	1.66148e-15	5.27454e-14	0.0510181	0.0841987
CRIP1	0.0673585	2.14638e-15	6.70743e-14	0.050749	0.0839308
UBE2L6	0.0653459	1.41637e-14	4.29202e-13	0.0487325	0.0819231
PSMB3	0.0651467	1.70199e-14	5.08057e-13	0.0485329	0.0817244
PSMB1	0.0643724	3.4578e-14	1.017e-12	0.0477571	0.080952
ENO1	0.0641608	4.1908e-14	1.21472e-12	0.0475451	0.0807409
DBI	0.0640036	4.83221e-14	1.38063e-12	0.0473877	0.0805841
ARPC1B	0.0631992	9.96247e-14	2.80633e-12	0.0465818	0.0797816
WIPF1	0.0623859	2.05162e-13	5.69894e-12	0.045767	0.0789703
GHITM	0.0621282	2.5744e-13	7.05316e-12	0.0455088	0.0787132
SUSD3	0.0611824	5.87617e-13	1.58815e-11	0.0445613	0.0777695
MATK	0.0602028	1.36346e-12	3.63589e-11	0.04358	0.0767922
CASP4	0.0601726	1.39901e-12	3.6816e-11	0.0435498	0.0767621
COX7A2	0.0597956	1.92716e-12	5.00562e-11	0.0431721	0.0763859
GBP1	0.0595625	2.34674e-12	6.01727e-11	0.0429387	0.0761534
REEP5	0.0594719	2.53318e-12	6.41312e-11	0.0428478	0.0760629
DOK2	0.0590286	3.67486e-12	9.18716e-11	0.0424039	0.0756207
SH2D2A	0.0587443	4.65874e-12	1.15031e-10	0.0421191	0.075337
HCLS1	0.0585579	5.43928e-12	1.32665e-10	0.0419324	0.0751511
PSMA5	0.0581842	7.40996e-12	1.78553e-10	0.041558	0.0747782
EEF1D	0.0580988	7.95031e-12	1.89293e-10	0.0414725	0.074693
PSMA7	0.0578891	9.44585e-12	2.22255e-10	0.0412625	0.0744838
CAPZB	0.0576156	1.1817e-11	2.74814e-10	0.0409885	0.0742108
SLAMF7	0.0568093	2.27317e-11	5.22567e-10	0.0401809	0.0734063
BTF3	0.0563801	3.20833e-11	7.29167e-10	0.039751	0.072978
STOM	0.0562227	3.63812e-11	8.17555e-10	0.0395934	0.072821
GNG2	0.0561158	3.96191e-11	8.80424e-10	0.0394862	0.0727142
DDIT4	0.0555232	6.33566e-11	1.39245e-09	0.0388927	0.0721229
NPM1	0.055001	9.54369e-11	2.07472e-09	0.0383697	0.0716019
CD3G	0.054335	1.60074e-10	3.44245e-09	0.0377026	0.0709372
PCSK7	0.0543198	1.61962e-10	3.44599e-09	0.0376874	0.070922
TRG-AS1	0.0542009	1.77506e-10	3.73696e-09	0.0375683	0.0708034
RAB27A	0.0538062	2.40291e-10	5.00606e-09	0.0371731	0.0704096
GLIPR1	0.0536693	2.66768e-10	5.50037e-09	0.037036	0.070273
GIMAP7	0.0531607	3.92507e-10	8.01035e-09	0.0365266	0.0697654
HNRNPA1	0.0529601	4.5667e-10	9.22566e-09	0.0363256	0.0695651
KLRD1	0.0514997	1.35173e-09	2.65044e-08	0.0348632	0.0681077
UTS2	0.0514787	1.3727e-09	2.66543e-08	0.0348421	0.0680868
DEGS1	0.0511177	1.78691e-09	3.40363e-08	0.0344806	0.0677264
LYST	0.0507574	2.32057e-09	4.37843e-08	0.0341198	0.0673669
CD244	0.0505002	2.79359e-09	5.22167e-08	0.0338622	0.0671102
BUB3	0.0502107	3.43866e-09	6.36788e-08	0.0335723	0.0668212
PSMB2	0.0501575	3.57199e-09	6.5541e-08	0.033519	0.0667682
NINJ2	0.0499013	4.28789e-09	7.79617e-08	0.0332625	0.0665125
CD58	0.0497363	4.82086e-09	8.68624e-08	0.0330973	0.0663478
GBP2	0.0495675	5.4328e-09	9.70143e-08	0.0329283	0.0661794
SEM1	0.049512	5.65003e-09	1.00001e-07	0.0328727	0.066124
SURF4	0.0494806	5.77684e-09	1.01348e-07	0.0328412	0.0660926
RBM8A	0.0493549	6.3121e-09	1.09776e-07	0.0327153	0.0659671
FERMT3	0.0492909	6.60251e-09	1.13836e-07	0.0326513	0.0659033
LPXN	0.0491687	7.19406e-09	1.22975e-07	0.0325289	0.0657813
OCIAD2	0.049001	8.09073e-09	1.37131e-07	0.0323609	0.0656139
RPS19	0.048969	8.27335e-09	1.39048e-07	0.0323289	0.065582
HNRNPF	0.0489335	8.4811e-09	1.41352e-07	0.0322934	0.0655465
MZT2A	0.0480508	1.56237e-08	2.56127e-07	0.0314095	0.0646655
TRGC2	0.0475568	2.18928e-08	3.5598e-07	0.0309148	0.0641724
ABI3	0.0473518	2.51574e-08	4.05765e-07	0.0307095	0.0639678
COX5A	0.0472105	2.76769e-08	4.42831e-07	0.0305681	0.0638268
LMNB1	0.0471828	2.81998e-08	4.47615e-07	0.0305403	0.0637991
PDIA6	0.0469325	3.33689e-08	5.25494e-07	0.0302898	0.0635493
ANXA6	0.0465284	4.37153e-08	6.83051e-07	0.0298851	0.0631459
RPL39	0.0459254	6.51386e-08	1.0099e-06	0.0292813	0.062544
LCP2	0.0456836	7.63282e-08	1.17428e-06	0.0290393	0.0623027
PPFIA1	0.0456299	7.90576e-08	1.20552e-06	0.0289854	0.062249
BAZ1A	0.0456201	7.95644e-08	1.20552e-06	0.0289756	0.0622393
PREX1	0.045475	8.74611e-08	1.3152e-06	0.0288304	0.0620944
PGAM1	0.0450414	1.15852e-07	1.72914e-06	0.0283962	0.0616616
EZH2	0.0449656	1.21656e-07	1.80232e-06	0.0283203	0.0615859
RILPL2	0.04459	1.54814e-07	2.27668e-06	0.0279443	0.061211
TMEM126B	0.0445118	1.62748e-07	2.37588e-06	0.0278659	0.0611329
ACTR2	0.0443393	1.81643e-07	2.63251e-06	0.0276933	0.0609608
ATP6V0E1	0.0443085	1.85243e-07	2.66537e-06	0.0276624	0.0609299
TIMP1	0.0442388	1.93615e-07	2.76592e-06	0.0275927	0.0608604
CCL4	0.0440696	2.15519e-07	3.05701e-06	0.0274233	0.0606915
SASH3	0.0438261	2.51296e-07	3.53938e-06	0.0271794	0.0604484
BHLHE40	0.0436635	2.78289e-07	3.89216e-06	0.0270167	0.0602862
TRPV2	0.043515	3.05399e-07	4.24166e-06	0.026868	0.0601378
BRK1	0.0434786	3.12424e-07	4.3093e-06	0.0268315	0.0601015
RPL18A	0.0434193	3.24182e-07	4.44085e-06	0.0267722	0.0600424
SFT2D1	0.0431528	3.82602e-07	5.1356e-06	0.0265054	0.0597763
RBX1	0.0429368	4.37264e-07	5.83019e-06	0.0262892	0.0595607
PTP4A2	0.042818	4.70497e-07	6.23175e-06	0.0261701	0.059442
ADA2	0.0425621	5.50486e-07	7.24324e-06	0.025914	0.0591866
LSM2	0.0425272	5.62336e-07	7.35079e-06	0.0258791	0.0591518
STK4	0.0425154	5.66416e-07	7.35605e-06	0.0258673	0.05914
HSPB11	0.0424071	6.05153e-07	7.79288e-06	0.0257588	0.0590318
MRPL13	0.0423998	6.07844e-07	7.79288e-06	0.0257515	0.0590246
GNAI2	0.0423382	6.31104e-07	8.03954e-06	0.0256898	0.058963
COX4I1	0.0421446	7.09874e-07	8.98574e-06	0.025496	0.0587698
IRF2	0.0421004	7.2911e-07	9.1712e-06	0.0254518	0.0587257
HOPX	0.0419768	7.85709e-07	9.82136e-06	0.0253281	0.0586023
MRPL47	0.0419453	8.00787e-07	9.94767e-06	0.0252965	0.0585709
SHISA5	0.0419168	8.14692e-07	1.00579e-05	0.025268	0.0585424
NAP1L4	0.0418615	8.42317e-07	1.03352e-05	0.0252126	0.0584872
YBX1	0.0418105	8.68558e-07	1.05922e-05	0.0251616	0.0584363
SUPT3H	0.0415994	9.85922e-07	1.19293e-05	0.0249502	0.0582255
CASP1	0.0415923	9.90136e-07	1.19293e-05	0.0249431	0.0582184
SNRPD1	0.0415346	1.02492e-06	1.22745e-05	0.0248853	0.0581608
RNF213	0.0415191	1.03444e-06	1.23147e-05	0.0248699	0.0581454
SYNRG	0.0414607	1.07117e-06	1.26765e-05	0.0248114	0.0580871
PKM	0.0413677	1.1323e-06	1.33212e-05	0.0247182	0.0579942
APOL6	0.0412661	1.20286e-06	1.40685e-05	0.0246165	0.0578928
CSK	0.0411514	1.2876e-06	1.49721e-05	0.0245017	0.0577783
SAMM50	0.0410623	1.35737e-06	1.56921e-05	0.0244126	0.0576893
SNRPB	0.0410319	1.38203e-06	1.58853e-05	0.0243821	0.0576589
TNFRSF1B	0.0408392	1.54845e-06	1.76966e-05	0.0241892	0.0574665
PARP1	0.0408268	1.55975e-06	1.77244e-05	0.0241768	0.0574542
NCOR1	0.0406857	1.69458e-06	1.90402e-05	0.0240355	0.0573133
MDH2	0.0405988	1.78313e-06	1.99232e-05	0.0239485	0.0572266
LEPROTL1	0.040459	1.935e-06	2.15e-05	0.0238085	0.0570869
LINC02195	0.040422	1.97722e-06	2.18477e-05	0.0237715	0.05705
RPS9	0.0403454	2.06741e-06	2.25964e-05	0.0236948	0.0569736
APBB1IP	0.0403453	2.06757e-06	2.25964e-05	0.0236947	0.0569734
PRKCH	0.0400376	2.47152e-06	2.67192e-05	0.0233867	0.0566662
BSG	0.0397061	2.99118e-06	3.21632e-05	0.0230549	0.0563353
LPIN1	0.0396299	3.12468e-06	3.3419e-05	0.0229786	0.0562592
PSMA3	0.0394854	3.39369e-06	3.61031e-05	0.0228339	0.0561149
VAMP8	0.0394585	3.44602e-06	3.64658e-05	0.022807	0.0560881
PSMD4	0.039353	3.65953e-06	3.85214e-05	0.0227014	0.0559827
CD37	0.0392254	3.93454e-06	4.11994e-05	0.0225736	0.0558553
APOL3	0.0391967	3.99893e-06	4.16555e-05	0.022545	0.0558267
ZNRF1	0.0391866	4.02191e-06	4.16778e-05	0.0225349	0.0558166
CMIP	0.03887	4.80888e-06	4.92368e-05	0.0222179	0.0555005
PRELID1	0.0388649	4.82261e-06	4.92368e-05	0.0222128	0.0554954
LGALS1	0.038864	4.8252e-06	4.92368e-05	0.0222119	0.0554945
NUB1	0.0388176	4.95249e-06	5.02791e-05	0.0221655	0.0554482
SIAH2	0.0387078	5.26723e-06	5.32043e-05	0.0220555	0.0553385
UQCRC2	0.0386713	5.37583e-06	5.40284e-05	0.022019	0.0553021
TMCO1	0.038561	5.71752e-06	5.71752e-05	0.0219086	0.055192
PKN1	0.038305	6.59287e-06	6.56007e-05	0.0216524	0.0549364
LSM6	0.0382215	6.9052e-06	6.83684e-05	0.0215688	0.054853
MIR4435-2HG	0.0382065	6.96291e-06	6.84425e-05	0.0215537	0.054838
STAT1	0.0382017	6.98113e-06	6.84425e-05	0.021549	0.0548333
TAPBP	0.0381453	7.2026e-06	7.02692e-05	0.0214924	0.0547769
CNBP	0.0380601	7.5494e-06	7.32952e-05	0.0214072	0.0546919
NDUFS5	0.0379922	7.83708e-06	7.57206e-05	0.0213392	0.0546241
PPP1R12A	0.037935	8.08757e-06	7.77651e-05	0.021282	0.054567
BLOC1S1	0.0379042	8.22575e-06	7.87153e-05	0.0212511	0.0545362
C9orf78	0.0377943	8.73691e-06	8.32087e-05	0.0211411	0.0544265
PSMD8	0.0377108	9.14538e-06	8.66861e-05	0.0210576	0.0543431
AIF1	0.0376696	9.3534e-06	8.82397e-05	0.0210164	0.054302
SLBP	0.0376566	9.4204e-06	8.84545e-05	0.0210033	0.054289
HINT1	0.0376243	9.58803e-06	8.96078e-05	0.0209709	0.0542567
SKAP1	0.037535	1.00661e-05	9.36384e-05	0.0208816	0.0541676
ATP2A3	0.0370415	1.31473e-05	0.000121734	0.0203876	0.0536748
SERBP1	0.0370055	1.34042e-05	0.000123056	0.0203516	0.0536389
AKNA	0.0370043	1.34131e-05	0.000123056	0.0203503	0.0536377
PSMC4	0.0369435	1.38581e-05	0.000126558	0.0202895	0.053577
CEP170	0.0368951	1.4222e-05	0.000129291	0.0202411	0.0535287
ARL4C	0.0368329	1.47037e-05	0.000133065	0.0201788	0.0534666
TSPAN5	0.0367042	1.57504e-05	0.00014126	0.02005	0.0533381
NDUFA12	0.0366276	1.64067e-05	0.000146489	0.0199733	0.0532615
NMT1	0.0365344	1.72403e-05	0.000153247	0.01988	0.0531685
RGCC	0.0365259	1.73178e-05	0.000153255	0.0198715	0.05316
C4orf3	0.0363705	1.88051e-05	0.000165684	0.0197159	0.0530048
ARHGDIA	0.0363344	1.91667e-05	0.000168086	0.0196799	0.0529688
YWHAZ	0.0363266	1.92459e-05	0.000168086	0.0196721	0.052961
ZFAND6	0.0362407	2.01386e-05	0.000175118	0.0195861	0.0528752
UBB	0.036219	2.03698e-05	0.000176362	0.0195644	0.0528536
IL12RB1	0.0359903	2.29705e-05	0.000198022	0.0193354	0.0526252
SUZ12	0.0359813	2.30789e-05	0.000198102	0.0193264	0.0526163
ANKRD44	0.0359177	2.38598e-05	0.00020393	0.0192628	0.0525528
IDH3G	0.0356035	2.81028e-05	0.000237903	0.0189482	0.0522389
FIBP	0.0355974	2.81916e-05	0.000237903	0.0189421	0.0522329
IQGAP1	0.0354548	3.03508e-05	0.000252923	0.0187994	0.0520905
RBCK1	0.0350257	3.78379e-05	0.00031271	0.01837	0.051662
CLTB	0.0349667	3.89961e-05	0.000320955	0.0183109	0.0516031
UFD1	0.0349432	3.9466e-05	0.000323492	0.0182874	0.0515796
CHMP2A	0.0348516	4.13499e-05	0.00033755	0.0181957	0.0514882
DIAPH1	0.0344847	4.97925e-05	0.000402102	0.0178284	0.0511217
TENT5C	0.0344814	4.98732e-05	0.000402102	0.0178252	0.0511185
RHOG	0.0344719	5.01133e-05	0.000402102	0.0178157	0.051109
RACK1	0.0344704	5.01508e-05	0.000402102	0.0178142	0.0511075
KIF3A	0.0344622	5.03586e-05	0.000402102	0.017806	0.0510993
RGS13	0.0344569	5.04925e-05	0.000402102	0.0178007	0.0510941
CAPN2	0.0344502	5.06648e-05	0.000402102	0.0177939	0.0510873
NCKAP1L	0.0343006	5.46171e-05	0.000431756	0.0176443	0.050938
FBXO7	0.0342648	5.5608e-05	0.000437858	0.0176083	0.0509022
UBASH3A	0.0342142	5.70339e-05	0.000445622	0.0175577	0.0508517
TMEM258	0.034214	5.70397e-05	0.000445622	0.0175575	0.0508515
ATP6V1G1	0.0341981	5.74941e-05	0.000447425	0.0175416	0.0508356
ARHGEF1	0.0341014	6.03386e-05	0.000467095	0.0174449	0.0507391
SNF8	0.0340964	6.04888e-05	0.000467095	0.0174399	0.0507341
WNK1	0.0340837	6.08756e-05	0.000468274	0.0174271	0.0507213
ARF1	0.0340462	6.20233e-05	0.000475275	0.0173896	0.0506839
PIK3R1	0.0339188	6.60769e-05	0.000504404	0.0172621	0.0505567
NSMCE2	0.0338786	6.74078e-05	0.000512607	0.0172219	0.0505166
NUP93	0.0336359	7.59993e-05	0.000575753	0.0169789	0.0502742
COX8A	0.0336087	7.70226e-05	0.000581303	0.0169517	0.0502471
SSR2	0.0334794	8.2076e-05	0.000617113	0.0168223	0.0501179
RBM25	0.0333192	8.87712e-05	0.000664953	0.016662	0.0499579
CHST11	0.0331948	9.4322e-05	0.000703896	0.0165375	0.0498337
BTN3A2	0.033027	0.00010233	0.000758801	0.0163695	0.0496661
SCP2	0.0330248	0.000102438	0.000758801	0.0163673	0.049664
SRSF4	0.0329599	0.000105708	0.000780133	0.0163024	0.0495991
VBP1	0.0327455	0.000117221	0.00086192	0.0160878	0.049385
EIF3K	0.0327107	0.000119197	0.000871181	0.016053	0.0493503
PRPF40A	0.032708	0.000119352	0.000871181	0.0160503	0.0493476
RABAC1	0.0326719	0.000121442	0.000883215	0.0160141	0.0493115
ATP6V0B	0.0326356	0.00012357	0.000895437	0.0159779	0.0492753
BIN1	0.0324875	0.000132647	0.000957739	0.0158296	0.0491274
HSPA8	0.0322836	0.000146167	0.00105156	0.0156255	0.0489238
SH3GLB1	0.0321632	0.000154752	0.00110796	0.015505	0.0488035
ITGB7	0.0321405	0.00015642	0.00111331	0.0154823	0.0487809
FKBP8	0.032091	0.000160124	0.00113563	0.0154328	0.0487314
RBM38	0.032072	0.000161567	0.00113779	0.0154137	0.0487124
TSPAN17	0.032057	0.000162714	0.00114185	0.0153987	0.0486974
SRSF2	0.0320101	0.000166347	0.00116326	0.0153519	0.0486507
PPP4C	0.0319706	0.000169474	0.001181	0.0153123	0.0486112
UBE2I	0.031956	0.00017064	0.001185	0.0152977	0.0485966
RPL10	0.031885	0.000176434	0.00122099	0.0152266	0.0485257
UBXN1	0.0317083	0.000191651	0.00132173	0.0150498	0.0483492
DOCK2	0.0316377	0.000198067	0.00136128	0.0149792	0.0482788
FDFT1	0.0315582	0.000205542	0.00140782	0.0148996	0.0481993
USP39	0.03153	0.000208252	0.00142152	0.0148714	0.0481712
MRPL33	0.0314949	0.000211678	0.00143998	0.0148362	0.0481361
TTC39C	0.0312468	0.000237423	0.00160421	0.014588	0.0478884
CDC40	0.0312186	0.000240536	0.00161977	0.0145597	0.0478602
DR1	0.0311686	0.000246129	0.00165187	0.0145097	0.0478103
LASP1	0.0311193	0.000251779	0.00168414	0.0144603	0.047761
MSN	0.0310129	0.000264367	0.00176245	0.0143539	0.0476548
TANK	0.0309995	0.000265999	0.00176744	0.0143404	0.0476413
GTF2E2	0.0308378	0.000286384	0.00189659	0.0141786	0.0474799
CALR	0.0308266	0.000287846	0.00189997	0.0141674	0.0474687
SP110	0.0307879	0.000292965	0.00192108	0.0141287	0.0474301
HNRNPDL	0.030762	0.000296434	0.00193747	0.0141028	0.0474042
RTF1	0.0307491	0.000298178	0.00194253	0.0140899	0.0473913
LAMTOR5	0.030742	0.000299152	0.00194255	0.0140827	0.0473842
SRSF3	0.0307288	0.000300949	0.00194789	0.0140695	0.047371
BLOC1S2	0.0306905	0.000306227	0.00197566	0.0140312	0.0473328
RBPJ	0.0305771	0.000322365	0.00207013	0.0139177	0.0472195
RPS6KA1	0.0305732	0.000322941	0.00207013	0.0139138	0.0472156
PPIG	0.0305612	0.000324697	0.00207474	0.0139018	0.0472036
STAT2	0.0305392	0.000327931	0.00208873	0.0138798	0.0471817
SRRT	0.0303402	0.0003587	0.00227746	0.0136806	0.0469829
RPL36AL	0.0303209	0.000361808	0.00228992	0.0136614	0.0469637
GTF3C6	0.0302407	0.000375057	0.00236629	0.0135811	0.0468836
EML4	0.0302212	0.00037835	0.00237956	0.0135616	0.0468641
EIF3H	0.0301794	0.000385491	0.00241196	0.0135197	0.0468223
DDX46	0.030177	0.000385914	0.00241196	0.0135173	0.0468199
PLGRKT	0.0301597	0.000388909	0.00242311	0.0135	0.0468026
CCL3	0.0301032	0.000398827	0.00247719	0.0134435	0.0467463
PSMD13	0.0300742	0.000404021	0.00249704	0.0134145	0.0467173
DESI1	0.0300715	0.000404521	0.00249704	0.0134117	0.0467145
NDUFA3	0.0300559	0.000407336	0.00250668	0.0133961	0.046699
DNAJA1	0.0300467	0.000409002	0.00250921	0.0133869	0.0466898
USP15	0.0300165	0.00041454	0.00253541	0.0133567	0.0466596
RPL23	0.0298897	0.000438552	0.0026741	0.0132298	0.046533
ANAPC5	0.029782	0.00045996	0.00279611	0.0131221	0.0464255
ATP5MF	0.0297343	0.000469764	0.00284705	0.0130743	0.0463777
LSM1	0.0297104	0.00047473	0.00286846	0.0130504	0.0463539
LRRFIP2	0.0296292	0.000492015	0.00296395	0.0129691	0.0462728
MZT2B	0.0295145	0.000517426	0.00310766	0.0128544	0.0461583
NMI	0.0294861	0.000523906	0.00313716	0.0128259	0.0461299
SLC20A1	0.0294002	0.00054398	0.00324764	0.0127399	0.0460441
CDKN1B	0.0292652	0.000576944	0.00343419	0.0126049	0.0459093
RAP1A	0.029202	0.00059302	0.00351941	0.0125416	0.0458461
REST	0.0291888	0.000596418	0.0035291	0.0125284	0.045833
AK2	0.0291809	0.000598466	0.00353078	0.0125205	0.0458251
TFDP1	0.0290993	0.000620027	0.00364246	0.0124388	0.0457436
INPP4A	0.0290955	0.000621039	0.00364246	0.0124351	0.0457398
SHKBP1	0.0290644	0.000629441	0.00368094	0.012404	0.0457088
SUN2	0.0290014	0.000646816	0.00377152	0.0123409	0.0456458
MCM6	0.0289	0.000675715	0.00392857	0.0122394	0.0455445
GNAI3	0.0288517	0.000689905	0.00399945	0.0121911	0.0454963
SF3B2	0.0288094	0.000702557	0.00406102	0.0121487	0.045454
PSMG2	0.0287154	0.00073141	0.00421562	0.0120547	0.0453602
ADGRE5	0.0286165	0.000763001	0.0043725	0.0119557	0.0452614
TRAT1	0.0285306	0.000791438	0.00452251	0.0118697	0.0451756
SKA2	0.0285221	0.000794309	0.00452598	0.0118612	0.0451671
RASSF5	0.0284492	0.000819294	0.00465508	0.0117883	0.0450943
STUB1	0.0284149	0.000831299	0.00469467	0.011754	0.04506
MTPN	0.0284099	0.000833058	0.00469467	0.011749	0.0450551
SPAG7	0.0284092	0.000833304	0.00469467	0.0117483	0.0450544
CD48	0.0283952	0.000838262	0.00470934	0.0117343	0.0450404
SPCS3	0.0283798	0.000843764	0.00472697	0.0117188	0.045025
CBLB	0.0283722	0.000846481	0.00472894	0.0117112	0.0450174
TERF2IP	0.0283345	0.000860084	0.00479155	0.0116735	0.0449797
ZNF706	0.0283248	0.000863626	0.00479792	0.0116638	0.04497
CCNDBP1	0.0283056	0.000870649	0.00482354	0.0116446	0.0449509
CCNI	0.028284	0.000878643	0.00485438	0.011623	0.0449293
ATP5F1B	0.0282509	0.000890998	0.00490908	0.0115899	0.0448962
NIPAL3	0.0281016	0.000948769	0.00521301	0.0114405	0.0447472
SNRPA1	0.0280754	0.000959262	0.00525623	0.0114143	0.044721
HNRNPR	0.0280463	0.000971068	0.00530638	0.0113851	0.0446919
CSNK2B	0.0279587	0.00100734	0.00548961	0.0112974	0.0446044
NDUFC2	0.0278714	0.00104473	0.00567789	0.0112101	0.0445172
NDUFB10	0.0276952	0.00112412	0.00608121	0.0110338	0.0443412
TAGLN2	0.0276933	0.00112502	0.00608121	0.0110319	0.0443393
BARD1	0.0275877	0.0011753	0.00631882	0.0109262	0.0442338
TBC1D15	0.0275463	0.00119557	0.00641055	0.0108848	0.0441924
XRCC5	0.0274956	0.00122078	0.00651083	0.0108341	0.0441419
EMC3	0.0274787	0.00122933	0.00653898	0.0108172	0.044125
PET100	0.0274511	0.00124337	0.00657866	0.0107896	0.0440974
ATP8A1	0.0274268	0.00125587	0.00661384	0.0107652	0.0440731
EZR	0.0274253	0.00125663	0.00661384	0.0107638	0.0440717
BABAM2	0.027407	0.00126613	0.00664633	0.0107454	0.0440534
XRN2	0.0273755	0.00128262	0.0067153	0.0107139	0.0440219
VCPKMT	0.02734	0.00130145	0.0067961	0.0106783	0.0439864
ATF6	0.0271568	0.00140264	0.00728645	0.0104951	0.0438035
COPB1	0.027129	0.00141864	0.00735045	0.0104672	0.0437757
CSF1	0.0270918	0.00144027	0.00744324	0.01043	0.0437385
TIMM17A	0.0270826	0.00144569	0.00745201	0.0104208	0.0437293
MAPK1	0.0270487	0.00146575	0.00753599	0.0103869	0.0436954
IK	0.0270175	0.00148442	0.00761239	0.0103557	0.0436643
HMGCS1	0.0269827	0.00150552	0.00767022	0.0103208	0.0436295
DAPK2	0.0269799	0.0015072	0.00767022	0.0103181	0.0436268
SERPINB9	0.0268699	0.00157579	0.00797871	0.010208	0.0435169
NASP	0.0267997	0.00162111	0.0081874	0.0101377	0.0434468
CLTC	0.02679	0.00162743	0.00819866	0.010128	0.0434371
FDPS	0.0267702	0.00164044	0.00824343	0.0101083	0.0434173
IFI35	0.0267584	0.0016483	0.00825383	0.0100964	0.0434055
CD300A	0.0267539	0.00165126	0.00825383	0.0100919	0.043401
LPIN2	0.0267484	0.00165489	0.00825383	0.0100865	0.0433956
RSRC2	0.0267419	0.00165924	0.00825492	0.0100799	0.0433891
TOX4	0.0267353	0.00166369	0.00825653	0.0100733	0.0433824
SLU7	0.0266894	0.00169462	0.00838921	0.0100274	0.0433366
NDUFAB1	0.0266799	0.00170109	0.00840043	0.0100179	0.0433272
THOC5	0.0264834	0.00184029	0.00906548	0.00982125	0.0431308
MAP4K1	0.0264134	0.00189235	0.00927624	0.0097512	0.0430609
METTL9	0.0263426	0.00194634	0.00949433	0.0096804	0.0429902
HIKESHI	0.0261799	0.00207587	0.010077	0.00951761	0.0428277
TRIM33	0.026159	0.00209309	0.010136	0.00949668	0.0428068
PIH1D1	0.0261384	0.00211017	0.010194	0.00947607	0.0427863
WDR1	0.0261001	0.00214229	0.0103243	0.00943773	0.042748
SEC11A	0.0260716	0.00216651	0.0104159	0.00940916	0.0427195
PDE4A	0.0260543	0.00218122	0.0104615	0.00939195	0.0427023
SHISAL2A	0.0260116	0.00221821	0.0106026	0.00934914	0.0426596
SNRPD2	0.0260081	0.00222125	0.0106026	0.00934565	0.0426561
TFPT	0.0259759	0.0022495	0.0107119	0.00931344	0.0426239
PHF20L1	0.0259531	0.00226969	0.0107824	0.00929065	0.0426012
EIF2B1	0.0258247	0.00238664	0.0112843	0.00916215	0.0424729
DNAJB6	0.0257828	0.00242595	0.0114381	0.00912025	0.0424311
FNBP1	0.025771	0.00243712	0.0114381	0.00910845	0.0424193
DGKZ	0.0257703	0.0024378	0.0114381	0.00910773	0.0424186
FAAP20	0.0257658	0.00244204	0.0114381	0.00910328	0.0424141
RPA3	0.0257308	0.0024756	0.0115682	0.0090682	0.0423791
SKI	0.0257174	0.00248849	0.0116014	0.00905485	0.0423658
CENPF	0.0256264	0.00257806	0.011991	0.00896377	0.0422748
NDUFB4	0.0255607	0.00264449	0.0122714	0.00889806	0.0422092
SAT1	0.0254868	0.0027212	0.012569	0.00882404	0.0421354
TPST2	0.0254266	0.00278511	0.0128209	0.0087638	0.0420752
LITAF	0.0254234	0.00278854	0.0128209	0.00876061	0.042072
KMT2E	0.0254025	0.00281101	0.0128945	0.00873976	0.0420512
PPA1	0.0253589	0.00285863	0.013083	0.00869606	0.0420076
DPY30	0.0252863	0.00293943	0.013422	0.00862342	0.0419351
BDP1	0.0252383	0.002994	0.0136401	0.00857538	0.0418871
ZC3H15	0.0252028	0.00303491	0.013795	0.00853989	0.0418517
CASP3	0.0251905	0.00304918	0.0138285	0.00852762	0.0418394
ATAD2	0.0251573	0.0030881	0.0139733	0.0084944	0.0418063
SDCBP	0.0250515	0.00321517	0.0145154	0.00838853	0.0417006
EMSY	0.0250146	0.00326059	0.0146873	0.00835162	0.0416637
DDHD1	0.0249996	0.00327923	0.0147236	0.0083366	0.0416487
ARHGEF6	0.0249662	0.00332114	0.0148597	0.00830313	0.0416153
DAD1	0.0249578	0.00333172	0.0148738	0.00829473	0.0416069
ANKH	0.0249362	0.00335902	0.0149622	0.0082732	0.0415854
MIS18BP1	0.0249227	0.00337626	0.0150056	0.00825968	0.0415719
RUVBL1	0.0249056	0.00339829	0.01507	0.00824249	0.0415548
KCNN4	0.0248741	0.00343896	0.0152166	0.00821103	0.0415234
TAX1BP1	0.0247994	0.00353736	0.0156175	0.00813629	0.0414488
HIVEP1	0.0247368	0.00362185	0.0159553	0.00807361	0.0413862
COPB2	0.024698	0.00367506	0.0161541	0.00803482	0.0413475
RHEB	0.0246265	0.00377509	0.0165574	0.00796325	0.041276
MRPS36	0.0245662	0.00386126	0.0168983	0.00790297	0.0412158
NAPRT	0.0245281	0.00391665	0.0171033	0.00786486	0.0411778
CYB5R4	0.0244674	0.00400646	0.0174468	0.00780409	0.0411171
VCP	0.0244632	0.00401276	0.0174468	0.00779988	0.0411129
DNAJC2	0.024412	0.00409002	0.0177441	0.00774866	0.0410618
IDH3B	0.024337	0.00420571	0.0182065	0.00767359	0.0409868
MAPK1IP1L	0.024329	0.00421815	0.0182209	0.00766563	0.0409789
STRBP	0.0242996	0.00426439	0.0183459	0.00763622	0.0409495
SLC25A46	0.024299	0.00426542	0.0183459	0.00763557	0.0409489
F2R	0.0242158	0.00439878	0.0188789	0.00755237	0.0408658
VNN2	0.0241715	0.00447136	0.0191493	0.00750805	0.0408215
LSM7	0.0241503	0.00450652	0.0192586	0.00748681	0.0408003
CACYBP	0.0241437	0.00451744	0.0192641	0.00748025	0.0407938
ORMDL3	0.0241002	0.0045905	0.0195341	0.00743669	0.0407503
TNKS2	0.024065	0.00465024	0.0197462	0.00740154	0.0407152
MICU2	0.0240569	0.0046642	0.0197636	0.00739338	0.0407071
RTCA	0.0240131	0.00473982	0.0200415	0.00734958	0.0406633
PPP1R16B	0.0239605	0.00483212	0.0203887	0.00729697	0.0406108
RBL1	0.0239425	0.00486416	0.0204807	0.00727892	0.0405928
STARD3NL	0.0239341	0.00487907	0.0205003	0.00727056	0.0405844
COPS3	0.0238888	0.00496063	0.0207558	0.00722521	0.0405392
STAT5A	0.0238115	0.00510272	0.0213057	0.00714781	0.0404619
UBE2J1	0.0237897	0.00514327	0.0214303	0.00712607	0.0404402
RTRAF	0.0237173	0.00528061	0.0219568	0.0070536	0.0403678
GLCCI1	0.0236474	0.00541626	0.0224741	0.00698367	0.040298
CHMP5	0.0236348	0.00544106	0.0225303	0.00697105	0.0402854
ERP44	0.023624	0.00546238	0.0225718	0.00696025	0.0402746
BCL11B	0.0235805	0.00554892	0.0228822	0.00691679	0.0402312
CDC25B	0.0235684	0.00557334	0.0228986	0.00690463	0.0402191
ATF1	0.0235672	0.00557581	0.0228986	0.00690341	0.0402179
TTC1	0.0235305	0.00565018	0.0231565	0.00686671	0.0401812
VCPIP1	0.0235073	0.00569769	0.0233034	0.00684349	0.040158
NBR1	0.0234712	0.00577224	0.0235602	0.0068074	0.040122
TNFRSF1A	0.023454	0.00580815	0.0236585	0.00679016	0.0401048
LCN2	0.0233721	0.00598168	0.0243158	0.00670822	0.040023
RNASEH2B	0.0232534	0.00624155	0.0253207	0.00658942	0.0399044
SRPK1	0.0232451	0.00626001	0.0253442	0.00658116	0.0398961
CHIC2	0.0232174	0.00632213	0.025544	0.00655349	0.0398685
TIAM1	0.0232041	0.00635219	0.0256137	0.00654019	0.0398552
RIPK1	0.0231937	0.00637596	0.0256578	0.00652972	0.0398448
CPPED1	0.0231563	0.00646142	0.0258975	0.00649234	0.0398074
SMCHD1	0.023094	0.00660638	0.0264255	0.00642995	0.0397451
ID2	0.0230867	0.00662352	0.0264412	0.00642265	0.0397379
RASSF3	0.0230706	0.00666135	0.0265392	0.00640661	0.0397218
CHORDC1	0.0230201	0.00678193	0.0269659	0.00635601	0.0396713
RAD23A	0.0229695	0.00690439	0.0273984	0.00630545	0.0396208
VPS37B	0.0229407	0.00697507	0.0275695	0.00627663	0.0395921
BOD1L1	0.0229114	0.00704768	0.0278015	0.0062473	0.0395628
TINF2	0.0228861	0.00711093	0.0279652	0.00622197	0.0395375
MAGOH	0.0228836	0.00711714	0.0279652	0.00621949	0.039535
TOR1B	0.0228704	0.00715044	0.0280409	0.00620625	0.0395218
RASAL3	0.0228567	0.00718498	0.0280875	0.00619257	0.0395081
TMEM156	0.0228546	0.0071904	0.0280875	0.00619043	0.039506
MED28	0.0228308	0.00725077	0.0282681	0.00616668	0.0394823
BBS7	0.0228175	0.00728471	0.0283452	0.0061534	0.039469
MVD	0.0227956	0.00734104	0.0285089	0.00613149	0.0394471
STRAP	0.0227073	0.00757219	0.0293496	0.00604312	0.0393589
KRAS	0.0226966	0.00760069	0.029403	0.0060324	0.0393482
KCTD20	0.022683	0.00763696	0.0294863	0.0060188	0.0393346
EIF3M	0.0225967	0.00787092	0.0302728	0.00593244	0.0392484
SLC6A6	0.0225682	0.00794948	0.0305162	0.00590396	0.0392199
PPP2R5A	0.0224495	0.00828474	0.0317423	0.00578517	0.0391013
PCID2	0.0224187	0.00837366	0.0320216	0.00575439	0.0390706
MRPL39	0.022373	0.00850724	0.0324704	0.00570869	0.039025
BTBD10	0.0222869	0.00876448	0.0333885	0.00562246	0.0389389
GTF2A1	0.0222415	0.00890268	0.0338505	0.00557707	0.0388935
EED	0.0222255	0.00895188	0.033973	0.00556106	0.0388776
SMC1A	0.0221193	0.00928446	0.0351019	0.00545486	0.0387715
SAFB2	0.0220144	0.00962408	0.0362767	0.00534986	0.0386667
TRMT112	0.0220121	0.00963145	0.0362767	0.00534762	0.0386644
MTO1	0.0219486	0.00984258	0.0368822	0.00528404	0.0386009
KIAA0586	0.0219482	0.00984401	0.0368822	0.00528362	0.0386005
GON4L	0.0219471	0.00984756	0.0368822	0.00528256	0.0385995
RGS19	0.0218251	0.0102647	0.0383725	0.0051605	0.0384776
PTPRJ	0.0218064	0.0103301	0.0385124	0.00514174	0.0384589
ALKBH5	0.0218034	0.0103406	0.0385124	0.00513876	0.0384559
KDM2A	0.0217537	0.0105161	0.0390209	0.00508903	0.0384062
HACD4	0.0216589	0.010858	0.0402147	0.00499427	0.0383116
PMPCB	0.0216227	0.0109914	0.0406336	0.00495801	0.0382754
RNF145	0.0216082	0.0110452	0.0406828	0.00494348	0.0382609
HNRNPA2B1	0.0216081	0.0110454	0.0406828	0.00494344	0.0382608
ERP29	0.0215754	0.0111676	0.0410572	0.00491072	0.0382282
SPCS2	0.0215498	0.0112641	0.041336	0.00488509	0.0382026
PIGX	0.0214842	0.0115148	0.0421788	0.00481941	0.038137
GPR180	0.0214684	0.0115757	0.0423245	0.00480364	0.0381212
RGS1	0.021458	0.0116163	0.0423952	0.00479319	0.0381108
PATL2	0.0213698	0.0119633	0.0435823	0.00470503	0.0380228
MR1	0.0212949	0.0122655	0.0446017	0.0046301	0.0379479
SMARCAD1	0.0212747	0.0123481	0.0448205	0.0046099	0.0379278
BAX	0.0212682	0.0123751	0.0448372	0.00460332	0.0379212
NACA	0.021245	0.0124705	0.0451014	0.00458017	0.0378981
MAPKAPK3	0.0210645	0.0132381	0.0477048	0.00439952	0.0377177
APRT	0.021051	0.0132969	0.0478305	0.00438607	0.0377043
CLYBL	0.0210204	0.0134314	0.0482278	0.00435547	0.0376737
MRPL20	0.0209354	0.0138118	0.0495048	0.00427043	0.0375888
ST8SIA4	0.0209154	0.013903	0.0497423	0.00425037	0.0375688
MTDH	0.0208686	0.0141174	0.0503838	0.00420362	0.0375221
NLRC3	0.0208653	0.0141327	0.0503838	0.00420031	0.0375188
MAP1LC3B	0.0208398	0.0142509	0.050715	0.00417481	0.0374933
CCDC28A	0.0207543	0.0146541	0.0519798	0.00408927	0.0374079
ASF1A	0.0207535	0.0146583	0.0519798	0.00408839	0.037407
PHF11	0.020736	0.014742	0.0521841	0.00407089	0.0373895
MARK3	0.0205904	0.0154553	0.0545353	0.00392526	0.0372441
MPHOSPH9	0.0205893	0.0154608	0.0545353	0.00392417	0.037243
ANGEL2	0.0205244	0.0157885	0.05555	0.00385925	0.0371782
TIPRL	0.0205214	0.015804	0.05555	0.00385621	0.0371751
G3BP2	0.0205142	0.0158408	0.0555816	0.003849	0.0371679
RNF138	0.0204744	0.0160453	0.0562006	0.00380921	0.0371282
LRRFIP1	0.0203718	0.0165832	0.0579831	0.00370662	0.0370258
ZCCHC7	0.020315	0.016888	0.058946	0.00364977	0.036969
NEPRO	0.0202059	0.0174871	0.0609308	0.00354063	0.03686
PFDN2	0.0201905	0.0175732	0.0610834	0.00352521	0.0368446
CCM2	0.0201872	0.017592	0.0610834	0.00352186	0.0368412
SLC30A7	0.0201546	0.0177752	0.061506	0.00348931	0.0368087
ARHGAP26	0.0200447	0.0184068	0.0635812	0.00337931	0.0366989
KDM5A	0.0200101	0.0186091	0.0641341	0.00334476	0.0366644
MIR3142HG	0.0200064	0.018631	0.0641341	0.00334105	0.0366607
AGFG2	0.0199628	0.0188895	0.0648773	0.00329744	0.0366171
NRBP1	0.0199591	0.0189117	0.0648773	0.00329371	0.0366134
ARL2BP	0.0198987	0.0192752	0.0658983	0.00323331	0.0365531
RAD21	0.0198761	0.0194128	0.0661603	0.00321071	0.0365305
ATG3	0.0198745	0.0194227	0.0661603	0.0032091	0.0365289
TRAPPC3	0.0198699	0.0194511	0.0661603	0.00320444	0.0365242
C9orf16	0.0198532	0.0195534	0.0663951	0.00318777	0.0365076
CFAP20	0.0198177	0.019773	0.0669136	0.00315221	0.0364721
HTATIP2	0.0198023	0.0198683	0.0670955	0.00313689	0.0364568
EHD1	0.0197982	0.0198938	0.0670955	0.00313279	0.0364527
RPS3	0.0197652	0.0201011	0.0676806	0.00309971	0.0364197
SLC25A12	0.0197459	0.0202226	0.067975	0.00308047	0.0364004
STK24	0.0197239	0.0203625	0.0683304	0.00305844	0.0363784
C19orf53	0.019715	0.0204195	0.0684071	0.00304948	0.0363695
MNAT1	0.0196842	0.0206166	0.0689517	0.00301874	0.0363388
ASPSCR1	0.019667	0.0207278	0.0692078	0.00300151	0.0363216
ECHDC1	0.0196361	0.0209284	0.0696921	0.0029706	0.0362907
MCUB	0.019634	0.0209425	0.0696921	0.00296845	0.0362886
SLTM	0.01956	0.0214303	0.0711972	0.00289443	0.0362146
ATG12	0.0195331	0.0216101	0.0716755	0.00286752	0.0361878
ST3GAL1	0.0195207	0.0216933	0.0718322	0.00285513	0.0361754
MOB1A	0.0193887	0.0225979	0.0747039	0.00272306	0.0360435
ITGB1BP1	0.0193762	0.0226849	0.0748676	0.00271061	0.0360311
SYTL3	0.0193238	0.0230546	0.0759623	0.00265813	0.0359786
NIN	0.0193025	0.023206	0.0763357	0.00263683	0.0359574
SS18L2	0.0192917	0.0232829	0.0764627	0.00262608	0.0359466
ZFC3H1	0.0192357	0.0236865	0.0776606	0.00257009	0.0358907
NDUFS3	0.0192225	0.0237826	0.0778482	0.00255687	0.0358775
PLEKHF1	0.019197	0.0239694	0.0783315	0.00253133	0.035852
RPS12	0.0191546	0.0242826	0.0791355	0.00248889	0.0358096
TMEM267	0.019153	0.0242946	0.0791355	0.00248727	0.035808
PRKCB	0.0191272	0.0244868	0.0796318	0.00246147	0.0357822
PPIL3	0.019055	0.0250315	0.081008	0.00238929	0.0357101
SYAP1	0.018993	0.0255078	0.0824162	0.00232727	0.0356482
HIVEP3	0.0189726	0.0256668	0.082796	0.0023068	0.0356278
NDUFS2	0.0189326	0.0259792	0.083669	0.00226687	0.0355879
NDUFS6	0.0189268	0.026025	0.0836816	0.00226106	0.0355821
ADPGK	0.0189163	0.0261079	0.0838136	0.00225055	0.0355716
SLC39A11	0.0188927	0.0262953	0.0842799	0.0022269	0.035548
RNF181	0.0188862	0.0263472	0.084311	0.00222039	0.0355415
SNRNP27	0.0188442	0.0266835	0.0852508	0.00217838	0.0354995
LAP3	0.0187838	0.0271736	0.0866782	0.00211799	0.0354392
TIAL1	0.0187393	0.0275402	0.0877076	0.00207342	0.0353947
ETFB	0.0187151	0.0277408	0.0882062	0.00204925	0.0353705
MAN1A1	0.0186512	0.028277	0.0897682	0.00198538	0.0353068
KPNB1	0.0186063	0.0286597	0.0906489	0.00194043	0.0352619
GMPS	0.0186042	0.0286777	0.0906489	0.00193833	0.0352598
XRN1	0.0186027	0.0286904	0.0906489	0.00193685	0.0352583
SYTL1	0.0185863	0.0288312	0.09095	0.00192046	0.0352419
CASC3	0.0185666	0.0290014	0.0911993	0.00190073	0.0352222
ARF4	0.0185458	0.0291821	0.0916235	0.0018799	0.0352014
SUMO3	0.0184961	0.0296174	0.0928445	0.00183016	0.0351517
MRPL52	0.0184058	0.0304224	0.0952189	0.00173982	0.0350615
PAIP2	0.0183978	0.0304944	0.095295	0.00173184	0.0350535
C1D	0.0183753	0.0306986	0.0957835	0.0017093	0.035031
TRIM27	0.0183637	0.0308039	0.0959624	0.00169772	0.0350194
MFNG	0.0183571	0.0308637	0.095999	0.00169117	0.0350129
COPS4	0.0183298	0.0311139	0.0964772	0.00166385	0.0349856
DCPS	0.018307	0.0313242	0.0969788	0.00164103	0.0349628
CNIH1	0.0182805	0.0315703	0.0975898	0.00161449	0.0349363
ATIC	0.0182081	0.0322501	0.0995373	0.0015421	0.034864
GTF3A	0.0181506	0.0327993	0.101076	0.00148457	0.0348065
NLRP1	0.0181252	0.0330446	0.101647	0.00145913	0.0347811
NSRP1	0.0181209	0.033086	0.101647	0.00145486	0.0347769
EIF3G	0.0180581	0.0336994	0.103372	0.00139203	0.0347141
MRPS10	0.0180197	0.0340795	0.104378	0.00135359	0.0346757
FIS1	0.0179566	0.0347116	0.106152	0.00129046	0.0346127
DENND2D	0.0179215	0.0350668	0.107074	0.00125542	0.0345777
C19orf12	0.017898	0.0353074	0.107645	0.00123185	0.0345541
RPL30	0.0178692	0.0356029	0.108232	0.00120309	0.0345254
ARHGAP25	0.0178663	0.035633	0.108232	0.00120018	0.0345225
TXNL1	0.0178635	0.0356623	0.108232	0.00119733	0.0345197
PIK3CD	0.0178449	0.0358544	0.10865	0.00117878	0.0345011
TADA3	0.0178048	0.0362731	0.109752	0.00113862	0.034461
ARMC1	0.0177862	0.0364685	0.110177	0.00112002	0.0344424
CLSTN3	0.0177424	0.0369318	0.111408	0.00107624	0.0343987
BTAF1	0.0177355	0.0370052	0.111462	0.00106934	0.0343918
EMC2	0.0176643	0.0377709	0.113597	0.000998127	0.0343207
SPSB1	0.0176542	0.037881	0.113757	0.000987987	0.0343106
CCT2	0.0176473	0.0379563	0.113812	0.000981066	0.0343036
PRKAR2A	0.0175904	0.0385797	0.115335	0.000924225	0.0342469
BBIP1	0.0175775	0.038723	0.11547	0.000911269	0.0342339
AP3M1	0.0175759	0.0387403	0.11547	0.000909704	0.0342324
GLE1	0.0175277	0.0392777	0.116724	0.000861491	0.0341842
BUD23	0.0174953	0.0396428	0.117635	0.000829056	0.0341518
MAP2K2	0.0174654	0.039982	0.118465	0.000799156	0.034122
ZNF236	0.017434	0.0403411	0.119352	0.000767721	0.0340906
TPP2	0.0174052	0.0406722	0.120154	0.000738953	0.0340618
C14orf119	0.0173991	0.0407428	0.120185	0.000732848	0.0340557
ODF2	0.0173598	0.0411999	0.121002	0.000693509	0.0340164
EPS15L1	0.0173597	0.0412011	0.121002	0.000693405	0.0340163
VDAC3	0.0173185	0.0416842	0.122074	0.000652233	0.0339752
TAF1B	0.0173182	0.0416884	0.122074	0.000651876	0.0339748
IKBKE	0.0171617	0.043569	0.127209	0.000495371	0.0338185
RPS4X	0.017152	0.043688	0.12737	0.000485661	0.0338088
GORASP2	0.017087	0.0444915	0.129404	0.000420678	0.0337439
XPO1	0.0170789	0.0445934	0.129444	0.000412503	0.0337357
PRKX	0.0170729	0.0446684	0.129474	0.000406504	0.0337298
SF3A3	0.0170467	0.0449965	0.130048	0.000380334	0.0337036
CCDC12	0.0169842	0.0457887	0.13193	0.000317817	0.0336412
MFAP1	0.0169813	0.0458261	0.13193	0.000314892	0.0336382
RPL22L1	0.0169797	0.0458458	0.13193	0.000313348	0.0336367
TMEM9B	0.0169472	0.0462634	0.13275	0.000280799	0.0336042
MAP7D3	0.0169181	0.0466391	0.133636	0.000251718	0.0335751
ATXN10	0.0167431	0.0489563	0.139875	7.66096e-05	0.0334002
PLCG2	0.0166965	0.0495893	0.14128	2.99839e-05	0.0333537
YPEL5	0.0166201	0.0506415	0.143868	-4.6425e-05	0.0332773
CD44	0.016608	0.0508095	0.14414	-5.84955e-05	0.0332653
PSTPIP2	0.0165743	0.0512806	0.145271	-9.21866e-05	0.0332316
IGBP1	0.0165095	0.0521976	0.147451	-0.000157019	0.0331669
TOX2	0.0164932	0.0524308	0.147901	-0.000173354	0.0331505
PTK2B	0.0164862	0.052531	0.147975	-0.000180354	0.0331435
PYHIN1	0.0164735	0.0527132	0.148279	-0.000193054	0.0331309
LARP7	0.0164168	0.0535324	0.150372	-0.000249708	0.0330743
LSM14A	0.0163975	0.0538149	0.150839	-0.000269081	0.0330549
ANKRD37	0.0163951	0.0538494	0.150839	-0.000271436	0.0330526
UBE2V2	0.0163169	0.0550041	0.153858	-0.000349698	0.0329744
ARID5B	0.0162442	0.0560956	0.156473	-0.000422421	0.0329017
PSMC1	0.0162085	0.0566383	0.157547	-0.000458144	0.0328661
DOCK11	0.016187	0.0569658	0.158085	-0.00047956	0.0328447
GRB2	0.0161855	0.0569895	0.158085	-0.000481107	0.0328431
RAB11A	0.0161759	0.0571364	0.158273	-0.000490677	0.0328336
ANAPC4	0.0161315	0.0578226	0.159952	-0.000535118	0.0327892
PPWD1	0.0161264	0.0579024	0.159952	-0.00054026	0.032784
UBALD2	0.0160532	0.0590487	0.162838	-0.000613439	0.0327109
CDK5RAP1	0.0160447	0.0591834	0.162838	-0.000621964	0.0327024
RPL36A	0.0160436	0.0592002	0.162838	-0.000623022	0.0327014
MEAF6	0.016039	0.059273	0.162838	-0.000627622	0.0326968
AHSA1	0.0159873	0.060097	0.164875	-0.000679345	0.0326451
NCBP3	0.0159702	0.0603723	0.165144	-0.000696492	0.032628
FHL2	0.0159696	0.0603817	0.165144	-0.000697073	0.0326274
PCNP	0.0159354	0.0609335	0.165941	-0.00073125	0.0325932
RAB10	0.0159289	0.0610391	0.165941	-0.000737758	0.0325867
NAP1L1	0.0159272	0.0610662	0.165941	-0.00073943	0.0325851
RCN2	0.015914	0.0612819	0.166145	-0.000752695	0.0325718
TIMM13	0.01588	0.0618375	0.167354	-0.000786683	0.0325379
C12orf65	0.0158653	0.0620787	0.167641	-0.000801361	0.0325232
RNF111	0.0158634	0.0621111	0.167641	-0.000803328	0.0325212
PARP14	0.0158312	0.0626425	0.168848	-0.00083549	0.0324891
ELL	0.0158132	0.0629419	0.169426	-0.000853508	0.0324711
IRF3	0.0157961	0.0632272	0.169966	-0.000870611	0.032454
SLC35D1	0.0157616	0.0638053	0.17106	-0.000905073	0.0324196
HADHB	0.0157387	0.0641935	0.17164	-0.00092807	0.0323966
PDCD10	0.0157105	0.064671	0.172653	-0.000956202	0.0323685
CCDC88C	0.0157062	0.0647447	0.172653	-0.000960531	0.0323642
XPNPEP1	0.0156899	0.0650226	0.173163	-0.000976809	0.0323479
TPR	0.0156812	0.0651727	0.173184	-0.00098558	0.0323392
FLT3LG	0.0156794	0.0652037	0.173184	-0.000987388	0.0323374
PWP1	0.0156709	0.0653495	0.173341	-0.000995886	0.0323289
HDAC7	0.015659	0.0655535	0.173652	-0.00100775	0.032317
NUMB	0.0156236	0.0661654	0.175041	-0.00104315	0.0322817
FCER1G	0.01555	0.0674536	0.177978	-0.00111682	0.0322081
KIF5B	0.0155113	0.068138	0.179168	-0.00115548	0.0321695
IFI6	0.0155093	0.0681735	0.179168	-0.00115747	0.0321675
C1orf35	0.0154821	0.0686589	0.180207	-0.0011847	0.0321403
YIPF5	0.0153965	0.0702047	0.183782	-0.00127033	0.0320547
TRIM22	0.0153813	0.0704821	0.184267	-0.00128554	0.0320395
AP4E1	0.015355	0.0709638	0.185284	-0.00131182	0.0320133
UFC1	0.015348	0.0710929	0.185379	-0.00131884	0.0320063
KPNA1	0.0153295	0.0714334	0.185564	-0.00133731	0.0319878
MIOS	0.015324	0.0715351	0.185564	-0.00134281	0.0319823
DERL1	0.0152969	0.072039	0.18663	-0.00136997	0.0319552
EXOC4	0.0152382	0.0731375	0.18901	-0.00142865	0.0318966
UBLCP1	0.0152377	0.073147	0.18901	-0.00142915	0.0318961
FAS	0.0152181	0.0735171	0.189722	-0.00144876	0.0318765
PIK3CG	0.0152064	0.0737383	0.190047	-0.00146043	0.0318648
CYFIP2	0.0151701	0.0744297	0.191582	-0.00149676	0.0318285
SMC3	0.0151416	0.0749752	0.192738	-0.00152522	0.0318001
CARD11	0.0151205	0.0753825	0.193537	-0.00154636	0.031779
DYNC1LI1	0.0150899	0.0759746	0.194714	-0.00157693	0.0317484
TMED2	0.0150868	0.0760359	0.194714	-0.00158008	0.0317453
ACVR1	0.0150723	0.0763187	0.195188	-0.0015946	0.0317308
PIM2	0.0150648	0.0764655	0.195314	-0.00160212	0.0317233
ILF2	0.0150534	0.076687	0.19563	-0.00161345	0.031712
SLC16A1	0.0150098	0.0775462	0.19757	-0.00165713	0.0316683
PDE6D	0.0149832	0.0780719	0.198608	-0.00168367	0.0316418
FAM104A	0.0149729	0.0782767	0.198672	-0.00169396	0.0316315
ING4	0.0149658	0.0784188	0.19878	-0.00170109	0.0316244
SKIL	0.0149253	0.079231	0.200331	-0.00174166	0.0315839
SND1	0.0148155	0.0814633	0.205715	-0.00185142	0.0314742
MRPS33	0.0148009	0.0817634	0.206213	-0.001866	0.0314597
GCH1	0.0147896	0.081997	0.206542	-0.00187731	0.0314484
ARAF	0.0147551	0.0827138	0.207491	-0.00191185	0.0314139
PUS7L	0.0147522	0.0827747	0.207491	-0.00191478	0.0314109
MCM3	0.0147514	0.0827902	0.207491	-0.00191552	0.0314102
TAF3	0.0147471	0.0828803	0.207491	-0.00191984	0.0314059
KCNAB2	0.0147465	0.0828925	0.207491	-0.00192043	0.0314053
OSTC	0.0147351	0.0831303	0.207826	-0.00193181	0.0313939
DCK	0.01472	0.0834475	0.208358	-0.00194696	0.0313788
THOC7	0.0147106	0.0836446	0.20859	-0.00195635	0.0313694
TERF1	0.0146909	0.0840606	0.209366	-0.00197611	0.0313497
LSM5	0.0146744	0.0844076	0.209722	-0.00199253	0.0313333
OGA	0.0146742	0.0844132	0.209722	-0.00199279	0.031333
RPL7L1	0.0146498	0.0849302	0.210484	-0.00201716	0.0313086
ATP6V1A	0.0146282	0.0853914	0.211365	-0.00203879	0.031287
SREBF2	0.0146184	0.0856	0.211619	-0.00204854	0.0312773
KIN	0.0145501	0.0870741	0.214733	-0.00211693	0.031209
DLG1	0.0145363	0.0873737	0.214942	-0.00213071	0.0311952
SRRM1	0.0145261	0.0875958	0.215172	-0.0021409	0.031185
MT2A	0.0145221	0.0876825	0.215172	-0.00214487	0.0311811
BPTF	0.0144798	0.0886111	0.217184	-0.00218724	0.0311387
TPGS2	0.0144488	0.0892955	0.218594	-0.00221823	0.0311078
LYRM4	0.0144107	0.090143	0.220399	-0.00225635	0.0310697
DDX60	0.0144042	0.0902887	0.220485	-0.00226287	0.0310632
CCDC88A	0.0143468	0.0915781	0.223089	-0.00232023	0.0310059
MCTS1	0.0143367	0.0918063	0.223284	-0.00233032	0.0309958
TRIP12	0.0143334	0.0918815	0.223284	-0.00233364	0.0309925
TMEM165	0.0142625	0.0935006	0.226798	-0.00240457	0.0309216
FBXW7	0.0142552	0.0936675	0.226798	-0.00241183	0.0309144
FXR1	0.0141921	0.0951304	0.230017	-0.00247498	0.0308513
RRP1B	0.0141879	0.0952269	0.230017	-0.00247912	0.0308471
DDX50	0.0141655	0.0957526	0.230621	-0.00250161	0.0308247
AFAP1L2	0.0141625	0.0958229	0.230621	-0.00250461	0.0308217
TM2D1	0.014105	0.097178	0.233601	-0.00256209	0.0307642
FKBP3	0.0140741	0.0979117	0.235082	-0.00259295	0.0307334
ALDH9A1	0.0140635	0.0981656	0.235133	-0.00260358	0.0307228
FAM91A1	0.0140634	0.0981679	0.235133	-0.00260368	0.0307227
PTGES3	0.0140247	0.0990968	0.237074	-0.0026424	0.030684
TCOF1	0.014009	0.0994745	0.237126	-0.00265806	0.0306684
AP5Z1	0.0139967	0.0997735	0.237273	-0.00267042	0.030656
CAMK4	0.01399	0.0999349	0.237375	-0.00267709	0.0306494
USP20	0.0139744	0.100315	0.237996	-0.00269276	0.0306337
RAB8A	0.0139687	0.100452	0.238039	-0.00269839	0.0306281
LIMK1	0.0139531	0.100834	0.238659	-0.00271402	0.0306125
ADH5	0.0139443	0.101048	0.238884	-0.00272279	0.0306037
PSME4	0.0139256	0.101506	0.239518	-0.00274149	0.030585
SLC3A2	0.0139221	0.101593	0.239518	-0.00274502	0.0305815
DDRGK1	0.0139187	0.101675	0.239518	-0.00274839	0.0305781
TKT	0.0139131	0.101813	0.239561	-0.002754	0.0305725
MRPL48	0.0138775	0.102692	0.241061	-0.00278959	0.030537
EIF5B	0.0138716	0.102839	0.241123	-0.00279552	0.030531
CD84	0.0138511	0.103349	0.24154	-0.00281606	0.0305105
CHCHD1	0.0138472	0.103447	0.24154	-0.00281998	0.0305066
DTD1	0.013845	0.1035	0.24154	-0.00282209	0.0305045
MORF4L1	0.0138339	0.103779	0.241909	-0.00283327	0.0304933
ATP5PF	0.0138239	0.104027	0.242205	-0.00284319	0.0304834
SPARC	0.0138151	0.104247	0.242436	-0.002852	0.0304746
ATXN1	0.0138082	0.104421	0.242558	-0.00285893	0.0304677
TUBA4A	0.0137879	0.104933	0.243087	-0.00287926	0.0304474
CYB5B	0.0137799	0.105135	0.243087	-0.00288728	0.0304394
SRGAP2	0.0137279	0.106454	0.245285	-0.00293926	0.0303874
DDB2	0.013719	0.10668	0.245523	-0.00294812	0.0303786
KMT2A	0.0137048	0.107043	0.246077	-0.00296235	0.0303644
PTPN1	0.0136953	0.107288	0.246357	-0.00297191	0.0303548
PAPOLA	0.0136898	0.107428	0.246394	-0.00297733	0.0303494
LAMTOR4	0.0136649	0.10807	0.247299	-0.00300228	0.0303245
PGM1	0.0136427	0.108644	0.24833	-0.00302451	0.0303022
RPL19	0.0136324	0.108911	0.248656	-0.0030348	0.030292
MACF1	0.0136189	0.10926	0.249168	-0.00304823	0.0302786
DNM2	0.0135787	0.110311	0.250993	-0.00308846	0.0302384
NDFIP2	0.0135623	0.110742	0.251687	-0.00310489	0.0302219
IAH1	0.0135242	0.111747	0.253682	-0.00314294	0.0301839
PRMT1	0.013501	0.112364	0.254793	-0.00316617	0.0301607
GIGYF2	0.0134422	0.113938	0.257778	-0.00322502	0.0301019
TMEM242	0.0134365	0.114091	0.257833	-0.00323072	0.0300962
MAT2B	0.0133826	0.11555	0.26041	-0.00328463	0.0300424
SKAP2	0.0133679	0.115951	0.260858	-0.00329935	0.0300277
B3GNTL1	0.0132785	0.118409	0.265789	-0.00338874	0.0299383
RAB1B	0.0132428	0.119401	0.267142	-0.0034244	0.0299027
KIAA2026	0.013201	0.120572	0.269435	-0.00346621	0.0298609
CCDC69	0.0131903	0.120873	0.269806	-0.00347691	0.0298503
PRKRIP1	0.0131647	0.121596	0.270816	-0.00350251	0.0298247
LRRC28	0.0131464	0.122117	0.271672	-0.00352086	0.0298063
KAT5	0.0131393	0.122318	0.271817	-0.00352794	0.0297993
ATP5F1D	0.0131336	0.12248	0.271876	-0.00353366	0.0297936
SEC23A	0.0131194	0.122886	0.27236	-0.00354789	0.0297793
SLC38A1	0.013097	0.123526	0.272985	-0.00357026	0.029757
MAP3K8	0.0130835	0.123913	0.273238	-0.00358377	0.0297435
TNIK	0.0130773	0.124092	0.273331	-0.00358998	0.0297373
PHF21A	0.0130596	0.124601	0.274149	-0.00360765	0.0297196
SLFN12L	0.0129936	0.126518	0.278061	-0.00367369	0.0296536
UBR5	0.0129166	0.128783	0.282418	-0.00375074	0.0295767
DIS3	0.012881	0.129839	0.284422	-0.00378629	0.0295411
UBA6	0.0128725	0.130092	0.28443	-0.00379478	0.0295327
RBM26	0.0128713	0.130127	0.28443	-0.00379595	0.0295315
CLTA	0.0128648	0.130322	0.284547	-0.0038025	0.0295249
RPS27L	0.0127987	0.132307	0.288566	-0.00386856	0.0294589
TENT2	0.0127793	0.132898	0.288908	-0.00388805	0.0294395
MGME1	0.0127688	0.133217	0.289287	-0.00389856	0.029429
SF3B6	0.0127037	0.135205	0.293287	-0.00396362	0.029364
NDUFS1	0.0126749	0.136094	0.294575	-0.00399244	0.0293352
RPL4	0.0126433	0.137073	0.296182	-0.00402407	0.0293036
POLR2F	0.01264	0.137175	0.296182	-0.00402733	0.0293003
SLC14A1	0.0126366	0.13728	0.296182	-0.00403073	0.0292969
RPL27	0.012625	0.137641	0.29664	-0.00404231	0.0292853
FMR1	0.0126185	0.137844	0.296757	-0.00404881	0.0292788
YTHDC2	0.012571	0.139332	0.299034	-0.0040963	0.0292314
ACOT9	0.0125688	0.139403	0.299034	-0.00409856	0.0292291
TRAPPC11	0.0125657	0.139499	0.299034	-0.00410162	0.0292261
MCMBP	0.01254	0.140311	0.300451	-0.00412734	0.0292004
TTC14	0.0125226	0.140861	0.300985	-0.00414471	0.029183
UHRF1BP1L	0.0124419	0.14344	0.306168	-0.00422541	0.0291024
USP12	0.0124131	0.14437	0.307492	-0.00425426	0.0290736
SOD1	0.0124124	0.144392	0.307492	-0.00425494	0.0290729
POU2F2	0.0124084	0.144521	0.307492	-0.00425894	0.0290689
RBM39	0.0123825	0.14536	0.308621	-0.00428482	0.029043
GRK2	0.0123617	0.146038	0.309403	-0.00430564	0.0290222
XAF1	0.0123555	0.146242	0.309507	-0.00431189	0.029016
DNMT3A	0.0123019	0.148	0.312236	-0.00436546	0.0289625
GATA3	0.0122898	0.148399	0.312748	-0.00437757	0.0289504
ANKRD13A	0.0122682	0.149115	0.313927	-0.00439923	0.0289287
DNAJC7	0.0122398	0.150058	0.31556	-0.00442761	0.0289004
CPNE2	0.0122201	0.150713	0.315961	-0.00444725	0.0288807
DUSP2	0.012212	0.150984	0.316197	-0.00445534	0.0288726
SELL	0.0122047	0.15123	0.316381	-0.0044627	0.0288653
ANKRD27	0.0121896	0.151736	0.317108	-0.00447778	0.0288502
C1orf43	0.0121583	0.15279	0.318977	-0.00450907	0.028819
ROMO1	0.0120433	0.15671	0.326565	-0.00462408	0.0287041
HAX1	0.0120421	0.156751	0.326565	-0.00462527	0.0287029
HERC1	0.011975	0.159075	0.331061	-0.0046924	0.0286358
PSMD1	0.0119417	0.160238	0.332789	-0.00472571	0.0286025
ARHGAP17	0.0119113	0.161307	0.333968	-0.00475616	0.0285721
CPSF2	0.0118984	0.161758	0.334556	-0.00476898	0.0285593
DOCK10	0.0118367	0.163944	0.338728	-0.00483068	0.0284976
TTC39B	0.0117734	0.166214	0.342302	-0.00489409	0.0284343
IL27RA	0.0117726	0.166242	0.342302	-0.00489487	0.0284335
NMRAL1	0.0117693	0.166359	0.342302	-0.0048981	0.0284302
CDC37	0.0117368	0.167532	0.344362	-0.00493062	0.0283978
TNFRSF4	0.0117028	0.168768	0.346547	-0.00496467	0.0283637
FKBP15	0.0116921	0.169159	0.346722	-0.00497539	0.028353
RSBN1L	0.0116862	0.169374	0.346722	-0.00498129	0.0283471
EXOSC8	0.0116503	0.170686	0.348742	-0.00501713	0.0283113
ATOX1	0.0116355	0.171232	0.349453	-0.005032	0.0282965
SCFD1	0.0116142	0.172018	0.349937	-0.00505331	0.0282752
BCAP31	0.0116133	0.172049	0.349937	-0.00505416	0.0282743
CDC5L	0.0116113	0.172122	0.349937	-0.00505614	0.0282723
BTN3A1	0.0116101	0.172169	0.349937	-0.0050574	0.0282711
PSMB4	0.0116036	0.172408	0.350066	-0.00506386	0.0282646
EIF4E2	0.0115939	0.172765	0.350431	-0.00507353	0.028255
GPCPD1	0.0115811	0.17324	0.350688	-0.00508632	0.0282422
CBX1	0.0115178	0.175604	0.354755	-0.00514969	0.0281789
AMMECR1	0.0115029	0.176161	0.355164	-0.00516453	0.028164
COL3A1	0.0114222	0.179215	0.359456	-0.00524528	0.0280833
PANK2	0.0114176	0.179389	0.359456	-0.00524985	0.0280788
TMEM71	0.0114077	0.179767	0.359533	-0.00525975	0.0280689
SNRNP200	0.011403	0.179947	0.359534	-0.00526447	0.0280642
TCTN3	0.011389	0.180482	0.359978	-0.00527848	0.0280502
FXYD5	0.0113878	0.180529	0.359978	-0.0052797	0.0280489
MRPS16	0.0113513	0.181931	0.36208	-0.00531621	0.0280125
GOLT1B	0.0113462	0.182126	0.36208	-0.00532129	0.0280074
EMG1	0.0113309	0.182716	0.362892	-0.00533658	0.0279921
RPL6	0.0113135	0.183388	0.363865	-0.00535395	0.0279747
RPA2	0.0112796	0.184708	0.365758	-0.00538794	0.0279408
UFL1	0.0112419	0.186176	0.368301	-0.00542555	0.0279032
CALU	0.0112338	0.186496	0.36857	-0.00543373	0.027895
TXNDC9	0.0112146	0.187251	0.369696	-0.00545294	0.0278758
HTATSF1	0.011208	0.187508	0.369838	-0.00545947	0.0278693
CDK13	0.0111951	0.188015	0.370109	-0.00547235	0.0278564
LINC00623	0.0111705	0.188991	0.371664	-0.00549704	0.0278318
NT5C	0.0111463	0.189949	0.373182	-0.0055212	0.0278076
IBTK	0.0111413	0.190147	0.373203	-0.00552617	0.0278027
FAM3C	0.0110972	0.191908	0.376291	-0.00557031	0.0277586
VIRMA	0.0110848	0.192406	0.376898	-0.00558273	0.0277461
IQSEC1	0.0110286	0.194668	0.380212	-0.00563887	0.02769
GOLGA5	0.0110189	0.195061	0.380607	-0.00564857	0.0276803
P2RY10	0.0109715	0.196992	0.384001	-0.00569605	0.0276329
CHTOP	0.0109172	0.199215	0.387578	-0.00575028	0.0275787
DCAF13	0.0108998	0.199933	0.388597	-0.00576771	0.0275613
RNF168	0.0108951	0.200129	0.3886	-0.00577244	0.0275566
RPF1	0.0108835	0.200606	0.389148	-0.00578399	0.027545
FLT1	0.0108645	0.201396	0.390043	-0.00580307	0.027526
RUNX1	0.010863	0.201457	0.390043	-0.00580453	0.0275245
BRWD1	0.0108372	0.202531	0.391364	-0.00583036	0.0274987
AKR1A1	0.0108205	0.203227	0.392094	-0.00584704	0.027482
MRPS31	0.0108093	0.203694	0.392094	-0.00585822	0.0274708
JKAMP	0.0108089	0.20371	0.392094	-0.0058586	0.0274705
MRPS18C	0.0107277	0.207129	0.397561	-0.00593985	0.0273893
AP3S1	0.0107096	0.207896	0.398268	-0.00595794	0.0273712
SEC23B	0.0106933	0.208589	0.399214	-0.00597425	0.0273549
STK10	0.0106323	0.211198	0.40382	-0.00603527	0.0272939
SPG21	0.0106119	0.212074	0.40471	-0.00605563	0.0272736
ANKRD11	0.0106027	0.212473	0.40471	-0.0060649	0.0272643
GUSB	0.0105964	0.212743	0.404838	-0.00607115	0.0272581
IP6K2	0.0105837	0.213292	0.405498	-0.00608386	0.0272454
USPL1	0.0105775	0.213558	0.405618	-0.00609	0.0272392
SNRPC	0.010544	0.215016	0.407756	-0.0061236	0.0272057
JAK2	0.0105422	0.215091	0.407756	-0.00612534	0.0272039
TNFRSF9	0.0104777	0.21791	0.411121	-0.00618982	0.0271395
TATDN3	0.0104734	0.2181	0.411121	-0.00619413	0.0271352
CAPZA2	0.0104642	0.218505	0.411478	-0.00620335	0.027126
UBA2	0.0104598	0.2187	0.411478	-0.00620779	0.0271215
TRPS1	0.0104541	0.21895	0.411561	-0.00621347	0.0271159
WSB1	0.0104283	0.22009	0.412768	-0.00623927	0.0270901
PQBP1	0.0104255	0.220212	0.412768	-0.00624203	0.0270873
ICOS	0.0103955	0.221545	0.414877	-0.00627208	0.0270573
NMT2	0.0103899	0.221793	0.414954	-0.00627767	0.0270517
NDUFA6	0.0103558	0.223312	0.417405	-0.00631172	0.0270177
UTP18	0.0103259	0.224652	0.418777	-0.00634164	0.0269878
ARRB2	0.0103254	0.224674	0.418777	-0.00634213	0.0269873
WDR82	0.0102842	0.226531	0.420669	-0.00638339	0.0269461
PPP4R3A	0.0102792	0.226758	0.420669	-0.0063884	0.026941
AP1G1	0.0102749	0.226951	0.420669	-0.00639267	0.0269368
RMC1	0.0102523	0.227976	0.421893	-0.0064153	0.0269142
DDX6	0.0102094	0.229925	0.424607	-0.00645813	0.0268714
CLEC7A	0.010145	0.232879	0.428875	-0.00652258	0.026807
FAM117A	0.0100991	0.235002	0.43199	-0.00656853	0.026761
ALG13	0.0100779	0.235987	0.433401	-0.00658974	0.0267398
MBP	0.0100531	0.237139	0.434572	-0.00661447	0.0267151
SF3B1	0.0100071	0.239292	0.437064	-0.00666049	0.0266691
ISCU	0.00992552	0.243144	0.442114	-0.00674207	0.0265876
PYGB	0.00987352	0.245622	0.446181	-0.00679408	0.0265356
SNX2	0.00985379	0.246567	0.447085	-0.00681381	0.0265159
ASB16-AS1	0.00978004	0.250121	0.452709	-0.00688756	0.0264422
MGP	0.0097481	0.251672	0.455103	-0.00691951	0.0264103
GSDMD	0.00973742	0.252191	0.45563	-0.00693018	0.0263996
CNOT11	0.00972814	0.252644	0.456036	-0.00693947	0.0263903
MPPE1	0.00972192	0.252947	0.456172	-0.00694568	0.0263841
TRIM38	0.0096387	0.257033	0.463122	-0.00702891	0.026301
DCTD	0.00960859	0.258522	0.464967	-0.00705902	0.0262709
MANBA	0.00959631	0.259131	0.465259	-0.0070713	0.0262586
FBL	0.00959591	0.25915	0.465259	-0.0070717	0.0262582
CCNK	0.00958948	0.25947	0.465259	-0.00707814	0.0262518
TOPBP1	0.00957972	0.259955	0.465259	-0.0070879	0.026242
GMEB1	0.00957721	0.26008	0.465259	-0.0070904	0.0262395
WRN	0.00957054	0.260412	0.465437	-0.00709707	0.0262328
IGFBP4	0.00956404	0.260736	0.4656	-0.00710357	0.0262263
NEAT1	0.00955206	0.261334	0.466251	-0.00711555	0.0262144
HECA	0.00954362	0.261755	0.46657	-0.00712399	0.0262059
DYNLT1	0.00949641	0.264122	0.469551	-0.0071712	0.0261588
FOXP3	0.00947717	0.265092	0.470856	-0.00719045	0.0261395
MCM9	0.00944897	0.266516	0.472966	-0.00721865	0.0261113
LINC00342	0.00943394	0.267278	0.473896	-0.00723367	0.0260963
GPBP1	0.00940184	0.268909	0.475739	-0.00726578	0.0260642
DIP2A	0.00939945	0.269031	0.475739	-0.00726817	0.0260619
IFI27	0.00936837	0.270617	0.4777	-0.00729925	0.0260308
ZNF451	0.00934312	0.271911	0.479477	-0.0073245	0.0260055
SNRNP70	0.0093347	0.272343	0.479477	-0.00733292	0.0259971
PRDX5	0.00927961	0.275183	0.483631	-0.00738802	0.0259421
GPR132	0.00927954	0.275186	0.483631	-0.00738808	0.025942
STAU2	0.00924058	0.277207	0.486329	-0.00742705	0.0259031
TRDC	0.00921255	0.278667	0.487712	-0.00745507	0.0258751
TES	0.00918649	0.280029	0.487726	-0.00748113	0.025849
TGDS	0.0091786	0.280442	0.487726	-0.00748903	0.0258411
LRIF1	0.00915519	0.281671	0.489344	-0.00751244	0.0258177
TMEM154	0.00915156	0.281862	0.489344	-0.00751607	0.0258141
RPL7A	0.00914638	0.282134	0.489392	-0.00752124	0.0258089
USP34	0.00905292	0.287081	0.49668	-0.00761471	0.0257155
PRPS2	0.00897316	0.291349	0.503628	-0.00769447	0.0256358
EIF3E	0.00896289	0.291902	0.504148	-0.00770474	0.0256255
RAB35	0.00891915	0.294263	0.506913	-0.00774848	0.0255818
PHF12	0.00890862	0.294834	0.507459	-0.00775902	0.0255713
METTL8	0.00888085	0.296341	0.509616	-0.00778678	0.0255435
IQCB1	0.0088541	0.297799	0.511569	-0.00781353	0.0255168
VPS13B	0.00885062	0.297989	0.511569	-0.00781702	0.0255133
KIZ	0.00879499	0.301036	0.515684	-0.00787264	0.0254577
TNFRSF10A	0.00879274	0.301159	0.515684	-0.00787489	0.0254555
NBAS	0.00876717	0.302568	0.516768	-0.00790047	0.0254299
THADA	0.00874344	0.303878	0.517897	-0.0079242	0.0254062
QRICH1	0.00873172	0.304527	0.517897	-0.00793592	0.0253945
NDUFB9	0.00872711	0.304782	0.517897	-0.00794052	0.0253899
MICAL2	0.00868572	0.307082	0.521361	-0.00798191	0.0253485
DPP7	0.00858451	0.312753	0.529641	-0.00808313	0.0252474
DDX60L	0.00856052	0.314107	0.531484	-0.00810712	0.0252234
ZEB1	0.00852861	0.315914	0.533639	-0.00813903	0.0251915
TNPO3	0.00841629	0.32233	0.541814	-0.00825135	0.0250793
NDRG1	0.00841143	0.32261	0.541814	-0.0082562	0.0250744
STAG2	0.00837685	0.324603	0.544281	-0.00829079	0.0250398
SF3B3	0.00835707	0.325747	0.54564	-0.00831056	0.0250201
PIGB	0.00834389	0.326511	0.546462	-0.00832375	0.0250069
ATG2A	0.00830463	0.328792	0.54982	-0.00836301	0.0249677
SEC11C	0.00828606	0.329875	0.549948	-0.00838158	0.0249491
SLC35C2	0.00828445	0.329969	0.549948	-0.00838319	0.0249475
RFTN1	0.008261	0.33134	0.550637	-0.00840663	0.0249241
TOR1AIP1	0.00826012	0.331391	0.550637	-0.00840752	0.0249232
BRF1	0.00825854	0.331484	0.550637	-0.0084091	0.0249216
MS4A6A	0.00816789	0.336819	0.558109	-0.00849974	0.024831
SMAD2	0.00813421	0.338815	0.560952	-0.00853342	0.0247973
ATP8B2	0.00809699	0.34103	0.564153	-0.00857065	0.0247601
CSGALNACT2	0.00809169	0.341346	0.564208	-0.00857594	0.0247548
AP3B1	0.00807742	0.342198	0.56515	-0.00859022	0.0247406
NAT9	0.0080623	0.343103	0.566176	-0.00860534	0.0247255
GLUD1	0.00804611	0.344073	0.567309	-0.00862153	0.0247093
BICD1	0.00804044	0.344413	0.567402	-0.00862719	0.0247036
ATP5PD	0.0080357	0.344698	0.567403	-0.00863194	0.0246989
DLST	0.00801462	0.345965	0.568875	-0.00865302	0.0246778
TRAPPC12	0.00801137	0.34616	0.568875	-0.00865627	0.0246746
DCXR	0.00797933	0.348092	0.571111	-0.0086883	0.0246425
USP8	0.00796158	0.349166	0.572403	-0.00870605	0.0246248
GALNT11	0.00794258	0.350318	0.572532	-0.00872506	0.0246058
FAM162A	0.00792522	0.351371	0.572732	-0.00874241	0.0245885
DIAPH2	0.00789703	0.353088	0.574593	-0.00877061	0.0245603
SP4	0.00783229	0.357048	0.579164	-0.00883534	0.0244956
RBBP5	0.00783218	0.357055	0.579164	-0.00883545	0.0244955
CDS2	0.00782646	0.357406	0.579265	-0.00884118	0.0244897
YAF2	0.00780525	0.358711	0.579936	-0.00886239	0.0244685
MRPL21	0.00780098	0.358974	0.579936	-0.00886665	0.0244643
DENND4C	0.007767	0.361071	0.582373	-0.00890064	0.0244303
ETV6	0.00775601	0.361751	0.582909	-0.00891162	0.0244193
S100A11	0.0077326	0.363202	0.583738	-0.00893503	0.0243959
ERICH1	0.00772978	0.363377	0.583738	-0.00893785	0.0243931
TUBD1	0.00771222	0.364468	0.585021	-0.00895541	0.0243756
DNAJC10	0.00769424	0.365587	0.585877	-0.00897339	0.0243576
NOSIP	0.007646	0.368601	0.590157	-0.00902163	0.0243094
PDCD2	0.00757475	0.37308	0.596108	-0.00909287	0.0242382
PPP1R21	0.00757343	0.373164	0.596108	-0.0090942	0.0242368
TMEM33	0.00755519	0.374316	0.596995	-0.00911244	0.0242186
ZMYM5	0.00751454	0.376891	0.600145	-0.00915308	0.024178
SENP2	0.00750251	0.377656	0.600884	-0.00916511	0.024166
GPRC5A	0.00748863	0.378539	0.601811	-0.009179	0.0241521
PPP2R2A	0.00744748	0.381165	0.604544	-0.00922015	0.024111
TNFRSF18	0.00743514	0.381954	0.604836	-0.00923248	0.0240986
RPAP2	0.00740622	0.383809	0.607292	-0.0092614	0.0240697
SUSD6	0.00738674	0.385061	0.608457	-0.00928088	0.0240503
SEC24D	0.0073853	0.385153	0.608457	-0.00928232	0.0240488
ESYT1	0.007343	0.387881	0.610517	-0.00932462	0.0240065
PNRC2	0.00733433	0.388442	0.610517	-0.00933329	0.0239979
MRPL1	0.00733244	0.388564	0.610517	-0.00933518	0.023996
ARMH1	0.00732935	0.388764	0.610517	-0.00933827	0.0239929
ZC3H8	0.00732726	0.388899	0.610517	-0.00934036	0.0239908
PNN	0.00730854	0.390112	0.611941	-0.00935908	0.0239721
AP2S1	0.00725297	0.393726	0.616284	-0.00941465	0.0239166
PLEKHA2	0.00725176	0.393805	0.616284	-0.00941586	0.0239153
RPLP0	0.00719927	0.397238	0.620209	-0.00946834	0.0238629
RGS16	0.00719399	0.397584	0.620209	-0.00947363	0.0238576
TRNAU1AP	0.00719253	0.39768	0.620209	-0.00947509	0.0238562
SMIM27	0.00718761	0.398003	0.620209	-0.00948001	0.0238512
AATF	0.007185	0.398174	0.620209	-0.00948262	0.0238486
VPS36	0.00715845	0.39992	0.622295	-0.00950916	0.0238221
AKAP8	0.00715518	0.400136	0.622295	-0.00951244	0.0238188
GLMN	0.00710449	0.403482	0.625554	-0.00956313	0.0237682
G2E3	0.00709719	0.403965	0.625817	-0.00957042	0.0237609
ARL6IP4	0.00707457	0.405465	0.627169	-0.00959304	0.0237383
LRP10	0.00705404	0.40683	0.628794	-0.00961358	0.0237177
SSH2	0.00704419	0.407485	0.62932	-0.00962342	0.0237079
POLH	0.00703734	0.407941	0.629539	-0.00963027	0.023701
GFI1	0.00696479	0.412791	0.635553	-0.00970281	0.0236285
SNU13	0.00694265	0.414279	0.636718	-0.00972495	0.0236064
DBF4	0.00693796	0.414594	0.636718	-0.00972964	0.0236017
NFRKB	0.00692714	0.415322	0.636718	-0.00974047	0.0235909
ARID4A	0.00692157	0.415698	0.636718	-0.00974604	0.0235853
FNBP4	0.00691395	0.416211	0.636718	-0.00975365	0.0235777
PMCH	0.00690654	0.416711	0.636718	-0.00976106	0.0235703
CDYL	0.0068553	0.420177	0.640806	-0.0098123	0.0235191
ARRDC2	0.00685477	0.420213	0.640806	-0.00981284	0.0235186
FGFR1OP2	0.00682596	0.422168	0.642372	-0.00984164	0.0234898
RPL18	0.00682315	0.422359	0.642372	-0.00984445	0.023487
RSL24D1	0.00681252	0.423083	0.642499	-0.00985508	0.0234763
CCNL1	0.00678561	0.424917	0.643603	-0.00988199	0.0234494
PIGL	0.00678186	0.425173	0.643603	-0.00988574	0.0234457
ZNFX1	0.00677782	0.425449	0.643603	-0.00988978	0.0234417
ARFGAP3	0.00677441	0.425681	0.643603	-0.00989318	0.0234382
HADHA	0.00676879	0.426065	0.643603	-0.0098988	0.0234326
PPM1K	0.00674523	0.427678	0.645189	-0.00992236	0.0234091
ZC3H18	0.00674402	0.42776	0.645189	-0.00992357	0.0234079
RNASET2	0.00673219	0.428571	0.645925	-0.0099354	0.023396
GMIP	0.00671414	0.429811	0.646818	-0.00995346	0.023378
VPS26A	0.00668831	0.431587	0.648515	-0.00997928	0.0233522
ZNF331	0.0066494	0.434272	0.65143	-0.0100182	0.0233133
SGTB	0.00664604	0.434504	0.65143	-0.0100216	0.0233099
MYO5A	0.00663864	0.435016	0.651709	-0.0100289	0.0233025
PPP4R3B	0.00659467	0.438064	0.655294	-0.0100729	0.0232586
ARNTL	0.00658255	0.438906	0.655736	-0.010085	0.0232465
CSGALNACT1	0.00658034	0.43906	0.655736	-0.0100872	0.0232443
PHF20	0.00657626	0.439343	0.655736	-0.0100913	0.0232402
RNFT1	0.0065691	0.439842	0.655991	-0.0100985	0.023233
RBBP6	0.00654529	0.441502	0.657976	-0.0101223	0.0232092
WDR43	0.00653353	0.442322	0.658708	-0.0101341	0.0231975
CCT7	0.00652043	0.443238	0.659548	-0.0101472	0.0231844
SENP7	0.00651602	0.443546	0.659548	-0.0101516	0.02318
TMEM131L	0.00650852	0.444071	0.659839	-0.0101591	0.0231725
PEX11B	0.00649609	0.444942	0.660641	-0.0101715	0.0231601
PAXX	0.00648457	0.44575	0.660949	-0.010183	0.0231485
SCAF4	0.00647068	0.446725	0.661815	-0.0101969	0.0231347
HSPA9	0.00644799	0.44832	0.663035	-0.0102196	0.023112
LINC02273	0.00644365	0.448626	0.663035	-0.0102239	0.0231076
CABIN1	0.00643722	0.449079	0.663035	-0.0102304	0.0231012
DENND6A	0.0064169	0.450511	0.663639	-0.0102507	0.0230809
SIDT1	0.00641079	0.450943	0.663639	-0.0102568	0.0230748
EEF2	0.00639746	0.451885	0.664537	-0.0102701	0.0230615
TRAPPC2	0.00635103	0.455174	0.668173	-0.0103165	0.0230151
ABI1	0.00634578	0.455547	0.668173	-0.0103218	0.0230098
TXNL4A	0.00634371	0.455694	0.668173	-0.0103239	0.0230078
SGMS1	0.00632923	0.456724	0.668757	-0.0103383	0.0229933
ATP2B1	0.0063117	0.457971	0.669922	-0.0103559	0.0229758
ERCC3	0.00630651	0.458341	0.669922	-0.0103611	0.0229706
DNAJC3	0.00629899	0.458877	0.669922	-0.0103686	0.0229631
CDC16	0.00628394	0.459951	0.670489	-0.0103836	0.022948
CDIP1	0.00628388	0.459956	0.670489	-0.0103837	0.022948
ITFG1	0.00627568	0.460541	0.670854	-0.0103919	0.0229398
SPPL2A	0.00626519	0.461291	0.671458	-0.0104024	0.0229293
TSPAN14	0.00624954	0.462411	0.672574	-0.010418	0.0229136
WAPL	0.00622739	0.463999	0.67295	-0.0104402	0.0228915
GTDC1	0.00621818	0.464661	0.672954	-0.0104494	0.0228823
ACSL4	0.00621571	0.464838	0.672954	-0.0104519	0.0228798
GSDMB	0.0062133	0.465011	0.672954	-0.0104543	0.0228774
SLC7A5	0.00619065	0.46664	0.674346	-0.0104769	0.0228548
KIAA1143	0.00619055	0.466647	0.674346	-0.010477	0.0228547
UBP1	0.00617366	0.467864	0.675583	-0.0104939	0.0228378
CEP135	0.00616929	0.468179	0.675583	-0.0104983	0.0228334
TAOK3	0.00615816	0.468982	0.675813	-0.0105094	0.0228223
UPF3A	0.0061268	0.471249	0.678091	-0.0105408	0.022791
FBXL4	0.00611456	0.472135	0.67827	-0.010553	0.0227787
JMY	0.00609203	0.473769	0.679726	-0.0105755	0.0227562
FANK1	0.00608274	0.474444	0.679763	-0.0105848	0.0227469
SAE1	0.00606156	0.475984	0.680989	-0.010606	0.0227257
CYP2R1	0.00604701	0.477043	0.681978	-0.0106205	0.0227112
TRAM1	0.00603586	0.477856	0.682132	-0.0106317	0.0227001
HDDC2	0.00602892	0.478363	0.682132	-0.0106386	0.0226931
ATAD5	0.00602682	0.478516	0.682132	-0.0106407	0.022691
UGGT1	0.00600256	0.480289	0.684172	-0.010665	0.0226668
IFNAR1	0.00589065	0.48851	0.694475	-0.0107769	0.0225549
B4GALT5	0.00588994	0.488563	0.694475	-0.0107776	0.0225542
FUNDC2	0.00588211	0.489142	0.694803	-0.0107854	0.0225464
ABCB7	0.00583779	0.492421	0.698047	-0.0108297	0.0225021
SART3	0.00582881	0.493087	0.698047	-0.0108387	0.0224931
RASSF1	0.00582149	0.49363	0.698204	-0.010846	0.0224858
RECQL	0.00579642	0.495493	0.699982	-0.0108711	0.0224607
NUP50	0.00579515	0.495587	0.699982	-0.0108724	0.0224595
ZNF611	0.00574435	0.499373	0.703839	-0.0109232	0.0224087
ME2	0.00573491	0.500079	0.703841	-0.0109326	0.0223992
DCAF7	0.00571041	0.501912	0.705428	-0.0109571	0.0223748
MX2	0.00569149	0.50333	0.706924	-0.010976	0.0223559
UTP6	0.00567693	0.504422	0.707961	-0.0109906	0.0223413
ANAPC11	0.00566285	0.50548	0.708948	-0.0110047	0.0223272
METTL4	0.00565438	0.506117	0.709344	-0.0110131	0.0223188
SMC2	0.00563913	0.507265	0.709454	-0.0110284	0.0223035
RFWD3	0.00563449	0.507615	0.709454	-0.011033	0.0222989
USP14	0.00556089	0.513175	0.714231	-0.0111066	0.0222253
SYTL2	0.00554964	0.514027	0.714423	-0.0111179	0.0222141
ZNF430	0.00553944	0.514801	0.714844	-0.0111281	0.0222039
ERGIC3	0.00551289	0.516818	0.715815	-0.0111546	0.0221773
SSBP4	0.00547869	0.519422	0.717375	-0.0111888	0.0221432
CD47	0.00547454	0.519738	0.717375	-0.011193	0.022139
TPK1	0.00545084	0.521548	0.718397	-0.0112167	0.0221153
ATP13A3	0.00545073	0.521556	0.718397	-0.0112168	0.0221152
VPS26B	0.00544502	0.521993	0.718504	-0.0112225	0.0221095
UBC	0.00539453	0.525859	0.723328	-0.011273	0.022059
B3GAT3	0.00538504	0.526588	0.723832	-0.0112825	0.0220495
SFMBT1	0.005373	0.527513	0.724605	-0.0112945	0.0220375
CCS	0.0053455	0.529628	0.726513	-0.011322	0.02201
BZW1	0.00533987	0.530062	0.72661	-0.0113276	0.0220044
DYNC1I2	0.00531001	0.532365	0.728633	-0.0113575	0.0219745
TXNRD1	0.00530656	0.532631	0.728633	-0.0113609	0.0219711
MAPK13	0.00528033	0.534658	0.730907	-0.0113872	0.0219449
TUBB	0.00525193	0.536858	0.731529	-0.0114156	0.0219165
C7orf50	0.00524371	0.537495	0.731529	-0.0114238	0.0219083
RBM10	0.00524261	0.537581	0.731529	-0.0114249	0.0219072
IL2RA	0.00523354	0.538285	0.731863	-0.0114339	0.0218981
SUPT16H	0.0052282	0.5387	0.731929	-0.0114393	0.0218928
KHDRBS1	0.00522321	0.539087	0.731958	-0.0114443	0.0218878
CFAP97	0.0051965	0.541165	0.734281	-0.011471	0.0218611
PASK	0.0051664	0.54351	0.736463	-0.0115011	0.021831
FLVCR1	0.00515711	0.544235	0.736856	-0.0115104	0.0218217
LAYN	0.00515325	0.544536	0.736856	-0.0115142	0.0218179
P4HA1	0.00511189	0.547771	0.739731	-0.0115556	0.0217765
PCNX2	0.00510281	0.548483	0.740192	-0.0115647	0.0217674
RALA	0.00509782	0.548874	0.740221	-0.0115696	0.0217624
FUT8	0.00508985	0.549498	0.740245	-0.0115776	0.0217545
ATP6V1H	0.0050828	0.550052	0.740245	-0.0115847	0.0217474
LINC00861	0.00507458	0.550697	0.740245	-0.0115929	0.0217392
CCND2	0.00505966	0.551869	0.741052	-0.0116078	0.0217243
USP3	0.00497567	0.55849	0.747674	-0.0116918	0.0216404
RNF149	0.00492916	0.562173	0.751568	-0.0117383	0.0215939
LUZP1	0.00486956	0.56691	0.756889	-0.0117979	0.0215343
NDUFB2	0.00478153	0.573942	0.764227	-0.0118859	0.0214463
AHI1	0.00477684	0.574317	0.764227	-0.0118906	0.0214416
SLC38A9	0.00475154	0.576346	0.766418	-0.0119159	0.0214163
INPP5K	0.00473246	0.577878	0.767435	-0.011935	0.0213973
TRMT2B	0.00469876	0.58059	0.769488	-0.0119687	0.0213636
RYBP	0.00469339	0.581022	0.769488	-0.011974	0.0213582
ASH1L	0.00468837	0.581427	0.769488	-0.011979	0.0213532
CDC73	0.00468536	0.58167	0.769488	-0.0119821	0.0213502
ASMTL	0.0046834	0.581828	0.769488	-0.011984	0.0213482
LIX1L	0.00467669	0.582369	0.769488	-0.0119907	0.0213415
SLFN5	0.00467489	0.582514	0.769488	-0.0119925	0.0213397
IWS1	0.00466064	0.583664	0.769679	-0.0120068	0.0213255
TGS1	0.00463427	0.585795	0.770611	-0.0120331	0.0212991
RBM42	0.00462636	0.586435	0.770611	-0.012041	0.0212912
PSMD12	0.00460738	0.587972	0.770889	-0.01206	0.0212722
PITPNC1	0.00458794	0.589548	0.771659	-0.0120795	0.0212528
ZNF276	0.00457725	0.590415	0.7721	-0.0120901	0.0212421
MFSD8	0.00457399	0.590679	0.7721	-0.0120934	0.0212389
CWC25	0.00456952	0.591043	0.7721	-0.0120979	0.0212344
ARID3A	0.00453863	0.593554	0.773388	-0.0121288	0.0212035
POLE4	0.00453837	0.593575	0.773388	-0.012129	0.0212032
ADAM19	0.00453218	0.594079	0.77354	-0.0121352	0.0211971
CSNK1G2	0.00450433	0.596348	0.775485	-0.0121631	0.0211692
LSM4	0.00445503	0.600374	0.776298	-0.0122124	0.0211199
GGA3	0.00444679	0.601048	0.776298	-0.0122206	0.0211117
UPP1	0.00442854	0.602542	0.776858	-0.0122388	0.0210935
MGAT5	0.00441802	0.603405	0.776858	-0.0122494	0.0210829
PBX4	0.00441549	0.603612	0.776858	-0.0122519	0.0210804
SGF29	0.00441541	0.603619	0.776858	-0.012252	0.0210803
CCNL2	0.00437934	0.60658	0.779168	-0.012288	0.0210443
THOC1	0.00436472	0.607781	0.779706	-0.0123027	0.0210297
C18orf25	0.00435804	0.608331	0.779912	-0.0123093	0.021023
GEM	0.00433482	0.610243	0.781861	-0.0123326	0.0209998
UHRF2	0.00431667	0.611739	0.782597	-0.0123507	0.0209816
RIF1	0.00431362	0.611991	0.782597	-0.0123538	0.0209786
MRPS7	0.00430739	0.612505	0.782754	-0.01236	0.0209724
INTS7	0.00428212	0.614592	0.784919	-0.0123852	0.0209471
PYROXD1	0.00426048	0.616381	0.786201	-0.0124069	0.0209255
NDUFA1	0.004255	0.616835	0.786278	-0.0124124	0.02092
ATG7	0.00423543	0.618456	0.787341	-0.0124319	0.0209004
DCAF12	0.00409093	0.630483	0.799091	-0.0125764	0.020756
RBM28	0.00399049	0.6389	0.807712	-0.0126768	0.0206556
CEMIP2	0.00397613	0.640108	0.808217	-0.0126912	0.0206412
YEATS2	0.00393775	0.643339	0.811272	-0.0127296	0.0206029
NABP1	0.00390433	0.646158	0.814023	-0.012763	0.0205695
ARCN1	0.0038998	0.646541	0.814023	-0.0127675	0.0205649
SQLE	0.00389742	0.646742	0.814023	-0.0127699	0.0205626
NUP88	0.00384483	0.65119	0.817565	-0.0128225	0.02051
CCDC97	0.00383263	0.652224	0.817939	-0.0128347	0.0204978
ARFGEF1	0.0038192	0.653363	0.817939	-0.0128481	0.0204844
PITHD1	0.00381719	0.653533	0.817939	-0.0128501	0.0204824
COX18	0.00379381	0.655518	0.819751	-0.0128735	0.020459
RPS21	0.00378839	0.655978	0.819751	-0.0128789	0.0204536
ADAMTS6	0.00377881	0.656793	0.819966	-0.0128885	0.020444
WIPI2	0.00375532	0.65879	0.821434	-0.012912	0.0204205
SLC46A3	0.0037248	0.66139	0.823649	-0.0129425	0.02039
FOXJ3	0.0037011	0.663411	0.825652	-0.0129662	0.0203663
NDUFB7	0.00369151	0.66423	0.826062	-0.0129758	0.0203567
FUT11	0.0036648	0.666513	0.827883	-0.0130025	0.02033
INO80E	0.00366074	0.66686	0.827883	-0.0130065	0.020326
PLPP1	0.00364466	0.668235	0.828922	-0.0130226	0.0203099
URM1	0.00364127	0.668526	0.828922	-0.013026	0.0203065
GLB1	0.00361209	0.671026	0.830477	-0.0130552	0.0202773
PPIL4	0.00359624	0.672385	0.831131	-0.013071	0.0202615
N4BP2L1	0.00359109	0.672827	0.831163	-0.0130762	0.0202564
CCDC57	0.00357516	0.674194	0.831505	-0.0130921	0.0202404
NDRG3	0.0035733	0.674354	0.831505	-0.013094	0.0202386
ADPRM	0.0035685	0.674766	0.831505	-0.0130988	0.0202338
UBR1	0.003536	0.677561	0.834435	-0.0131313	0.0202013
RCHY1	0.00352563	0.678454	0.834842	-0.0131416	0.0201909
RPIA	0.00350966	0.679829	0.835684	-0.0131576	0.020175
ARID2	0.00348643	0.681831	0.837117	-0.0131808	0.0201517
SLC25A24	0.00345617	0.684444	0.838499	-0.0132111	0.0201215
SIGIRR	0.00345091	0.684898	0.838499	-0.0132163	0.0201162
PARVB	0.00344154	0.685708	0.838499	-0.0132257	0.0201069
REC8	0.00343941	0.685892	0.838499	-0.0132278	0.0201047
CUL9	0.00342931	0.686766	0.839054	-0.0132379	0.0200946
CYP20A1	0.00342174	0.68742	0.839216	-0.0132455	0.0200871
DAPP1	0.00341807	0.687738	0.839216	-0.0132492	0.0200834
SETD2	0.0033894	0.690221	0.839444	-0.0132778	0.0200547
GART	0.00338841	0.690306	0.839444	-0.0132788	0.0200538
ALG12	0.00338443	0.690651	0.839444	-0.0132828	0.0200498
LY96	0.00335791	0.692952	0.839444	-0.0133093	0.0200233
MBNL1	0.00335752	0.692986	0.839444	-0.0133097	0.0200229
LCMT1	0.00335446	0.693252	0.839444	-0.0133128	0.0200198
NCL	0.00335297	0.693381	0.839444	-0.0133143	0.0200183
PCNX1	0.00330652	0.697418	0.842801	-0.0133607	0.0199719
RBSN	0.00329368	0.698534	0.843123	-0.0133735	0.0199591
SMARCC1	0.00328892	0.698949	0.843123	-0.0133783	0.0199543
PRKDC	0.00327286	0.700347	0.844301	-0.0133943	0.0199383
EIF3J	0.00323891	0.703308	0.846088	-0.0134283	0.0199043
BANP	0.00323645	0.703522	0.846088	-0.0134308	0.0199019
IL15	0.00322533	0.704494	0.846613	-0.0134419	0.0198907
SAFB	0.0032182	0.705116	0.846613	-0.013449	0.0198836
MRPS18B	0.00321385	0.705495	0.846613	-0.0134533	0.0198793
RGS2	0.00321169	0.705684	0.846613	-0.0134555	0.0198771
GSK3B	0.00320623	0.706162	0.846613	-0.013461	0.0198716
PRKAA1	0.00313896	0.712049	0.850716	-0.0135282	0.0198044
DHRSX	0.00312964	0.712866	0.851183	-0.0135376	0.0197951
SMYD3	0.00307216	0.717911	0.854321	-0.013595	0.0197376
TMEM106B	0.00305945	0.71903	0.854321	-0.0136077	0.0197249
PLEK	0.00305236	0.719653	0.854321	-0.0136148	0.0197178
HSPA4	0.00305213	0.719673	0.854321	-0.013615	0.0197176
DNM1L	0.00305108	0.719766	0.854321	-0.0136161	0.0197166
TRPM7	0.00304618	0.720197	0.854326	-0.013621	0.0197117
PSIP1	0.00301189	0.723216	0.856125	-0.0136553	0.0196774
UBL3	0.00300323	0.723979	0.856125	-0.0136639	0.0196687
ERCC6L2	0.00298201	0.725851	0.856461	-0.0136852	0.0196475
ETS1	0.00297348	0.726603	0.856843	-0.0136937	0.019639
JAK1	0.00295329	0.728386	0.857298	-0.0137139	0.0196188
TRAPPC9	0.00292219	0.731135	0.858027	-0.013745	0.0195877
BATF	0.0029142	0.731842	0.858027	-0.013753	0.0195797
RSRC1	0.00288602	0.734336	0.859784	-0.0137811	0.0195516
TMEM128	0.00287863	0.734991	0.859784	-0.0137885	0.0195442
LAMB3	0.00286265	0.736408	0.860792	-0.0138045	0.0195282
NUDT2	0.00283259	0.739074	0.862859	-0.0138345	0.0194982
RNF114	0.00282898	0.739394	0.862859	-0.0138382	0.0194945
BTF3L4	0.00282812	0.73947	0.862859	-0.013839	0.0194937
RNF11	0.00281221	0.740883	0.8635	-0.0138549	0.0194778
PNPT1	0.00279401	0.742501	0.863677	-0.0138731	0.0194596
ELMO1	0.00278705	0.743119	0.863677	-0.0138801	0.0194526
EFTUD2	0.00278584	0.743227	0.863677	-0.0138813	0.0194514
RNF126	0.0027838	0.743408	0.863677	-0.0138833	0.0194494
NDUFAF2	0.0027765	0.744057	0.863677	-0.0138906	0.0194421
L3MBTL3	0.00274191	0.747137	0.866748	-0.0139252	0.0194075
SRSF10	0.00271471	0.749561	0.868552	-0.0139524	0.0193803
CCR7	0.00265056	0.755288	0.873927	-0.0140165	0.0193162
WHRN	0.00264807	0.755509	0.873927	-0.014019	0.0193137
PIK3IP1	0.00263908	0.756314	0.874351	-0.014028	0.0193047
TMEM248	0.00258766	0.760915	0.876903	-0.0140794	0.0192533
PBRM1	0.00258298	0.761334	0.876903	-0.0140841	0.0192486
DNAJA4	0.00257143	0.762369	0.876903	-0.0140957	0.0192371
NCBP2	0.00256922	0.762568	0.876903	-0.0140979	0.0192349
ITGB1	0.00256545	0.762905	0.876903	-0.0141016	0.0192311
LYRM7	0.00254671	0.764586	0.877994	-0.0141204	0.0192124
CENPC	0.00254391	0.764837	0.877994	-0.0141232	0.0192096
FOSL2	0.00251314	0.767599	0.877994	-0.0141539	0.0191788
DHX30	0.00250498	0.768333	0.877994	-0.0141621	0.0191707
ZNF12	0.00250394	0.768425	0.877994	-0.0141631	0.0191696
THUMPD2	0.00250228	0.768575	0.877994	-0.0141648	0.019168
BECN1	0.00249619	0.769123	0.877994	-0.0141709	0.0191619
KLHL20	0.0024562	0.772719	0.88066	-0.0142109	0.0191219
CTBP1	0.00244115	0.774073	0.88066	-0.0142259	0.0191068
MPHOSPH8	0.00244085	0.7741	0.88066	-0.0142262	0.0191066
C12orf73	0.00242008	0.775971	0.881825	-0.014247	0.0190858
UTP14A	0.00241131	0.776762	0.881887	-0.0142557	0.019077
SLIRP	0.00240503	0.777327	0.881887	-0.014262	0.0190707
NT5C3A	0.00240441	0.777383	0.881887	-0.0142626	0.0190701
LYPLA1	0.00239464	0.778264	0.882385	-0.0142724	0.0190604
PPP2R3C	0.00237838	0.779731	0.883547	-0.0142887	0.0190441
UBE2G2	0.00233978	0.783216	0.886492	-0.0143273	0.0190055
OFD1	0.00231236	0.785694	0.887793	-0.0143547	0.0189781
NUCB2	0.00231232	0.785697	0.887793	-0.0143547	0.0189781
RAPGEF1	0.00229246	0.787494	0.888107	-0.0143746	0.0189582
SIKE1	0.00228819	0.78788	0.888107	-0.0143788	0.0189539
SCRN2	0.00227738	0.788858	0.888107	-0.0143896	0.0189431
RAP1GDS1	0.00226508	0.789971	0.888107	-0.0144019	0.0189308
STAG1	0.00223863	0.792368	0.88932	-0.0144284	0.0189044
CD200R1	0.00217704	0.797955	0.89157	-0.01449	0.0188428
UBR3	0.00212333	0.802835	0.894026	-0.0145437	0.0187891
KIR3DL2	0.00210783	0.804246	0.894103	-0.0145592	0.0187736
XIAP	0.00210268	0.804714	0.894126	-0.0145643	0.0187685
CAMLG	0.00208706	0.806136	0.895209	-0.0145799	0.0187529
MTMR6	0.00205274	0.809262	0.897684	-0.0146142	0.0187186
CWC15	0.00198962	0.815019	0.90157	-0.0146774	0.0186555
SFI1	0.00195648	0.818045	0.904417	-0.0147105	0.0186224
MFF	0.00193999	0.819553	0.905084	-0.014727	0.0186059
KDM4C	0.00190116	0.823104	0.908002	-0.0147658	0.0185671
MAP3K14	0.00187528	0.825473	0.909922	-0.0147917	0.0185412
EP400	0.00186818	0.826123	0.909922	-0.0147988	0.0185341
ZNF407	0.00186724	0.826209	0.909922	-0.0147997	0.0185331
NSFL1C	0.00185734	0.827116	0.91042	-0.0148096	0.0185232
CNOT2	0.00177512	0.834657	0.915194	-0.0148918	0.0184411
ATP8B4	0.00175279	0.836707	0.916437	-0.0149141	0.0184187
MEF2A	0.00174689	0.837249	0.916528	-0.01492	0.0184128
RNMT	0.00173266	0.838556	0.917457	-0.0149342	0.0183986
IKZF2	0.00170299	0.841284	0.919436	-0.0149639	0.0183689
SPPL3	0.0016758	0.843785	0.919964	-0.0149911	0.0183418
MVB12B	0.00167533	0.843828	0.919964	-0.0149916	0.0183413
DMAC1	0.00166774	0.844527	0.919964	-0.0149992	0.0183337
TYW3	0.00159606	0.851129	0.925987	-0.0150708	0.0182621
TPM2	0.00150784	0.859269	0.929945	-0.015159	0.0181739
PLAA	0.00150061	0.859937	0.930164	-0.0151662	0.0181666
JAZF1	0.00148465	0.861411	0.931255	-0.0151822	0.0181507
ANKRD55	0.00146416	0.863305	0.932295	-0.0152027	0.0181302
HNRNPUL1	0.00145871	0.863809	0.932336	-0.0152081	0.0181247
CLIP1	0.00138085	0.871013	0.937581	-0.015286	0.0180469
YIPF4	0.0013462	0.874223	0.940025	-0.0153206	0.0180123
TFG	0.00132921	0.875797	0.940528	-0.0153376	0.0179953
RGS14	0.00132366	0.876311	0.940528	-0.0153432	0.0179897
SLAMF6	0.00132026	0.876626	0.940528	-0.0153466	0.0179863
SFPQ	0.00128666	0.879742	0.9409	-0.0153801	0.0179528
STAM2	0.00127588	0.880742	0.941466	-0.0153909	0.017942
DUOX2	0.0012579	0.88241	0.942746	-0.0154089	0.017924
STK39	0.00124185	0.8839	0.94305	-0.015425	0.017908
NSUN3	0.00123959	0.88411	0.94305	-0.0154272	0.0179057
ANKRD36	0.001206	0.887229	0.945098	-0.0154608	0.0178721
TECPR1	0.00120029	0.88776	0.945098	-0.0154665	0.0178664
TULP4	0.0011804	0.889607	0.94639	-0.0154864	0.0178465
CDC37L1	0.00116865	0.890699	0.946615	-0.0154981	0.0178348
GPATCH4	0.00116795	0.890764	0.946615	-0.0154988	0.0178341
LARP4	0.00114934	0.892494	0.947597	-0.0155174	0.0178155
EIF2S1	0.00113901	0.893454	0.94785	-0.0155278	0.0178052
AGO2	0.00113505	0.893823	0.94785	-0.0155317	0.0178012
LNPEP	0.00104615	0.902095	0.954639	-0.0156206	0.0177123
BCLAF1	0.0010303	0.903571	0.954639	-0.0156364	0.0176965
CAMK1	0.00102421	0.904138	0.954639	-0.0156425	0.0176904
BTLA	0.00102056	0.904478	0.954639	-0.0156462	0.0176867
ATP11B	0.00101004	0.905458	0.954814	-0.0156567	0.0176762
SAR1B	0.00100615	0.905821	0.954814	-0.0156606	0.0176723
YWHAG	0.00100296	0.906118	0.954814	-0.0156638	0.0176691
VILL	0.00097638	0.908595	0.956097	-0.0156904	0.0176426
EHMT1	0.000969371	0.909248	0.956097	-0.0156974	0.0176356
GPAT4	0.00094756	0.911282	0.9561	-0.0157192	0.0176138
MFSD4B	0.000893421	0.916331	0.959007	-0.0157733	0.0175596
MFHAS1	0.000873252	0.918214	0.959134	-0.0157935	0.0175395
POSTN	0.000871567	0.918371	0.959134	-0.0157951	0.0175378
CRTAM	0.000825605	0.922662	0.962529	-0.0158411	0.0174918
COG5	0.000778658	0.927047	0.965171	-0.015888	0.0174449
GRIPAP1	0.000762198	0.928585	0.966044	-0.0159045	0.0174285
DIS3L	0.000745458	0.930149	0.966891	-0.0159212	0.0174117
PEX2	0.000739495	0.930706	0.966968	-0.0159272	0.0174058
SCAF11	0.000732276	0.931381	0.967101	-0.0159344	0.0173985
PDS5A	0.000711852	0.933291	0.968137	-0.0159548	0.0173781
EIF3L	0.000659465	0.93819	0.970407	-0.0160072	0.0173258
GXYLT1	0.000597202	0.944015	0.97367	-0.0160694	0.0172635
HACL1	0.000589257	0.944759	0.97367	-0.0160774	0.0172556
AP3D1	0.000579597	0.945663	0.97367	-0.016087	0.0172459
POC5	0.000576849	0.94592	0.97367	-0.0160898	0.0172432
CCNC	0.000539481	0.949419	0.975862	-0.0161271	0.0172058
MGLL	0.000533261	0.950001	0.975862	-0.0161334	0.0171996
FBXO42	0.000499514	0.953162	0.978059	-0.0161671	0.0171659
PPM1A	0.000427459	0.959912	0.98251	-0.0162391	0.0170938
DLGAP4	0.000390189	0.963405	0.984003	-0.0162764	0.0170566
ERLEC1	0.00037259	0.965054	0.984247	-0.016294	0.017039
GPR155	0.000338704	0.968231	0.985552	-0.0163279	0.0170051
DDX21	0.000327032	0.969325	0.985552	-0.0163395	0.0169934
AGPS	0.000325246	0.969492	0.985552	-0.0163413	0.0169916
PFKFB3	0.000274103	0.974288	0.987852	-0.0163925	0.0169405
KPNA4	0.000273943	0.974303	0.987852	-0.0163926	0.0169403
ST3GAL2	0.000236142	0.977848	0.990225	-0.0164304	0.0169026
DUSP11	0.000216271	0.979711	0.991218	-0.0164503	0.0168827
DYNC1H1	0.00020984	0.980314	0.991218	-0.0164567	0.0168763
FCMR	0.000181517	0.982971	0.991808	-0.016485	0.0168479
ZBTB2	0.000175384	0.983546	0.991808	-0.0164911	0.0168418
TYK2	0.000175019	0.983581	0.991808	-0.0164915	0.0168414
PFDN1	0.000161094	0.984887	0.992329	-0.0165054	0.0168275
LTB	0.00014095	0.986776	0.992715	-0.0165256	0.0168074
TTN	0.000135746	0.987265	0.992715	-0.0165308	0.0168022
SEC24A	0.000135589	0.987279	0.992715	-0.0165309	0.016802
ABHD13	9.04883e-05	0.99151	0.995492	-0.016576	0.0167569
PPA2	5.7768e-05	0.99458	0.997073	-0.0166087	0.0167242
PGLS	4.38476e-05	0.995886	0.997882	-0.0166226	0.0167103
EDEM3	3.26033e-05	0.996941	0.998072	-0.0166339	0.0166991
SLA	3.11851e-05	0.997074	0.998072	-0.0166353	0.0166977
FAM204A	-6.01022e-06	0.999436	0.999436	-0.0166725	0.0166605
RAB2A	-6.54788e-06	0.999386	0.999436	-0.016673	0.0166599
ORC4	-6.24944e-05	0.994137	0.997073	-0.016729	0.016604
ACSL1	-7.98988e-05	0.992504	0.99599	-0.0167464	0.0165866
PHF1	-9.44317e-05	0.99114	0.995492	-0.0167609	0.0165721
TBC1D4	-0.000130553	0.987752	0.992715	-0.016797	0.016536
HSP90AA1	-0.000148728	0.986047	0.992715	-0.0168152	0.0165178
DFFA	-0.000171897	0.983873	0.991808	-0.0168383	0.0164946
REV1	-0.000180185	0.983096	0.991808	-0.0168466	0.0164863
SPG11	-0.000188084	0.982355	0.991808	-0.0168545	0.0164784
PIKFYVE	-0.000211588	0.98015	0.991218	-0.016878	0.016455
JAML	-0.000266399	0.97501	0.987852	-0.0169328	0.0164002
WDR75	-0.000270739	0.974603	0.987852	-0.0169371	0.0163958
MRE11	-0.000284036	0.973356	0.987852	-0.0169504	0.0163825
METAP2	-0.000306314	0.971267	0.986559	-0.0169727	0.0163602
SP3	-0.00032214	0.969783	0.985552	-0.0169885	0.0163444
GNL3	-0.00032572	0.969448	0.985552	-0.0169921	0.0163408
POLR2B	-0.000331764	0.968881	0.985552	-0.0169981	0.0163348
EIF4G1	-0.000361623	0.966082	0.984793	-0.017028	0.016305
RSL1D1	-0.000380393	0.964323	0.984003	-0.0170468	0.0162862
RNASEH2C	-0.000381858	0.964185	0.984003	-0.0170482	0.0162847
SIPA1L1	-0.000387048	0.963699	0.984003	-0.0170534	0.0162795
TCHP	-0.000411004	0.961454	0.983082	-0.0170774	0.0162556
FAF1	-0.000413771	0.961194	0.983082	-0.0170801	0.0162528
NR3C1	-0.000434156	0.959284	0.98237	-0.0171005	0.0162324
EIF2AK2	-0.000443184	0.958438	0.982007	-0.0171095	0.0162234
SESN3	-0.000489529	0.954097	0.978059	-0.0171559	0.0161771
MGRN1	-0.000491262	0.953934	0.978059	-0.0171576	0.0161754
DDX1	-0.000494874	0.953596	0.978059	-0.0171612	0.0161717
CNOT1	-0.000536287	0.949718	0.975862	-0.0172026	0.0161303
KLHL42	-0.000543524	0.94904	0.975862	-0.0172098	0.0161231
ATP10D	-0.000585118	0.945146	0.97367	-0.0172514	0.0160815
EPB41	-0.000604415	0.94334	0.973519	-0.0172707	0.0160622
TMEM181	-0.000616452	0.942214	0.972859	-0.0172828	0.0160502
CCDC90B	-0.000636799	0.94031	0.971395	-0.0173031	0.0160299
FBLN7	-0.000652206	0.938869	0.970407	-0.0173185	0.0160144
CDC27	-0.00065468	0.938637	0.970407	-0.017321	0.016012
FBXW4	-0.000669929	0.937211	0.970198	-0.0173362	0.0159967
EXT2	-0.000694216	0.93494	0.968348	-0.0173605	0.0159724
RC3H2	-0.00069454	0.934909	0.968348	-0.0173608	0.0159721
DPM3	-0.000706747	0.933768	0.968137	-0.017373	0.0159599
UBE4B	-0.000727782	0.931801	0.967101	-0.0173941	0.0159389
ATG13	-0.000759341	0.928852	0.966044	-0.0174256	0.0159073
LINC01588	-0.000782121	0.926723	0.965171	-0.0174484	0.0158846
TSPO	-0.000813684	0.923775	0.962767	-0.0174799	0.015853
IFT27	-0.000821283	0.923065	0.962529	-0.0174875	0.0158454
BICDL1	-0.000854529	0.919961	0.960294	-0.0175208	0.0158122
LTBP4	-0.000873371	0.918203	0.959134	-0.0175396	0.0157933
AFAP1	-0.000887686	0.916867	0.959066	-0.0175539	0.015779
C21orf91	-0.000895222	0.916163	0.959007	-0.0175614	0.0157715
RANBP9	-0.000914086	0.914404	0.957992	-0.0175803	0.0157526
INTS4	-0.000938578	0.912119	0.9561	-0.0176048	0.0157281
TCTA	-0.000939679	0.912017	0.9561	-0.0176059	0.015727
ARL3	-0.000950413	0.911016	0.9561	-0.0176166	0.0157163
WDR74	-0.00095534	0.910556	0.9561	-0.0176215	0.0157114
MBD2	-0.000963951	0.909754	0.9561	-0.0176301	0.0157028
MHENCR	-0.000970099	0.909181	0.956097	-0.0176363	0.0156966
ANKIB1	-0.000978869	0.908363	0.956097	-0.0176451	0.0156879
RAB5A	-0.0010201	0.904521	0.954639	-0.0176863	0.0156466
MCCC2	-0.00102887	0.903705	0.954639	-0.017695	0.0156379
NSD2	-0.00104474	0.902226	0.954639	-0.0177109	0.015622
GNPTAB	-0.00107442	0.899464	0.952822	-0.0177406	0.0155923
BIRC3	-0.00112345	0.894902	0.948492	-0.0177896	0.0155433
SCYL2	-0.00114781	0.892637	0.947597	-0.0178139	0.015519
MAL	-0.00119856	0.88792	0.945098	-0.0178647	0.0154682
HSP90B1	-0.00123336	0.884688	0.943164	-0.0178995	0.0154334
CDK8	-0.00124856	0.883277	0.94305	-0.0179147	0.0154182
SUGP2	-0.00129215	0.879233	0.94086	-0.0179582	0.0153747
TP53BP1	-0.00129372	0.879087	0.94086	-0.0179598	0.0153731
SLC25A17	-0.00129689	0.878793	0.94086	-0.017963	0.0153699
CNST	-0.00130837	0.877728	0.940759	-0.0179745	0.0153584
PHPT1	-0.00131577	0.877042	0.940528	-0.0179819	0.015351
GSS	-0.0013281	0.8759	0.940528	-0.0179942	0.0153387
TRIM56	-0.00136926	0.872086	0.938231	-0.0180353	0.0152976
PTPN9	-0.00138306	0.870809	0.937581	-0.0180491	0.0152838
ZNF143	-0.00138612	0.870525	0.937581	-0.0180522	0.0152807
SLC7A6OS	-0.00140787	0.868511	0.9364	-0.0180739	0.015259
NSMCE1	-0.001417	0.867667	0.935995	-0.0180831	0.0152498
MTM1	-0.00147164	0.862614	0.932052	-0.0181377	0.0151952
PRR14L	-0.00152029	0.858119	0.929203	-0.0181863	0.0151466
TMEM50B	-0.00154324	0.856001	0.927411	-0.0182093	0.0151236
UBTF	-0.00154552	0.85579	0.927411	-0.0182115	0.0151213
SMG6	-0.00154779	0.855581	0.927411	-0.0182138	0.0151191
COL6A2	-0.00155109	0.855277	0.927411	-0.0182171	0.0151158
DHX9	-0.00157536	0.853038	0.926208	-0.0182414	0.0150915
MRPS27	-0.00158101	0.852517	0.926146	-0.018247	0.0150859
HIBCH	-0.00158114	0.852505	0.926146	-0.0182471	0.0150857
ELP5	-0.00159263	0.851445	0.925987	-0.0182586	0.0150743
PARP15	-0.0016498	0.846178	0.921261	-0.0183158	0.0150171
COQ4	-0.00166824	0.84448	0.919964	-0.0183342	0.0149987
COMMD4	-0.00167572	0.843792	0.919964	-0.0183417	0.0149912
METTL3	-0.00168972	0.842504	0.919964	-0.0183557	0.0149772
CDK5RAP2	-0.00171139	0.840512	0.919094	-0.0183773	0.0149555
PMS1	-0.00176419	0.83566	0.915791	-0.0184301	0.0149027
LETMD1	-0.00179357	0.832963	0.913838	-0.0184595	0.0148734
NSF	-0.00181288	0.831192	0.912395	-0.0184788	0.0148541
CEACAM6	-0.00182494	0.830086	0.911681	-0.0184909	0.014842
FNTA	-0.00183102	0.829528	0.911569	-0.0184969	0.0148359
ZNF292	-0.00184706	0.828058	0.910454	-0.018513	0.0148199
USP1	-0.00185004	0.827785	0.910454	-0.0185159	0.0148169
RAB6A	-0.00192964	0.820499	0.905628	-0.0185955	0.0147373
WDR70	-0.0019443	0.819159	0.905084	-0.0186102	0.0147227
MCUR1	-0.00199218	0.814785	0.90157	-0.018658	0.0146748
ANKRD49	-0.00199501	0.814527	0.90157	-0.0186609	0.014672
TGFBR3	-0.0020034	0.813761	0.90157	-0.0186693	0.0146636
TRAFD1	-0.00204328	0.810124	0.898142	-0.0187091	0.0146237
DNAJC17	-0.00205756	0.808822	0.897684	-0.0187234	0.0146094
ZFP14	-0.00211015	0.804035	0.894103	-0.018776	0.0145568
HEATR5B	-0.00211494	0.803599	0.894103	-0.0187808	0.0145521
GPX4	-0.0021344	0.801829	0.893402	-0.0188002	0.0145326
YY1	-0.00213626	0.80166	0.893402	-0.0188021	0.0145307
SECISBP2L	-0.00214014	0.801307	0.893402	-0.018806	0.0145269
ZEB2	-0.00215086	0.800333	0.893228	-0.0188167	0.0145161
SEC23IP	-0.0021633	0.799203	0.892465	-0.0188291	0.0145037
MXD1	-0.00217966	0.797717	0.89157	-0.0188455	0.0144873
ZNF330	-0.00217978	0.797706	0.89157	-0.0188456	0.0144872
KLHL24	-0.00218277	0.797434	0.89157	-0.0188486	0.0144842
MRPL43	-0.00219521	0.796305	0.89157	-0.018861	0.0144718
RPP38	-0.00220979	0.794983	0.890737	-0.0188756	0.0144572
EIF2A	-0.0022101	0.794955	0.890737	-0.0188759	0.0144569
TMEM116	-0.00223213	0.792957	0.889463	-0.0188979	0.0144349
ZFP36L2	-0.00223845	0.792384	0.88932	-0.0189042	0.0144286
VDR	-0.00224596	0.791704	0.88932	-0.0189117	0.0144211
DAXX	-0.00226997	0.789529	0.888107	-0.0189357	0.0143971
NFX1	-0.00227368	0.789193	0.888107	-0.0189394	0.0143933
HMBOX1	-0.00227868	0.78874	0.888107	-0.0189444	0.0143883
HPGD	-0.00229067	0.787655	0.888107	-0.0189564	0.0143764
NCOA7	-0.00229814	0.78698	0.888107	-0.0189639	0.0143689
C3AR1	-0.00232225	0.7848	0.887783	-0.018988	0.0143448
ETF1	-0.00235777	0.781591	0.885154	-0.0190235	0.0143093
CEP295	-0.00241969	0.776006	0.881825	-0.0190854	0.0142474
CHD6	-0.00244484	0.773741	0.88066	-0.0191105	0.0142222
CLDND1	-0.00244567	0.773666	0.88066	-0.0191114	0.0142214
TRMU	-0.00246374	0.77204	0.88066	-0.0191294	0.0142033
CSNK1G3	-0.00249971	0.768805	0.877994	-0.0191654	0.0141674
HS3ST3B1	-0.0025005	0.768735	0.877994	-0.0191662	0.0141666
TARDBP	-0.00250115	0.768676	0.877994	-0.0191668	0.0141659
PIBF1	-0.00251446	0.767481	0.877994	-0.0191801	0.0141526
COPG1	-0.00252871	0.766201	0.877994	-0.0191944	0.0141384
PMVK	-0.0025695	0.762543	0.876903	-0.0192352	0.0140976
ITGA2	-0.00260426	0.759428	0.875927	-0.0192699	0.0140628
RASA3	-0.00261015	0.758901	0.875824	-0.0192758	0.0140569
LAMC2	-0.00262638	0.757449	0.874653	-0.019292	0.0140407
SLC15A4	-0.00263194	0.756952	0.874583	-0.0192976	0.0140352
IKBIP	-0.0026819	0.752488	0.871439	-0.0193475	0.0139852
NCOA2	-0.00272884	0.748301	0.867595	-0.0193944	0.0139383
ANAPC7	-0.00277663	0.744046	0.863677	-0.0194422	0.0138905
CENPK	-0.0027801	0.743737	0.863677	-0.0194457	0.013887
PAPOLG	-0.00281549	0.740592	0.8635	-0.0194811	0.0138516
SBDS	-0.00287722	0.735115	0.859784	-0.0195428	0.0137899
USP47	-0.0029008	0.733028	0.858849	-0.0195663	0.0137663
PWWP2A	-0.00291358	0.731897	0.858027	-0.0195791	0.0137536
EXOSC7	-0.00292586	0.730811	0.858027	-0.0195914	0.0137413
HPS1	-0.00292882	0.730549	0.858027	-0.0195943	0.0137383
PDE4D	-0.00294485	0.729132	0.857298	-0.0196104	0.0137223
GFM1	-0.00294841	0.728817	0.857298	-0.0196139	0.0137187
TMEM204	-0.00296284	0.727542	0.85694	-0.0196284	0.0137043
SNHG7	-0.00296351	0.727483	0.85694	-0.019629	0.0137036
SIRT3	-0.00298865	0.725265	0.856275	-0.0196541	0.0136785
EEF1AKMT1	-0.00299494	0.72471	0.856125	-0.0196604	0.0136722
SPTLC2	-0.00299832	0.724412	0.856125	-0.0196638	0.0136688
KPNA3	-0.00300547	0.723782	0.856125	-0.019671	0.0136617
DERL2	-0.00300838	0.723525	0.856125	-0.0196739	0.0136588
PPP4R1	-0.00303568	0.721121	0.854915	-0.0197012	0.0136315
ARHGEF7	-0.00305694	0.71925	0.854321	-0.0197224	0.0136102
USP4	-0.00306101	0.718892	0.854321	-0.0197265	0.0136062
CDK7	-0.00307359	0.717786	0.854321	-0.0197391	0.0135936
SMAP1	-0.00308143	0.717097	0.854321	-0.0197469	0.0135857
GAB3	-0.00312324	0.713427	0.851345	-0.0197887	0.0135439
UNC13D	-0.00314045	0.711918	0.850716	-0.0198059	0.0135267
PCGF5	-0.00316617	0.709665	0.848882	-0.0198316	0.013501
CEP350	-0.00317295	0.709072	0.84868	-0.0198384	0.0134942
ABL2	-0.00317881	0.708559	0.848574	-0.0198442	0.0134884
CCDC91	-0.00320238	0.706498	0.846613	-0.0198678	0.0134648
INTS10	-0.0032378	0.703405	0.846088	-0.0199032	0.0134294
ELP3	-0.00324648	0.702647	0.846088	-0.0199119	0.0134207
CDK17	-0.00329243	0.698643	0.843123	-0.0199578	0.0133748
EEFSEC	-0.00331185	0.696954	0.842749	-0.0199772	0.0133554
ATM	-0.00331837	0.696387	0.842573	-0.0199837	0.0133488
CEACAM21	-0.00335818	0.692929	0.839444	-0.0200235	0.013309
HPCAL1	-0.00336111	0.692675	0.839444	-0.0200265	0.0133061
YLPM1	-0.00336667	0.692192	0.839444	-0.020032	0.0133006
EIF2B3	-0.0033761	0.691374	0.839444	-0.0200415	0.0132911
PHKB	-0.00338717	0.690414	0.839444	-0.0200525	0.0132801
STIM1	-0.00339104	0.690079	0.839444	-0.0200564	0.0132762
SNRK	-0.00344362	0.685529	0.838499	-0.0201089	0.0132236
NCR1	-0.00344805	0.685145	0.838499	-0.0201134	0.0132192
ZDHHC7	-0.00347288	0.683001	0.838038	-0.0201382	0.0131944
OGT	-0.00350197	0.680492	0.835985	-0.0201673	0.0131653
TMED5	-0.00352246	0.678726	0.834842	-0.0201878	0.0131448
GOPC	-0.00357528	0.674184	0.831505	-0.0202406	0.013092
INPP1	-0.00360602	0.671546	0.830607	-0.0202713	0.0130612
ATG16L2	-0.00362283	0.670105	0.829852	-0.0202881	0.0130444
MECP2	-0.00362441	0.66997	0.829852	-0.0202897	0.0130429
NELFA	-0.00368757	0.664567	0.826062	-0.0203528	0.0129797
RAB3GAP1	-0.00373522	0.660502	0.823055	-0.0204004	0.0129321
IL10RA	-0.00376833	0.657684	0.820566	-0.0204335	0.012899
DNAAF2	-0.00378565	0.656211	0.819751	-0.0204508	0.0128816
ARMC10	-0.00381786	0.653476	0.817939	-0.020483	0.0128494
RBM5	-0.00382062	0.653242	0.817939	-0.0204858	0.0128467
KLC1	-0.00384686	0.651018	0.817565	-0.020512	0.0128204
WBP11	-0.00385693	0.650166	0.817304	-0.0205221	0.0128104
RUBCN	-0.00385726	0.650138	0.817304	-0.0205224	0.01281
PTBP2	-0.00394332	0.642869	0.811191	-0.0206085	0.012724
TXNDC11	-0.00398452	0.639402	0.807836	-0.0206496	0.0126828
IL17RA	-0.00402723	0.635816	0.804321	-0.0206923	0.0126401
STK38L	-0.00403703	0.634994	0.80379	-0.0207021	0.0126303
DUSP16	-0.00406506	0.632646	0.801325	-0.0207301	0.0126023
TTC9C	-0.00409474	0.630164	0.799091	-0.0207598	0.0125726
SNAI3	-0.00411033	0.628862	0.798048	-0.0207754	0.012557
SPTAN1	-0.00411876	0.628158	0.797661	-0.0207838	0.0125486
EXOC5	-0.00418928	0.622286	0.790707	-0.0208543	0.0124781
PAK2	-0.00420343	0.621111	0.789715	-0.0208684	0.0124639
ARL13B	-0.00421595	0.620071	0.788894	-0.020881	0.0124514
CIR1	-0.00424857	0.617368	0.786456	-0.0209136	0.0124188
VPS37A	-0.00426177	0.616275	0.786201	-0.0209268	0.0124056
EMP1	-0.00432241	0.611265	0.782597	-0.0209874	0.012345
SOCS1	-0.0043707	0.60729	0.779576	-0.0210356	0.0122967
CNIH4	-0.0043793	0.606583	0.779168	-0.0210442	0.0122881
TVP23B	-0.00438191	0.606368	0.779168	-0.0210469	0.0122855
HADH	-0.00442362	0.602946	0.776858	-0.0210885	0.0122438
FCGBP	-0.00444441	0.601243	0.776298	-0.0211093	0.012223
PARN	-0.00444794	0.600954	0.776298	-0.0211129	0.0122194
FAM172A	-0.00445494	0.600381	0.776298	-0.0211199	0.0122124
AZIN1	-0.00447479	0.598759	0.775595	-0.0211397	0.0121926
FBXO4	-0.00447537	0.598711	0.775595	-0.0211403	0.012192
CCDC152	-0.00447766	0.598525	0.775595	-0.0211426	0.0121897
PITPNA	-0.00447773	0.598519	0.775595	-0.0211426	0.0121897
RNF146	-0.00447949	0.598375	0.775595	-0.0211444	0.0121879
RBMX	-0.00448646	0.597806	0.775595	-0.0211514	0.0121809
DGKD	-0.00450561	0.596244	0.775485	-0.0211705	0.0121618
TRAPPC13	-0.00454311	0.593189	0.773388	-0.021208	0.0121243
IL6R	-0.00455926	0.591876	0.772685	-0.0212241	0.0121081
GTPBP6	-0.00458886	0.589473	0.771659	-0.0212537	0.0120785
JPX	-0.0046047	0.588189	0.770889	-0.0212696	0.0120627
MTR	-0.00461205	0.587593	0.770889	-0.0212769	0.0120554
CEPT1	-0.00461498	0.587356	0.770889	-0.0212798	0.0120524
SEC13	-0.00463011	0.586131	0.770611	-0.0212949	0.0120373
GPBP1L1	-0.00464426	0.584987	0.770227	-0.0213091	0.0120232
FYCO1	-0.00464585	0.584859	0.770227	-0.0213107	0.0120216
TCF20	-0.00465894	0.583802	0.769679	-0.0213238	0.0120085
C6orf89	-0.00467027	0.582887	0.769488	-0.0213351	0.0119971
PHACTR2	-0.00471968	0.578906	0.76829	-0.0213845	0.0119477
YARS2	-0.00474371	0.576975	0.766744	-0.0214085	0.0119237
CAMK1D	-0.00478467	0.57369	0.764227	-0.0214494	0.0118828
PUM3	-0.00478877	0.573361	0.764227	-0.0214535	0.0118787
NUP133	-0.00485795	0.567836	0.757619	-0.0215227	0.0118095
CPD	-0.0048996	0.56452	0.754202	-0.0215643	0.0117678
TP53INP1	-0.00495103	0.56044	0.749753	-0.0216157	0.0117164
ZRSR2	-0.00497539	0.558513	0.747674	-0.0216401	0.0116921
GFOD1	-0.00501796	0.555152	0.744171	-0.0216826	0.0116495
MBD5	-0.00502045	0.554956	0.744171	-0.0216851	0.011647
ANKRD26	-0.00505693	0.552084	0.741052	-0.0217216	0.0116105
PPIP5K2	-0.005074	0.550742	0.740245	-0.0217386	0.0115935
POLR3E	-0.00508491	0.549886	0.740245	-0.0217495	0.0115826
TMEM200A	-0.00511557	0.547483	0.739731	-0.0217802	0.0115519
EZH1	-0.00512476	0.546764	0.739369	-0.0217894	0.0115427
AUP1	-0.00517959	0.542482	0.735569	-0.0218442	0.0114879
RPN1	-0.00524141	0.537674	0.731529	-0.021906	0.0114261
TNIP2	-0.00525021	0.536991	0.731529	-0.0219148	0.0114173
SHOC2	-0.00525173	0.536873	0.731529	-0.0219163	0.0114157
BBS4	-0.00526535	0.535818	0.731529	-0.0219299	0.0114021
GATAD2B	-0.00533258	0.530623	0.726882	-0.0219971	0.0113349
POLR2J	-0.00536558	0.528083	0.72489	-0.0220301	0.0113019
GLG1	-0.00546606	0.520386	0.717773	-0.0221305	0.0112014
ARFRP1	-0.00548141	0.519215	0.717375	-0.0221459	0.0111861
SMARCE1	-0.00548299	0.519095	0.717375	-0.0221474	0.0111845
CUL5	-0.00550633	0.517317	0.71601	-0.0221708	0.0111612
SNX1	-0.00551838	0.516401	0.715733	-0.0221828	0.0111491
TENT4A	-0.00552249	0.516089	0.715733	-0.0221869	0.011145
ATF7IP2	-0.00553623	0.515045	0.714844	-0.0222007	0.0111313
CMTM8	-0.00555284	0.513785	0.714423	-0.0222173	0.0111147
SNHG15	-0.00556337	0.512987	0.714231	-0.0222278	0.0111041
GBF1	-0.00558613	0.511265	0.712564	-0.0222505	0.0110814
ORC2	-0.00559525	0.510575	0.712099	-0.0222597	0.0110723
BRD1	-0.00559544	0.510561	0.712099	-0.0222598	0.0110721
NUP98	-0.00561311	0.509226	0.71121	-0.0222775	0.0110544
SARDH	-0.00563732	0.507401	0.709454	-0.0223017	0.0110302
MMS19	-0.00564184	0.507061	0.709454	-0.0223062	0.0110257
RPLP2	-0.00572738	0.500642	0.704138	-0.0223917	0.0109401
RAB9A	-0.00573845	0.499814	0.703841	-0.0224028	0.0109291
MAPKAPK2	-0.00574672	0.499197	0.703839	-0.0224111	0.0109208
KATNA1	-0.00577846	0.49683	0.701242	-0.0224428	0.0108891
CLASRP	-0.00582769	0.49317	0.698047	-0.022492	0.0108398
NNT	-0.00583316	0.492764	0.698047	-0.0224975	0.0108344
PPP6R2	-0.00584165	0.492135	0.698047	-0.0225059	0.0108259
UGDH	-0.00593481	0.485257	0.690757	-0.0225991	0.0107327
IGFBP2	-0.00603355	0.478025	0.682132	-0.0226977	0.010634
SCYL1	-0.00606118	0.476011	0.680989	-0.0227254	0.0106064
PRKCSH	-0.00608231	0.474475	0.679763	-0.0227465	0.0105852
KLF7	-0.0061107	0.472415	0.67827	-0.0227749	0.0105569
CBL	-0.00611103	0.472391	0.67827	-0.0227752	0.0105565
HELQ	-0.00612646	0.471273	0.678091	-0.0227906	0.0105411
GBE1	-0.00615771	0.469014	0.675813	-0.0228218	0.0105098
RINL	-0.00622907	0.463879	0.67295	-0.0228932	0.0104385
CMSS1	-0.00624039	0.463067	0.672574	-0.0229045	0.0104272
CDC42SE1	-0.00624169	0.462974	0.672574	-0.0229058	0.0104259
CREBL2	-0.00629872	0.458897	0.669922	-0.0229628	0.0103689
PI4KB	-0.0063287	0.456761	0.668757	-0.0229928	0.0103389
TMEM30A	-0.00638008	0.453115	0.665855	-0.0230441	0.0102875
KTN1	-0.00641289	0.450794	0.663639	-0.0230769	0.0102547
ANKRA2	-0.00642032	0.45027	0.663639	-0.0230843	0.0102473
PFDN6	-0.00643541	0.449206	0.663035	-0.0230994	0.0102322
AP3M2	-0.0064425	0.448707	0.663035	-0.0231065	0.0102251
GRAMD4	-0.00648371	0.44581	0.660949	-0.0231477	0.0101839
RRP15	-0.00660699	0.437208	0.654503	-0.0232709	0.0100606
LCORL	-0.0066523	0.434071	0.65143	-0.0233162	0.0100153
ADIPOR2	-0.00670607	0.430365	0.647166	-0.0233699	0.00996153
SRBD1	-0.00671516	0.42974	0.646818	-0.023379	0.00995243
ADD3	-0.00677291	0.425784	0.643603	-0.0234367	0.00989469
DPEP2	-0.00679094	0.424553	0.643603	-0.0234548	0.00987665
MAP4K2	-0.00681247	0.423086	0.642499	-0.0234763	0.00985513
ZHX2	-0.00683692	0.421424	0.641925	-0.0235007	0.00983068
NSA2	-0.00685246	0.420369	0.640806	-0.0235163	0.00981514
LINC01281	-0.00690623	0.416732	0.636718	-0.02357	0.00976138
CERS5	-0.00691089	0.416417	0.636718	-0.0235747	0.00975671
KAT6B	-0.00692971	0.415149	0.636718	-0.0235935	0.00973789
AVL9	-0.00695041	0.413757	0.63655	-0.0236142	0.0097172
SPINK2	-0.00701014	0.409756	0.631364	-0.0236739	0.00965747
TYW5	-0.00702966	0.408453	0.629843	-0.0236934	0.00963795
WDR48	-0.00708004	0.405103	0.627094	-0.0237437	0.00958758
BLMH	-0.00711283	0.40293	0.625183	-0.0237765	0.00955478
SST	-0.00713054	0.40176	0.623851	-0.0237942	0.00953707
TANGO6	-0.00713898	0.401203	0.62347	-0.0238026	0.00952864
KLHL28	-0.00719232	0.397694	0.620209	-0.0238559	0.00947529
FASTK	-0.00726176	0.393153	0.616228	-0.0239253	0.00940586
IMPDH2	-0.00735449	0.387139	0.610148	-0.024018	0.00931313
SOS1	-0.00735893	0.386852	0.610148	-0.0240225	0.00930869
LEMD2	-0.00737833	0.385602	0.608685	-0.0240419	0.00928929
SLC9A8	-0.00743678	0.381849	0.604836	-0.0241003	0.00923085
PBXIP1	-0.00744796	0.381134	0.604544	-0.0241114	0.00921967
NSUN6	-0.00748033	0.379067	0.602172	-0.0241438	0.00918729
CCL3L1	-0.00752342	0.376328	0.599725	-0.0241869	0.0091442
HSF1	-0.00756191	0.373891	0.596794	-0.0242253	0.00910572
RNF121	-0.00764206	0.368848	0.590157	-0.0243054	0.00902557
MCM3AP	-0.00769916	0.365281	0.585855	-0.0243625	0.00896847
PPTC7	-0.00773275	0.363193	0.583738	-0.0243961	0.00893488
HSP90AB1	-0.0077522	0.361987	0.582909	-0.0244155	0.00891543
ATXN7L1	-0.00777526	0.36056	0.582018	-0.0244386	0.00889237
CD82	-0.00780088	0.35898	0.579936	-0.0244642	0.00886676
NR1D2	-0.00781801	0.357926	0.579637	-0.0244813	0.00884962
PPP2R2D	-0.0078649	0.355049	0.576847	-0.0245282	0.00880273
RETREG1	-0.00788698	0.3537	0.575122	-0.0245502	0.00878065
SIN3A	-0.00790387	0.352671	0.574382	-0.0245671	0.00876376
PPP2R5E	-0.00792974	0.351097	0.572732	-0.024593	0.0087379
MAP4K5	-0.00793668	0.350676	0.572532	-0.0245999	0.00873096
SYNJ2	-0.00793674	0.350672	0.572532	-0.0246	0.0087309
BTG1	-0.00794895	0.349931	0.572532	-0.0246122	0.00871868
DENR	-0.00795678	0.349457	0.57241	-0.02462	0.00871085
RCOR3	-0.00798864	0.34753	0.570658	-0.0246518	0.008679
BAIAP2L1	-0.00823765	0.332708	0.551755	-0.0249007	0.00842998
TSHZ2	-0.00824494	0.332281	0.551503	-0.024908	0.0084227
EHBP1	-0.00827147	0.330728	0.550637	-0.0249345	0.00839617
GALNT1	-0.00828598	0.32988	0.549948	-0.024949	0.00838166
CRY1	-0.00829989	0.329068	0.549822	-0.0249629	0.00836775
ZNF680	-0.00837581	0.324664	0.544281	-0.0250388	0.00829183
HP1BP3	-0.00841073	0.32265	0.541814	-0.0250737	0.00825691
MAML1	-0.00841653	0.322317	0.541814	-0.0250795	0.00825111
FBXO32	-0.00842779	0.32167	0.541814	-0.0250907	0.00823985
SNHG12	-0.00843913	0.321019	0.541347	-0.0251021	0.0082285
MAPK8IP3	-0.00845686	0.320003	0.540089	-0.0251198	0.00821077
ASB2	-0.00852916	0.315883	0.533639	-0.0251921	0.00813848
CAPN8	-0.00860939	0.311352	0.527716	-0.0252722	0.00805824
DENND6B	-0.00867771	0.307528	0.521676	-0.0253405	0.00798992
YWHAQ	-0.00873488	0.304352	0.517897	-0.0253977	0.00793276
PARP4	-0.00873788	0.304186	0.517897	-0.0254007	0.00792976
GOLGA4	-0.0087466	0.303704	0.517897	-0.0254094	0.00792104
PON2	-0.00876844	0.302497	0.516768	-0.0254312	0.00789919
AFF4	-0.00877259	0.302269	0.516768	-0.0254354	0.00789504
PVT1	-0.00880568	0.300449	0.515349	-0.0254684	0.00786195
PLVAP	-0.00892633	0.293874	0.50668	-0.025589	0.0077413
NDFIP1	-0.00894846	0.292679	0.505055	-0.0256111	0.00771917
GPANK1	-0.00908129	0.285573	0.494499	-0.0257439	0.00758633
ACIN1	-0.00911065	0.284019	0.492233	-0.0257732	0.00755698
POLR2A	-0.00917964	0.280388	0.487726	-0.0258422	0.00748799
ELK3	-0.00918062	0.280337	0.487726	-0.0258431	0.00748701
NCALD	-0.00918409	0.280155	0.487726	-0.0258466	0.00748353
CRACR2A	-0.0091952	0.279573	0.487726	-0.0258577	0.00747242
SHARPIN	-0.00920672	0.278972	0.487712	-0.0258692	0.00746091
NCAM1	-0.00920928	0.278838	0.487712	-0.0258718	0.00745835
USP24	-0.0092112	0.278737	0.487712	-0.0258737	0.00745642
SLCO3A1	-0.00924319	0.277071	0.486329	-0.0259057	0.00742443
PAICS	-0.00933724	0.272212	0.479477	-0.0259997	0.00733038
FARS2	-0.00939373	0.269322	0.475834	-0.0260561	0.00727389
NUP155	-0.00941841	0.268066	0.474874	-0.0260808	0.00724921
NBN	-0.00950868	0.263506	0.468872	-0.026171	0.00715894
ITGA5	-0.00953915	0.261979	0.46657	-0.0262015	0.00712847
SH2D1B	-0.00958633	0.259626	0.465259	-0.0262486	0.00708128
TMEM147	-0.009633	0.257314	0.463211	-0.0262953	0.00703461
DYRK1A	-0.00978287	0.249984	0.452709	-0.026445	0.00688474
TFF1	-0.00985616	0.246454	0.447085	-0.0265183	0.00681144
XRCC4	-0.00992514	0.243163	0.442114	-0.0265872	0.00674245
ZNF146	-0.00995925	0.241547	0.439976	-0.0266213	0.00670835
DDX18	-0.00997558	0.240776	0.438971	-0.0266376	0.00669202
TMED8	-0.00997794	0.240665	0.438971	-0.02664	0.00668965
PPP3CA	-0.0100283	0.2383	0.435649	-0.0266903	0.00663932
RPL37A	-0.0100327	0.238093	0.435649	-0.0266947	0.0066349
BCL7C	-0.0100502	0.237276	0.434572	-0.0267122	0.00661742
GADD45B	-0.0100524	0.237174	0.434572	-0.0267144	0.00661523
CARS2	-0.0101392	0.233148	0.428976	-0.0268011	0.00652841
DCTN4	-0.0101757	0.231471	0.426674	-0.0268376	0.00649193
TSPYL2	-0.010195	0.230585	0.425434	-0.0268569	0.00647259
ZNF431	-0.0102434	0.228378	0.42214	-0.0269053	0.00642416
SPEN	-0.010251	0.228033	0.421893	-0.0269129	0.00641657
MRPS21	-0.0102947	0.226056	0.420179	-0.0269566	0.00637286
HSPE1	-0.0102991	0.22586	0.420179	-0.0269609	0.00636852
MUCL3	-0.0103061	0.225543	0.420006	-0.0269679	0.00636148
CLDN18	-0.0103373	0.224142	0.418565	-0.0269991	0.00633027
MRTO4	-0.0104365	0.219727	0.412634	-0.0270983	0.00623107
SCAMP3	-0.0105116	0.216425	0.408734	-0.0271734	0.00615592
RNF14	-0.0105162	0.216224	0.408734	-0.027178	0.00615132
AKAP11	-0.010519	0.216103	0.408734	-0.0271807	0.00614855
CHD2	-0.0105354	0.215388	0.407932	-0.0271971	0.00613215
COL4A2	-0.010603	0.212457	0.40471	-0.0272647	0.00606454
CCDC130	-0.0106088	0.21221	0.40471	-0.0272704	0.00605879
PTPN4	-0.0107192	0.207491	0.397873	-0.0273807	0.00594839
STRN	-0.0107776	0.205025	0.393901	-0.0274391	0.00588998
RIPK2	-0.0108047	0.203889	0.392094	-0.0274662	0.00586288
SQSTM1	-0.0108061	0.203828	0.392094	-0.0274676	0.00586143
DMXL1	-0.0108384	0.20248	0.391364	-0.0274999	0.00582913
TSPAN32	-0.0109657	0.197229	0.384088	-0.0276271	0.00570185
EPG5	-0.0110487	0.193856	0.378996	-0.0277101	0.00561877
PPP6R3	-0.0110557	0.193575	0.378816	-0.0277171	0.00561179
PTGER4	-0.0111959	0.187987	0.370109	-0.0278572	0.00547163
ARHGAP10	-0.011305	0.183717	0.364156	-0.0279663	0.00536244
ABCB1	-0.0113469	0.182101	0.36208	-0.028008	0.00532062
RASGRP2	-0.0114135	0.179548	0.359456	-0.0280746	0.00525402
TTC39C-AS1	-0.0114236	0.179161	0.359456	-0.0280848	0.00524386
DMTF1	-0.0114251	0.179104	0.359456	-0.0280863	0.00524236
TMEM273	-0.0114336	0.17878	0.359456	-0.0280948	0.00523384
GOLGA8B	-0.0114459	0.178315	0.359144	-0.028107	0.00522158
SMG5	-0.011507	0.17601	0.355164	-0.028168	0.0051605
MARK2	-0.0115233	0.175395	0.354693	-0.0281844	0.00514413
PPME1	-0.0115893	0.172938	0.350431	-0.0282503	0.00507818
VHL	-0.0116497	0.170709	0.348742	-0.0283107	0.00501776
GPR65	-0.011689	0.169271	0.346722	-0.0283499	0.00497846
CD55	-0.0117742	0.166184	0.342302	-0.0284351	0.00489324
CWF19L2	-0.0119288	0.160691	0.333039	-0.0285896	0.00473865
STAT6	-0.011934	0.160509	0.333006	-0.0285948	0.00473345
SLC25A25	-0.0119477	0.160027	0.332696	-0.0286085	0.00471968
FAM126B	-0.0122212	0.150677	0.315961	-0.0288818	0.00444617
TRA2A	-0.0122353	0.150206	0.31556	-0.0288959	0.00443205
TSC22D2	-0.0123189	0.147441	0.311386	-0.0289794	0.00434849
UBAP1	-0.0123265	0.147192	0.311189	-0.028987	0.00434091
PGC	-0.0123716	0.145715	0.309046	-0.0290321	0.00429572
LMCD1	-0.012391	0.145087	0.308367	-0.0290514	0.0042764
ZC3H6	-0.0125331	0.140528	0.300595	-0.0291935	0.0041342
ACYP2	-0.0125888	0.138774	0.298439	-0.0292491	0.00407855
ABL1	-0.0126988	0.135356	0.293296	-0.0293591	0.00396852
SLMAP	-0.0127798	0.132881	0.288908	-0.02944	0.00388749
MAP3K7	-0.0127888	0.132609	0.288908	-0.029449	0.00387853
EEF1B2	-0.0129821	0.126854	0.278493	-0.0296422	0.00368519
SCML1	-0.0130872	0.123807	0.273238	-0.0297472	0.00358006
SPIDR	-0.0131021	0.123381	0.272966	-0.0297621	0.00356519
MCF2L2	-0.0131164	0.12297	0.27236	-0.0297764	0.00355084
NRF1	-0.0131678	0.121509	0.270816	-0.0298278	0.00349942
EIF4B	-0.0132424	0.119413	0.267142	-0.0299023	0.00342482
MYLIP	-0.013261	0.118894	0.266578	-0.0299209	0.0034062
SLC7A6	-0.013287	0.118172	0.265556	-0.0299469	0.0033802
SREK1IP1	-0.0133799	0.115622	0.26041	-0.0300397	0.00328728
TBP	-0.0133907	0.115329	0.260337	-0.0300505	0.00327651
DLGAP1-AS1	-0.0134491	0.113751	0.257647	-0.0301089	0.00321807
TTBK2	-0.0135849	0.110148	0.250907	-0.0302446	0.00308224
RBMS1	-0.0136666	0.108026	0.247299	-0.0303262	0.00300059
ANTXR2	-0.0137362	0.106241	0.245078	-0.0303957	0.00293093
RFC1	-0.0137651	0.105509	0.243669	-0.0304246	0.00290206
TMBIM1	-0.0137805	0.105118	0.243087	-0.03044	0.0028866
TP53BP2	-0.013782	0.105081	0.243087	-0.0304415	0.00288516
HUWE1	-0.0138508	0.103357	0.24154	-0.0305102	0.00281635
SLC30A5	-0.0138872	0.102454	0.240784	-0.0305466	0.00277996
CCDC25	-0.0139997	0.0997012	0.237273	-0.030659	0.00266744
ERGIC2	-0.0140144	0.0993452	0.237101	-0.0306737	0.0026527
RNF220	-0.0140192	0.0992294	0.237101	-0.0306785	0.0026479
CPSF7	-0.0141685	0.0956821	0.230621	-0.0308277	0.0024986
SYPL1	-0.0142554	0.0936638	0.226798	-0.0309145	0.00241167
PRKCA	-0.0143979	0.090429	0.220559	-0.0310569	0.00226914
HMG20A	-0.0145368	0.0873626	0.214942	-0.0311957	0.0021302
DKK3	-0.0146036	0.0859183	0.212144	-0.0312625	0.00206339
LENG8	-0.0146652	0.0846024	0.209932	-0.0313241	0.00200172
PTPN12	-0.0149266	0.0792033	0.200331	-0.0315853	0.00174028
CERS4	-0.0149792	0.0781524	0.198608	-0.0316378	0.00168771
CERK	-0.0153249	0.0715183	0.185564	-0.0319832	0.0013419
ZNF253	-0.0153346	0.0713391	0.185564	-0.0319929	0.0013322
MBTD1	-0.0154168	0.0698349	0.183054	-0.0320751	0.00124999
PTAR1	-0.0155176	0.0680264	0.179168	-0.0321757	0.0011492
LST1	-0.0156011	0.0665575	0.175845	-0.0322592	0.0010657
B4GALT4	-0.0157436	0.06411	0.17164	-0.0324016	0.000923132
NCOA5	-0.0157626	0.0637891	0.17106	-0.0324206	0.000904111
ERBIN	-0.0159124	0.0613073	0.166145	-0.0325703	0.000754256
PHACTR4	-0.015949	0.0607146	0.16566	-0.0326068	0.00071772
SERINC1	-0.0159658	0.0604427	0.165144	-0.0326236	0.000700866
TBC1D5	-0.0162192	0.0564742	0.15731	-0.0328768	0.000447369
ELOVL6	-0.0162565	0.0559086	0.156169	-0.0329141	0.000410043
SSH1	-0.0165182	0.0520739	0.147309	-0.0331755	0.000148326
REEP3	-0.0166392	0.0503759	0.143317	-0.0332965	2.72654e-05
ADAM10	-0.0167262	0.0491849	0.140328	-0.0333833	-5.97108e-05
CTLA4	-0.0167978	0.048222	0.137974	-0.0334549	-0.000131326
PRKAG2	-0.0169646	0.0460398	0.132298	-0.0336216	-0.000298194
IPO5	-0.017047	0.0449928	0.130048	-0.0337039	-0.000380631
HERC5	-0.0170851	0.0445151	0.129404	-0.033742	-0.000418779
CEP78	-0.0171645	0.0435344	0.127209	-0.0338213	-0.000498198
KMT5B	-0.0173855	0.0409011	0.120475	-0.0340421	-0.00071918
VAPB	-0.0175637	0.0388755	0.115701	-0.0342202	-0.000897524
MIR29B2CHG	-0.0176007	0.0384659	0.115167	-0.0342572	-0.000934543
SVIP	-0.0183355	0.0310617	0.096465	-0.0349913	-0.00166953
CLPX	-0.0185741	0.0289369	0.0911398	-0.0352297	-0.00190819
LAIR1	-0.0190553	0.0250294	0.081008	-0.0357104	-0.00238955
NUS1	-0.0190643	0.0249608	0.081008	-0.0357194	-0.00239857
SMARCA2	-0.0198188	0.0197661	0.0669136	-0.0364732	-0.00315331
BCL6	-0.0199529	0.0189489	0.0648934	-0.0366072	-0.00328749
BCL2	-0.0201788	0.0176388	0.0611399	-0.0368329	-0.00351351
IFNGR1	-0.021106	0.0130578	0.04714	-0.0377592	-0.00444111
TIMP3	-0.0217673	0.0104678	0.0389137	-0.0384198	-0.00510265
DDB1	-0.0222078	0.00900666	0.0341161	-0.0388599	-0.00554333
SNHG8	-0.0226185	0.00781125	0.0301011	-0.0392702	-0.00595424
TGIF1	-0.0229433	0.00696875	0.0275695	-0.0395946	-0.0062792
TBXAS1	-0.0231705	0.00642893	0.025819	-0.0398216	-0.0065065
SNHG9	-0.0239179	0.00490823	0.0205796	-0.0405682	-0.00725427
CHN1	-0.0249963	0.00328335	0.0147236	-0.0416454	-0.00833329
HDLBP	-0.0255066	0.00270043	0.012502	-0.0421552	-0.00884389
CCL4L2	-0.0258307	0.00238104	0.0112843	-0.0424789	-0.00916817
MYBL1	-0.0261868	0.00207027	0.0100743	-0.0428346	-0.00952446
TXK	-0.0263646	0.00192939	0.00943468	-0.0430122	-0.00970242
KDSR	-0.0264758	0.00184586	0.00907058	-0.0431233	-0.00981367
CXCL13	-0.0268794	0.00156979	0.00796847	-0.0435264	-0.0102175
GNLY	-0.0270004	0.00149477	0.0076459	-0.0436472	-0.0103385
RPL38	-0.0272045	0.00137561	0.00716462	-0.0438511	-0.0105428
IL4I1	-0.0274588	0.00123944	0.0065753	-0.0441051	-0.0107973
KIF13B	-0.0275064	0.00121538	0.00649937	-0.0441526	-0.0108449
PRDM1	-0.0276608	0.00114026	0.00614693	-0.0443069	-0.0109994
RUNX2	-0.028652	0.000751508	0.00431901	-0.0452969	-0.0119913
KLRC1	-0.0308188	0.00028888	0.00190053	-0.0474609	-0.0141596
XRRA1	-0.0313499	0.000226386	0.00153482	-0.0479913	-0.0146911
CD40LG	-0.032081	0.000160884	0.00113699	-0.0487214	-0.0154227
SMCO4	-0.0321582	0.000155115	0.00110796	-0.0487986	-0.0155001
TLE1	-0.0351948	3.46993e-05	0.000287961	-0.0518309	-0.0185392
XIST	-0.0355302	2.91902e-05	0.00024427	-0.0521658	-0.0188749
FAM133B	-0.0355462	2.89498e-05	0.000243276	-0.0521817	-0.0188909
ZFP36	-0.0357882	2.55285e-05	0.000217264	-0.0524235	-0.0191332
TMEM123	-0.0367582	1.53031e-05	0.000137866	-0.053392	-0.020104
NCR3	-0.0402559	2.17781e-06	2.36718e-05	-0.0568842	-0.0236053
ADGRG1	-0.040719	1.66175e-06	1.87768e-05	-0.0573466	-0.0240689
ANKRD28	-0.0431975	3.7214e-07	5.02892e-06	-0.0598209	-0.0265501
ZFP36L1	-0.0432211	3.66729e-07	4.9895e-06	-0.0598445	-0.0265738
IFI44	-0.0486513	1.03228e-08	1.70625e-07	-0.0652648	-0.0320107
TMIGD2	-0.0512308	1.64547e-09	3.16436e-08	-0.0678394	-0.0345939
LRRN3	-0.0524364	6.76155e-10	1.33892e-08	-0.0690426	-0.0358012
KLRF1	-0.0525929	6.01558e-10	1.20312e-08	-0.0691987	-0.035958
JUN	-0.0670125	2.98071e-15	9.17143e-14	-0.0835856	-0.0504023
TXNIP	-0.0880498	3.0418e-25	1.84351e-23	-0.104563	-0.0714882
KLRB1	-0.117377	1.01753e-43	1.56543e-41	-0.133781	-0.100908
[truncated: 1 more rows]

## Sheet: CD8 cytotoxic_2_driver_gene
	CD8 cytotoxic_2 corr	CD8 cytotoxic_2 pval	CD8 cytotoxic_2 qval	CD8 cytotoxic_2 ci low	CD8 cytotoxic_2 ci high
HLA-A	0.213429	2.63589e-143	5.27178e-140	0.197465	0.22928
CD74	0.195565	4.83682e-120	4.83682e-117	0.179484	0.211542
COL3A1	0.186899	1.45478e-109	9.69853e-107	0.170765	0.202934
RGS1	0.182998	5.14261e-105	2.5713e-102	0.16684	0.199057
CLDND1	0.162328	1.2054e-82	4.01799e-80	0.146056	0.178511
RPS2	0.160182	1.73209e-80	4.94884e-78	0.1439	0.176378
HLA-DRA	0.151512	4.44794e-72	1.11199e-69	0.135186	0.167754
DUSP2	0.150958	1.47421e-71	3.27603e-69	0.13463	0.167203
SPARC	0.140558	3.69184e-62	7.38368e-60	0.124182	0.156857
BTG1	0.1358	4.29064e-58	7.80117e-56	0.119404	0.152123
DKK3	0.133269	5.44373e-56	9.07288e-54	0.116862	0.149604
TRAT1	0.132373	2.95621e-55	4.22315e-53	0.115963	0.148712
HLA-B	0.129717	4.15862e-53	5.19828e-51	0.113295	0.146067
EOMES	0.12513	1.66476e-49	1.95854e-47	0.108691	0.141502
HLA-DQB1	0.121262	1.43057e-46	1.50586e-44	0.104808	0.137651
CST7	0.119113	5.56037e-45	5.56037e-43	0.10265	0.13551
RPL28	0.114065	2.30815e-41	2.09832e-39	0.0975836	0.130483
RPL10	0.113363	7.14028e-41	6.20894e-39	0.0968791	0.129784
TRAC	0.112383	3.41278e-40	2.84399e-38	0.0958958	0.128808
SRGN	0.1114	1.61646e-39	1.29316e-37	0.0949094	0.127829
TIMP1	0.110572	5.92439e-39	4.55722e-37	0.0940788	0.127004
RPL39	0.106447	3.31129e-36	2.28365e-34	0.0899396	0.122895
CD3D	0.105042	2.69641e-35	1.79761e-33	0.0885309	0.121496
IL32	0.102131	1.90661e-33	1.23007e-31	0.0856101	0.118595
RPLP2	0.0996311	6.7e-32	4.06061e-30	0.0831026	0.116105
MGP	0.0982607	4.5401e-31	2.67065e-29	0.081728	0.114739
STK4	0.0981648	5.18517e-31	2.96295e-29	0.0816319	0.114644
RPL18A	0.0981286	5.45165e-31	3.0287e-29	0.0815956	0.114608
GZMA	0.0977745	8.89386e-31	4.80749e-29	0.0812404	0.114255
PTPRC	0.0934116	3.19187e-28	1.67993e-26	0.0768647	0.109907
CCL5	0.0884473	1.8548e-25	8.62698e-24	0.0718868	0.104959
RPS19	0.0867894	1.438e-24	6.39111e-23	0.0702245	0.103306
CRTAM	0.0829572	1.40968e-22	6.12905e-21	0.0663825	0.0994861
RPS3	0.0820556	4.02355e-22	1.67648e-20	0.0654786	0.0985872
LEPROTL1	0.0817554	5.69015e-22	2.32251e-20	0.0651777	0.098288
IGHG4	0.0812027	1.07367e-21	4.29466e-20	0.0646237	0.0977369
CD44	0.0768348	1.39464e-19	5.46917e-18	0.0602454	0.0933817
RGCC	0.0761746	2.84329e-19	1.09357e-17	0.0595837	0.0927233
LYST	0.0753825	6.62953e-19	2.45538e-17	0.0587899	0.0919335
COL6A2	0.0725374	1.29033e-17	4.60832e-16	0.0559385	0.0890962
MCUB	0.0722742	1.68844e-17	5.92435e-16	0.0556748	0.0888337
FYB1	0.0718452	2.61184e-17	9.00634e-16	0.0552449	0.0884058
LDHA	0.0690835	4.07311e-16	1.38071e-14	0.0524774	0.0856514
POSTN	0.0672952	2.2795e-15	7.59833e-14	0.0506856	0.0838676
HLA-DMA	0.0666831	4.06826e-15	1.31234e-13	0.0500723	0.0832571
PIK3R1	0.0650252	1.90318e-14	6.04184e-13	0.0484112	0.0816033
ARID5B	0.0639794	4.93917e-14	1.51975e-12	0.0473634	0.08056
TPM2	0.0637236	6.22232e-14	1.88555e-12	0.0471072	0.0803048
TERF2IP	0.0621338	2.56183e-13	7.64725e-12	0.0455144	0.0787187
WIPF1	0.061957	2.99198e-13	8.79994e-12	0.0453373	0.0785424
LINC00861	0.0602404	1.32048e-12	3.71967e-11	0.0436177	0.0768297
CEMIP2	0.059519	2.43457e-12	6.7627e-11	0.042895	0.07611
TXNIP	0.0593434	2.82248e-12	7.62831e-11	0.0427191	0.0759347
IGFBP2	0.0593234	2.87022e-12	7.65393e-11	0.0426991	0.0759148
F2R	0.0589652	3.87496e-12	1.01973e-10	0.0423403	0.0755574
CD84	0.0585225	5.60173e-12	1.44754e-10	0.0418969	0.0751157
PYHIN1	0.0585131	5.64542e-12	1.44754e-10	0.0418875	0.0751063
RPS12	0.0577595	1.05054e-11	2.62635e-10	0.0411326	0.0743544
BTN3A1	0.0570251	1.90967e-11	4.71524e-10	0.040397	0.0736216
P2RY10	0.055012	9.46239e-11	2.28009e-09	0.0383807	0.0716128
TIMP3	0.0548651	1.06116e-10	2.52656e-09	0.0382335	0.0714662
CORO1A	0.0542954	1.6504e-10	3.8833e-09	0.037663	0.0708977
RPL18	0.0536796	2.6468e-10	6.15535e-09	0.0370463	0.0702832
CCL4	0.0531173	4.0559e-10	9.32391e-09	0.0364832	0.0697221
ETS1	0.0525339	6.28718e-10	1.41285e-08	0.0358988	0.0691398
ITGB2	0.0524634	6.62676e-10	1.47261e-08	0.0358283	0.0690695
ZFP36L2	0.052437	6.75866e-10	1.48542e-08	0.0358018	0.0690431
CCR7	0.0522773	7.61251e-10	1.65489e-08	0.0356419	0.0688837
CYTOR	0.0516569	1.20438e-09	2.56251e-08	0.0350206	0.0682646
CLEC2B	0.0490167	8.00216e-09	1.64993e-07	0.0323767	0.0656296
MT2A	0.0485797	1.08485e-08	2.21397e-07	0.0319391	0.0651934
EML4	0.0481723	1.43725e-08	2.90354e-07	0.0315312	0.0647868
BTN3A2	0.0481558	1.4537e-08	2.9074e-07	0.0315146	0.0647703
PIK3IP1	0.0478226	1.82665e-08	3.61712e-07	0.0311809	0.0644377
GIMAP7	0.0466017	4.16308e-08	8.1629e-07	0.0299585	0.0632191
FCMR	0.0463768	4.83494e-08	9.22029e-07	0.0297333	0.0629945
TNFRSF9	0.0448114	1.34338e-07	2.4941e-06	0.028166	0.061432
EEF1D	0.044633	1.50612e-07	2.7384e-06	0.0279874	0.0612539
PSMB9	0.0442606	1.90962e-07	3.37986e-06	0.0276145	0.0608821
OCIAD2	0.0440026	2.24835e-07	3.94447e-06	0.0273562	0.0606247
PASK	0.043889	2.41542e-07	4.20073e-06	0.0272424	0.0605112
SELL	0.0434882	3.10558e-07	5.35445e-06	0.0268411	0.0601111
LGALS1	0.0428983	4.47791e-07	7.65455e-06	0.0262506	0.0595222
CD8B	0.042798	4.76304e-07	8.07296e-06	0.0261502	0.0594221
BIRC3	0.0427525	4.89818e-07	8.23223e-06	0.0261046	0.0593767
OAZ1	0.0426739	5.14038e-07	8.5673e-06	0.0260259	0.0592982
TRGC2	0.0426363	5.26027e-07	8.69466e-06	0.0259883	0.0592607
FXYD5	0.0418582	8.44008e-07	1.3613e-05	0.0252093	0.0584838
KMT2E	0.0414381	1.08575e-06	1.71446e-05	0.0247887	0.0580645
CCL4L2	0.0402442	2.19273e-06	3.27273e-05	0.0235935	0.0568725
RPS9	0.0401863	2.26758e-06	3.35937e-05	0.0235356	0.0568147
CPNE2	0.0400589	2.44117e-06	3.56377e-05	0.0234081	0.0566876
GZMM	0.0400589	2.44118e-06	3.56377e-05	0.0234081	0.0566876
TGIF1	0.0395417	3.28628e-06	4.69468e-05	0.0228903	0.0561712
ATP8A1	0.0393386	3.68947e-06	5.1601e-05	0.022687	0.0559684
LY96	0.0387347	5.18838e-06	7.10737e-05	0.0220824	0.0553654
EIF1AY	0.0385746	5.67439e-06	7.72026e-05	0.0219222	0.0552056
RPL30	0.0385388	5.78899e-06	7.82296e-05	0.0218864	0.0551698
UBXN1	0.0382417	6.82844e-06	9.10459e-05	0.021589	0.0548732
SMCHD1	0.0380606	7.54726e-06	9.99638e-05	0.0214077	0.0546924
TNFRSF4	0.0378714	8.37494e-06	0.000109476	0.0212184	0.0545035
AP3M2	0.0367336	1.55052e-05	0.000195034	0.0200794	0.0533674
LCP1	0.0365849	1.67832e-05	0.00020979	0.0199306	0.053219
BCL11B	0.0365332	1.72511e-05	0.0002143	0.0198788	0.0531673
IGHG3	0.0364519	1.80118e-05	0.000222368	0.0197974	0.0530861
CYBA	0.0363042	1.94746e-05	0.000238953	0.0196497	0.0529387
IL15	0.0362798	1.97272e-05	0.000239768	0.0196252	0.0529143
VNN2	0.0360885	2.18171e-05	0.000261283	0.0194338	0.0527233
DENND2D	0.0360758	2.19636e-05	0.000261471	0.019421	0.0527106
COL4A2	0.0356363	2.76284e-05	0.000323139	0.0189811	0.0522717
TUBA4A	0.0355225	2.93071e-05	0.00033881	0.0188672	0.0521581
SHISAL2A	0.0350167	3.80127e-05	0.000427109	0.0183609	0.051653
LCN2	0.0349223	3.98889e-05	0.00044321	0.0182664	0.0515588
CASP1	0.0347204	4.41991e-05	0.00048305	0.0180644	0.0513572
PBXIP1	0.0344931	4.95798e-05	0.000533116	0.0178369	0.0511302
FAS	0.0341901	5.77244e-05	0.000614089	0.0175336	0.0508276
PSMA7	0.0337766	7.0901e-05	0.000742419	0.0171197	0.0504147
PTP4A2	0.0336327	7.61197e-05	0.000788805	0.0169757	0.050271
TTC39B	0.0336014	7.73025e-05	0.000796933	0.0169444	0.0502397
SLC3A2	0.0333946	8.55562e-05	0.000867195	0.0167375	0.0500333
SKIL	0.0332917	8.99701e-05	0.000904222	0.0166345	0.0499305
PLXDC1	0.0332025	9.39681e-05	0.000937224	0.0165452	0.0498414
APOBEC3H	0.033121	9.77661e-05	0.000964051	0.0164636	0.04976
RUBCN	0.0327413	0.000117461	0.00113489	0.0160836	0.0493808
IGFBP4	0.0326595	0.000122163	0.00117464	0.0160018	0.0492992
IL10RA	0.0325418	0.00012925	0.00123095	0.0158839	0.0491816
HINT1	0.0323116	0.000144236	0.00133552	0.0156536	0.0489517
RPL19	0.0317688	0.000186305	0.00170141	0.0151103	0.0484097
RFTN1	0.0315081	0.000210381	0.00189098	0.0148495	0.0481493
SENP7	0.0313629	0.000225032	0.00199144	0.0147041	0.0480043
SYTL3	0.0309116	0.000276901	0.00241835	0.0142525	0.0475536
TNIP3	0.0307716	0.000295153	0.00255543	0.0141123	0.0474137
RPS21	0.0307341	0.000300217	0.00258808	0.0140749	0.0473764
JMY	0.0305946	0.00031982	0.00272187	0.0139353	0.047237
FOXP3	0.0305752	0.00032265	0.00273432	0.0139158	0.0472176
NINJ2	0.0305147	0.000331593	0.00279825	0.0138552	0.0471572
CDKN1B	0.0304272	0.000344933	0.0028986	0.0137677	0.0470698
ANKH	0.0302374	0.00037561	0.00309144	0.0135778	0.0468803
NABP1	0.0301576	0.000389272	0.00317773	0.0134979	0.0468005
N4BP2L1	0.0300605	0.000406506	0.00326511	0.0134007	0.0467036
TMEM154	0.0298915	0.000438207	0.00350455	0.0132316	0.0465348
SH3BGRL3	0.0298505	0.000446232	0.00354153	0.0131906	0.0464939
YPEL5	0.0298294	0.00045042	0.00354661	0.0131695	0.0464728
SLC6A6	0.0296993	0.000477057	0.00372701	0.0130393	0.0463429
ARMH1	0.0294629	0.000529261	0.0041028	0.0128027	0.0461067
ICOS	0.0293555	0.000554687	0.00428329	0.0126952	0.0459995
METTL8	0.0281082	0.000946147	0.00678242	0.0114471	0.0447537
ASMTL	0.0272753	0.00133638	0.00918473	0.0106136	0.0439218
MHENCR	0.0271506	0.0014062	0.00954894	0.0104889	0.0437972
CD82	0.0270252	0.00147979	0.00996491	0.0103634	0.043672
PTGES3	0.0267586	0.00164818	0.0108433	0.0100966	0.0434057
GPR155	0.0266475	0.00172338	0.0111545	0.00998546	0.0432948
BUB3	0.0264789	0.00184358	0.0118559	0.00981677	0.0431264
CD3G	0.0264341	0.00187678	0.0120109	0.00977196	0.0430816
TULP4	0.0264019	0.00190102	0.0120699	0.00973971	0.0430494
NIN	0.0261501	0.00210043	0.0130145	0.0094878	0.042798
NKG7	0.026136	0.00211222	0.0130384	0.00947361	0.0427838
DNAJB6	0.0260774	0.00216157	0.0132268	0.00941496	0.0427253
PHACTR2	0.0260762	0.00216257	0.0132268	0.00941378	0.0427241
PCSK7	0.0258343	0.00237772	0.0143961	0.00917174	0.0424825
LAMTOR4	0.0257467	0.00246032	0.0147325	0.00908412	0.042395
SDCBP	0.0253749	0.00284108	0.0166077	0.00871209	0.0420236
IL2RA	0.0253539	0.00286407	0.0166516	0.00869111	0.0420027
SUSD3	0.0248693	0.00344524	0.0197435	0.00820621	0.0415186
FBXO32	0.0243029	0.00425915	0.0233378	0.00763954	0.0409528
CTSC	0.0242781	0.00429854	0.0234893	0.00761469	0.040928
TBC1D4	0.0242163	0.0043979	0.0239668	0.00755292	0.0408663
GMEB1	0.0241133	0.00456833	0.0248279	0.00744984	0.0407634
CEACAM6	0.0240612	0.00465674	0.0251662	0.00739773	0.0407114
SFI1	0.0240545	0.00466833	0.0251662	0.00739097	0.0407047
FANK1	0.0237524	0.00521355	0.0275122	0.00708877	0.0404029
SSR2	0.0235803	0.00554951	0.0289792	0.0069165	0.0402309
ST8SIA4	0.0234634	0.00578851	0.0299873	0.00679958	0.0401142
GEM	0.0234366	0.00584468	0.0301272	0.00677273	0.0400874
TAPBP	0.0233967	0.00592901	0.0304834	0.00673286	0.0400476
RPS4X	0.0231911	0.00638173	0.032069	0.00652718	0.0398422
KDM4C	0.0231821	0.00640223	0.0320914	0.00651818	0.0398332
CD37	0.0230163	0.00679107	0.0336191	0.00635221	0.0396675
SLBP	0.0229797	0.0068795	0.0338892	0.00631566	0.039631
AP3S1	0.0227799	0.00738185	0.0358688	0.00611571	0.0394314
PRKCH	0.0226034	0.00785245	0.0377522	0.00593917	0.0392551
SNRPD2	0.0224171	0.00837838	0.0396141	0.00575276	0.039069
RPL36AL	0.0224103	0.00839821	0.0396142	0.00574594	0.0390622
BICDL1	0.0222844	0.00877181	0.0409898	0.00562004	0.0389365
GPR132	0.0221427	0.00921035	0.0427395	0.00547823	0.0387949
CNBP	0.022025	0.00958924	0.0441748	0.00536048	0.0386773
ZNF331	0.0219322	0.00989784	0.0450927	0.0052676	0.0385845
GLCCI1	0.0217122	0.0106645	0.0477159	0.00504757	0.0383648
CWC25	0.0215901	0.0111127	0.0494528	0.00492537	0.0382428
ANXA6	0.0214842	0.0115145	0.0506133	0.00481948	0.0381371
EPB41	0.0214403	0.011685	0.0512502	0.00477554	0.0380932
LINC02273	0.0214209	0.011761	0.0513579	0.00475616	0.0380738
DYNLT1	0.0214113	0.0117988	0.0513814	0.00474654	0.0380642
CD200R1	0.0212799	0.0123269	0.0531334	0.00461505	0.0379329
MZT2A	0.0212183	0.0125816	0.0539983	0.00455343	0.0378714
SLC7A5	0.021146	0.0128865	0.0551882	0.0044811	0.0377992
ATXN1	0.0210478	0.0133112	0.0566432	0.00438281	0.037701
G3BP2	0.020933	0.013823	0.0583247	0.00426798	0.0375863
RASAL3	0.0208961	0.013991	0.0587857	0.0042311	0.0375495
DDB2	0.0208506	0.0142007	0.0593167	0.00418561	0.0375041
CENPF	0.0208494	0.0142064	0.0593167	0.0041844	0.0375029
MPHOSPH9	0.0208385	0.014257	0.0594041	0.00417351	0.037492
C7orf50	0.020476	0.0160368	0.0654562	0.00381085	0.0371298
RGS2	0.0203966	0.0164521	0.0668597	0.00373135	0.0370505
PAIP2	0.0203639	0.0166258	0.0673108	0.00369863	0.0370178
GLMN	0.0203355	0.0167778	0.0676791	0.00367022	0.0369894
PMCH	0.0202828	0.0170632	0.0682356	0.00361751	0.0369368
TRIM27	0.0202743	0.0171093	0.0682356	0.00360908	0.0369283
ARHGAP25	0.0202401	0.0172972	0.0686396	0.00357487	0.0368942
ANKRD44	0.0202241	0.0173859	0.068719	0.00355884	0.0368782
ATP2B1	0.0201893	0.0175801	0.0692057	0.00352399	0.0368434
RACK1	0.0201511	0.0177953	0.069777	0.00348575	0.0368052
ZEB1	0.0200422	0.0184213	0.0716782	0.00337682	0.0366964
BTF3	0.0200057	0.0186354	0.0723704	0.0033403	0.0366599
MIR4435-2HG	0.01999	0.0187282	0.0724495	0.00332458	0.0366442
IFNGR1	0.0199132	0.0191874	0.0737082	0.00324782	0.0365676
SYPL1	0.019911	0.019201	0.0737082	0.00324556	0.0365653
RASA3	0.0198911	0.0193213	0.0740279	0.00322573	0.0365455
ZNF146	0.0198377	0.0196491	0.0748536	0.00317223	0.0364921
MS4A6A	0.0197258	0.0203505	0.0769394	0.00306032	0.0363803
ERCC6L2	0.0197104	0.0204487	0.076984	0.00304492	0.0363649
EMP1	0.0197064	0.0204742	0.076984	0.00304093	0.0363609
IKBKE	0.0197059	0.0204777	0.076984	0.00304037	0.0363604
GPBP1	0.0195931	0.0212109	0.0793363	0.00292754	0.0362477
FGFR1OP2	0.0195071	0.0217851	0.0809856	0.00284151	0.0361618
RILPL2	0.0194572	0.0221244	0.0819421	0.00279161	0.036112
PARP1	0.0193854	0.0226207	0.0831645	0.00271979	0.0360402
C9orf78	0.0193333	0.0229866	0.0843545	0.00266772	0.0359882
SFT2D1	0.0192957	0.0232547	0.0849483	0.00263002	0.0359506
ABI1	0.0192437	0.0236291	0.0857681	0.002578	0.0358986
SLA	0.0192166	0.0238259	0.0863257	0.00255094	0.0358716
RASSF3	0.0190588	0.025003	0.0897772	0.00239303	0.0357139
SPSB1	0.0190437	0.0251177	0.0899547	0.00237799	0.0356989
SLAMF6	0.0190405	0.0251423	0.0899547	0.00237476	0.0356956
PTK2B	0.0189874	0.0255514	0.0912551	0.00232164	0.0356426
ARFRP1	0.018803	0.0270169	0.0952976	0.0021372	0.0354584
SKAP1	0.0187813	0.0271942	0.0957543	0.00211547	0.0354367
XRN1	0.0187626	0.0273474	0.0961244	0.0020968	0.035418
CAMK1D	0.0185655	0.0290107	0.100907	0.00189965	0.0352211
TTC14	0.018506	0.0295297	0.102534	0.00184013	0.0351617
NAPRT	0.018486	0.0297063	0.102968	0.00182008	0.0351417
ANKRD36	0.0184649	0.0298931	0.10308	0.00179898	0.0351206
STAT5A	0.0184386	0.0301276	0.10371	0.00177266	0.0350943
USP15	0.0184088	0.0303954	0.104272	0.00174282	0.0350645
ENO1	0.0183908	0.0305573	0.104648	0.00172489	0.0350466
SF3A3	0.0182786	0.031588	0.107809	0.00161259	0.0349344
TRIM22	0.018164	0.0326703	0.110559	0.001498	0.03482
EDEM3	0.0179893	0.0343819	0.114798	0.00132326	0.0346454
PRDM1	0.0178011	0.0363113	0.120127	0.00113498	0.0344574
BIN1	0.0177302	0.037062	0.122115	0.00106402	0.0343865
MAL	0.0176275	0.038172	0.124542	0.000961307	0.0342839
CASP3	0.0175605	0.0389116	0.126336	0.000894275	0.034217
ABHD13	0.0174804	0.039811	0.128838	0.000814204	0.034137
CSGALNACT2	0.0174677	0.0399559	0.129098	0.000801442	0.0341242
TM2D1	0.0174511	0.0401453	0.129501	0.000784826	0.0341076
FBLN7	0.0173473	0.0413463	0.13221	0.000680992	0.0340039
LAMB3	0.0172885	0.0420398	0.13302	0.000622191	0.0339452
RPA3	0.0171994	0.0431099	0.134481	0.000533047	0.0338562
RFWD3	0.0171553	0.0436479	0.135133	0.000488932	0.0338121
LTB	0.017144	0.0437868	0.13533	0.000477616	0.0338008
SIKE1	0.0171391	0.0438468	0.13533	0.000472735	0.0337959
GBP2	0.0171296	0.0439639	0.135429	0.000463235	0.0337864
DOCK2	0.0169146	0.0466853	0.141685	0.000248154	0.0335716
ZNF706	0.0168932	0.0469629	0.142155	0.000226811	0.0335503
TNIP2	0.0168917	0.0469823	0.142155	0.000225329	0.0335488
SLA2	0.0168408	0.0476505	0.14331	0.000174403	0.0334979
EEFSEC	0.016762	0.0487015	0.146251	9.55168e-05	0.0334191
ADPRM	0.0167351	0.0490638	0.147118	6.8655e-05	0.0333923
RTRAF	0.016502	0.0523042	0.154518	-0.000164492	0.0331594
TRMT112	0.0164671	0.0528045	0.155564	-0.000199402	0.0331245
CMSS1	0.0164665	0.052814	0.155564	-0.000200064	0.0331239
IKZF2	0.0163677	0.0542524	0.159131	-0.00029891	0.0330251
MAT2B	0.0163126	0.0550674	0.160781	-0.000353945	0.0329701
MIR3142HG	0.0162831	0.0555097	0.161366	-0.000383534	0.0329406
TCHP	0.0161164	0.0580571	0.167553	-0.000550203	0.0327741
SCRN2	0.0159979	0.0599271	0.171465	-0.000668726	0.0326557
TIAM1	0.0159615	0.0605116	0.172173	-0.000705142	0.0326193
EMSY	0.0158948	0.0615948	0.174243	-0.000771868	0.0325527
CHORDC1	0.0158325	0.0626206	0.1759	-0.000834164	0.0324904
RNF168	0.0157676	0.0637056	0.177527	-0.00089915	0.0324255
IK	0.0157187	0.0645328	0.179009	-0.000948077	0.0323767
TTC39C	0.0155918	0.0667194	0.1838	-0.00107497	0.0322499
SHKBP1	0.0155813	0.0669035	0.184041	-0.0010855	0.0322394
IDH3G	0.0155548	0.0673684	0.184824	-0.00111198	0.0322129
TFPT	0.0155251	0.067893	0.185401	-0.00114167	0.0321833
FHL2	0.0155189	0.0680029	0.185401	-0.00114787	0.0321771
AKNA	0.0154897	0.0685234	0.185952	-0.00117711	0.0321479
ATP6V1G1	0.0154304	0.0695894	0.188105	-0.00123643	0.0320886
NPM1	0.0154298	0.0695989	0.188105	-0.00123696	0.0320881
CRIP1	0.0154238	0.069709	0.188149	-0.00124304	0.032082
SLC25A25	0.0153909	0.0703056	0.189503	-0.00127587	0.0320492
ATM	0.0153281	0.0714598	0.190957	-0.00133874	0.0319864
RAP1GDS1	0.0152447	0.0730157	0.193579	-0.00142218	0.031903
PMPCB	0.0152415	0.0730762	0.193579	-0.00142539	0.0318998
EIF3H	0.0152316	0.0732614	0.193813	-0.00143522	0.03189
CAMK4	0.0152155	0.0735656	0.194361	-0.00145132	0.0318739
TNFRSF18	0.0151496	0.0748226	0.197161	-0.00151727	0.031808
TRPS1	0.0151284	0.0752302	0.197606	-0.00153847	0.0317869
SLFN12L	0.0151203	0.0753869	0.197606	-0.00154659	0.0317788
RSRC1	0.0150678	0.0764065	0.199756	-0.0015991	0.0317263
SERPINB9	0.0149648	0.078439	0.204802	-0.00170211	0.0316234
ZFC3H1	0.014829	0.081187	0.210329	-0.00183797	0.0314877
TRAPPC9	0.0148065	0.0816499	0.211255	-0.00186049	0.0314652
CLEC7A	0.0147882	0.0820261	0.211954	-0.00187871	0.031447
NCKAP1L	0.014711	0.0836363	0.214727	-0.00195596	0.0313698
RPL27	0.014651	0.0849059	0.217151	-0.00201602	0.0313098
DLGAP1-AS1	0.0145804	0.0864168	0.219616	-0.00208655	0.0312393
CCL3L1	0.0144748	0.088721	0.22461	-0.00219223	0.0311338
RAB9A	0.0144202	0.0899314	0.2271	-0.00224686	0.0310792
NIPAL3	0.0143723	0.0910028	0.229226	-0.00229472	0.0310314
ORC2	0.0143409	0.0917108	0.230429	-0.0023261	0.031
IRF3	0.0143186	0.0922165	0.231119	-0.00234839	0.0309777
ACOT9	0.0140772	0.0978398	0.242054	-0.00258993	0.0307364
MMS19	0.0140408	0.0987084	0.243011	-0.00262624	0.0307001
PIGB	0.0140327	0.0989054	0.243011	-0.00263444	0.030692
NDUFA6	0.0140242	0.0991082	0.24321	-0.00264287	0.0306835
TRAPPC2	0.0138759	0.102732	0.250262	-0.00279122	0.0305353
MCMBP	0.0138478	0.103432	0.25166	-0.00281937	0.0305072
CNIH1	0.0138374	0.103691	0.251983	-0.00282976	0.0304968
ARHGAP26	0.0136105	0.10948	0.260978	-0.00305668	0.0302701
GPX4	0.0135694	0.110555	0.262913	-0.00309775	0.0302291
MORF4L1	0.0135272	0.11167	0.264307	-0.00314002	0.0301868
THADA	0.0134859	0.112766	0.265957	-0.00318127	0.0301456
KIF3A	0.0134793	0.112942	0.266058	-0.00318785	0.0301391
SRRT	0.0134446	0.113873	0.267626	-0.0032226	0.0301043
ORMDL3	0.0133783	0.115667	0.270251	-0.00328894	0.0300381
PET100	0.0133663	0.115994	0.270699	-0.00330094	0.0300261
PSMB1	0.0133387	0.11675	0.272145	-0.00332857	0.0299985
CEP135	0.0133223	0.117198	0.272695	-0.00334489	0.0299822
COX18	0.0133201	0.117259	0.272695	-0.00334709	0.02998
HECA	0.0132568	0.119013	0.275492	-0.00341047	0.0299166
CSGALNACT1	0.0132427	0.119406	0.275637	-0.00342457	0.0299025
COX7A2	0.0132053	0.120453	0.277148	-0.00346197	0.0298652
TAGLN2	0.0130824	0.123944	0.282713	-0.00358483	0.0297424
TPK1	0.0130808	0.123992	0.282713	-0.00358651	0.0297407
RABAC1	0.0130708	0.124279	0.282773	-0.00359648	0.0297308
RPL38	0.0130258	0.12558	0.284719	-0.00364148	0.0296858
SUSD6	0.0129154	0.128818	0.290457	-0.00375192	0.0295755
MED28	0.0129042	0.12915	0.290878	-0.00376313	0.0295643
SRSF2	0.0128418	0.13101	0.294405	-0.00382548	0.029502
CALU	0.0127938	0.132457	0.296656	-0.0038735	0.029454
SLC25A12	0.0127625	0.133406	0.298114	-0.00390478	0.0294228
CCDC152	0.0127467	0.133888	0.298525	-0.00392062	0.0294069
FBXO4	0.0127086	0.135055	0.299457	-0.00395873	0.0293688
WNK1	0.0126433	0.137071	0.30292	-0.004024	0.0293036
USP3	0.0126261	0.137607	0.303422	-0.00404123	0.0292864
BAZ1A	0.0126124	0.138036	0.303422	-0.00405497	0.0292727
BABAM2	0.012602	0.13836	0.303422	-0.00406534	0.0292623
DCK	0.0125048	0.141427	0.308414	-0.00416253	0.0291652
LETMD1	0.0124311	0.14379	0.311571	-0.0042363	0.0290915
UTP6	0.0124164	0.144265	0.31214	-0.004251	0.0290768
BBS7	0.0123215	0.147356	0.316894	-0.00434589	0.028982
TMEM200A	0.0123148	0.147575	0.317024	-0.00435256	0.0289753
HNRNPA1	0.0123052	0.147891	0.317131	-0.00436217	0.0289657
DNAJC17	0.0122453	0.149876	0.320216	-0.00442213	0.0289058
GRAMD4	0.012245	0.149883	0.320216	-0.00442235	0.0289056
CCDC88C	0.0121397	0.153418	0.32508	-0.00452766	0.0288004
GPRC5A	0.0120471	0.156582	0.329985	-0.00462034	0.0287078
HACD4	0.011944	0.160157	0.335407	-0.0047234	0.0286048
ATG2A	0.0117537	0.166924	0.344884	-0.00491378	0.0284146
SNHG12	0.0117253	0.16795	0.345754	-0.00494215	0.0283862
TRAM1	0.0117244	0.167983	0.345754	-0.00494305	0.0283853
PATL2	0.0117207	0.168115	0.345754	-0.0049467	0.0283817
TMEM204	0.0116751	0.169777	0.347904	-0.00499233	0.0283361
EIF3K	0.0116553	0.170505	0.34821	-0.00501219	0.0283162
HNRNPDL	0.011652	0.170623	0.34821	-0.00501541	0.028313
PPWD1	0.0116215	0.171747	0.350147	-0.00504597	0.0282825
KIAA0586	0.0116012	0.172496	0.351316	-0.00506625	0.0282622
SARDH	0.011571	0.173616	0.352877	-0.00509644	0.0282321
TENT5C	0.0115308	0.175115	0.354484	-0.00513664	0.0281919
ELMO1	0.0115159	0.175675	0.354659	-0.0051516	0.0281769
PIGL	0.0115143	0.175734	0.354659	-0.00515315	0.0281754
TXNDC11	0.0115083	0.175961	0.354761	-0.00515922	0.0281693
PSMB3	0.0114914	0.176596	0.355682	-0.00517609	0.0281525
SIGIRR	0.0114207	0.179272	0.359984	-0.00524677	0.0280818
METTL4	0.0114007	0.180037	0.360393	-0.00526682	0.0280618
TRAPPC11	0.0113407	0.182339	0.363106	-0.0053268	0.0280019
PKM	0.0112385	0.186312	0.367286	-0.00542902	0.0278997
TOR1AIP1	0.0111112	0.191348	0.374092	-0.00555629	0.0277726
ITGA5	0.011029	0.194653	0.37907	-0.00563848	0.0276904
WHRN	0.0110083	0.195493	0.380141	-0.00565921	0.0276697
BAX	0.0109864	0.196383	0.380289	-0.00568111	0.0276478
TAX1BP1	0.0109559	0.197629	0.381155	-0.00571163	0.0276173
SLC16A1	0.0108986	0.199982	0.383855	-0.00576888	0.0275601
RNF145	0.0108892	0.200372	0.383855	-0.00577833	0.0275507
DIS3L	0.0108624	0.201481	0.385242	-0.00580512	0.0275239
C21orf91	0.0108363	0.202565	0.386575	-0.00583119	0.0274979
PITPNC1	0.0108162	0.203405	0.387439	-0.00585132	0.0274777
CENPC	0.0108039	0.203921	0.387675	-0.00586364	0.0274654
IGBP1	0.0107995	0.204103	0.387675	-0.005868	0.0274611
CCNK	0.0107994	0.204111	0.387675	-0.00586819	0.0274609
RSRC2	0.0107414	0.206548	0.39093	-0.00592611	0.027403
CUL9	0.0107281	0.20711	0.391143	-0.0059394	0.0273897
NDUFA3	0.0106814	0.209095	0.393406	-0.00598613	0.027343
GATA3	0.0106717	0.209509	0.393729	-0.00599582	0.0273333
MICAL2	0.0106453	0.210637	0.394821	-0.0060222	0.027307
LAYN	0.0104325	0.219903	0.40528	-0.00623505	0.0270943
PIK3CG	0.0102794	0.226748	0.413946	-0.00638818	0.0269413
TIAL1	0.0102202	0.229434	0.417532	-0.00644737	0.0268821
PUS7L	0.0102108	0.229864	0.417935	-0.00645681	0.0268727
PIM2	0.0101689	0.231779	0.420673	-0.00649864	0.0268309
ASB16-AS1	0.0101687	0.231791	0.420673	-0.0064989	0.0268306
PHF1	0.0101366	0.233267	0.421059	-0.00653098	0.0267986
PFKFB3	0.0100706	0.236323	0.423139	-0.00659697	0.0267326
SP110	0.0100651	0.236581	0.423222	-0.0066025	0.0267271
MRPS31	0.0100243	0.238487	0.426113	-0.00664332	0.0266863
STRBP	0.0100165	0.238853	0.426142	-0.00665111	0.0266785
APRT	0.00996893	0.24109	0.428604	-0.00669867	0.026631
NSUN3	0.00994768	0.242094	0.429713	-0.00671991	0.0266098
POLR3E	0.00986448	0.246055	0.434904	-0.00680312	0.0265266
HSPA8	0.00985528	0.246496	0.435121	-0.00681232	0.0265174
IQCB1	0.00982943	0.247737	0.436157	-0.00683817	0.0264916
RAD21	0.00981294	0.248531	0.437171	-0.00685466	0.0264751
KCNAB2	0.00976735	0.250737	0.4405	-0.00690026	0.0264295
SBDS	0.00975188	0.251488	0.44082	-0.00691572	0.0264141
NRBP1	0.00970267	0.253888	0.443729	-0.00696494	0.0263649
CCDC69	0.00969968	0.254035	0.443729	-0.00696793	0.0263619
EIF3E	0.00962135	0.25789	0.448812	-0.00704626	0.0262836
GTDC1	0.00961777	0.258067	0.448812	-0.00704984	0.02628
RBM8A	0.00956554	0.260661	0.451361	-0.00710207	0.0262278
MCTS1	0.00953297	0.262288	0.453786	-0.00713465	0.0261953
HTATIP2	0.00951722	0.263077	0.454757	-0.00715039	0.0261796
B3GNTL1	0.00950749	0.263566	0.455209	-0.00716013	0.0261698
ATP2A3	0.00949524	0.264182	0.455552	-0.00717238	0.0261576
MVD	0.00943696	0.267125	0.459133	-0.00723066	0.0260993
BICD1	0.00943517	0.267215	0.459133	-0.00723245	0.0260975
SEC23A	0.00941615	0.268181	0.460001	-0.00725147	0.0260785
PPP1R16B	0.00934498	0.271815	0.465437	-0.00732264	0.0260074
PFDN2	0.0093219	0.273001	0.467067	-0.00734572	0.0259843
RNF138	0.00928212	0.275053	0.469405	-0.0073855	0.0259446
TTBK2	0.00927922	0.275203	0.469405	-0.00738841	0.0259417
AP2S1	0.00917971	0.280384	0.476439	-0.00748791	0.0258422
ING4	0.00910151	0.284502	0.480984	-0.00756612	0.0257641
RNF181	0.00905145	0.28716	0.483841	-0.00761618	0.025714
PCNP	0.00903027	0.288289	0.485335	-0.00763736	0.0256929
ARHGEF1	0.00901701	0.288998	0.486119	-0.00765062	0.0256796
SNHG7	0.00900785	0.289488	0.486489	-0.00765978	0.0256705
UHRF2	0.00896079	0.292015	0.489958	-0.00770684	0.0256234
ANKRD55	0.00894343	0.292951	0.490294	-0.0077242	0.0256061
CMTM8	0.00893361	0.293481	0.490771	-0.00773402	0.0255963
L3MBTL3	0.00892867	0.293748	0.490807	-0.00773896	0.0255913
CCNC	0.00891657	0.294403	0.49149	-0.00775106	0.0255793
C19orf12	0.00888215	0.296271	0.493374	-0.00778549	0.0255448
PDE6D	0.00880553	0.300457	0.498517	-0.0078621	0.0254683
ZNF253	0.00876926	0.302452	0.500749	-0.00789838	0.025432
ATXN7L1	0.00864942	0.309108	0.508246	-0.00801822	0.0253122
PLGRKT	0.00864883	0.309141	0.508246	-0.0080188	0.0253117
KCNN4	0.00864531	0.309338	0.508246	-0.00802233	0.0253081
PDCD10	0.00864202	0.309522	0.508246	-0.00802561	0.0253049
MPPE1	0.00859139	0.312365	0.512298	-0.00807624	0.0252543
TNFRSF10A	0.00858897	0.312502	0.512298	-0.00807867	0.0252518
RNMT	0.00850946	0.317002	0.517978	-0.00815818	0.0251724
G2E3	0.00840865	0.32277	0.525256	-0.00825899	0.0250716
ELP5	0.00838532	0.324115	0.526002	-0.00828232	0.0250483
GTF2E2	0.00832919	0.327364	0.527581	-0.00833845	0.0249922
CCM2	0.00823557	0.332831	0.53387	-0.00843207	0.0248986
MAPK13	0.00817435	0.336437	0.53873	-0.00849329	0.0248374
FNBP1	0.00807123	0.342569	0.547234	-0.00859641	0.0247344
GYG1	0.00796541	0.348934	0.555628	-0.00870223	0.0246286
ANKRD26	0.00792361	0.351469	0.558331	-0.00874402	0.0245868
ACVR1	0.00791612	0.351925	0.558611	-0.00875151	0.0245794
AATF	0.00788986	0.353524	0.559374	-0.00877777	0.0245531
ZFAND6	0.00782597	0.357436	0.564225	-0.00884166	0.0244893
PSMB2	0.00779678	0.359232	0.566166	-0.00887085	0.0244601
DIS3	0.007746	0.362371	0.567979	-0.00892163	0.0244093
CEP170	0.00771015	0.364597	0.570574	-0.00895748	0.0243735
MEAF6	0.00769041	0.365826	0.572049	-0.00897722	0.0243538
FKBP15	0.00763909	0.369033	0.575065	-0.00902854	0.0243025
LSM7	0.00761201	0.370733	0.575226	-0.00905562	0.0242754
UBASH3A	0.00758695	0.372311	0.575887	-0.00908068	0.0242504
FAM91A1	0.00754026	0.37526	0.577508	-0.00912736	0.0242037
LMNB1	0.00752774	0.376054	0.5781	-0.00913989	0.0241912
RSL1D1	0.00748765	0.378601	0.580429	-0.00917997	0.0241511
TNFRSF1B	0.00744925	0.381052	0.582648	-0.00921838	0.0241127
ADA2	0.00737275	0.385961	0.587529	-0.00929487	0.0240363
PAPOLA	0.00733933	0.388119	0.589239	-0.00932829	0.0240029
RNF11	0.00733904	0.388137	0.589239	-0.00932858	0.0240026
CACYBP	0.00733742	0.388242	0.589239	-0.0093302	0.024001
MFSD8	0.00733639	0.388309	0.589239	-0.00933123	0.0239999
CNST	0.00726155	0.393167	0.594062	-0.00940607	0.0239251
IFNAR1	0.00726063	0.393227	0.594062	-0.00940699	0.0239242
TRMT2B	0.00725998	0.393269	0.594062	-0.00940764	0.0239236
SAFB2	0.00724889	0.393993	0.594706	-0.00941873	0.0239125
NDUFS5	0.00724182	0.394454	0.594953	-0.0094258	0.0239054
ARID4A	0.00721106	0.396466	0.596638	-0.00945656	0.0238747
HNRNPR	0.00719163	0.397739	0.597655	-0.00947599	0.0238552
ABL2	0.00716679	0.399371	0.599206	-0.00950082	0.0238304
MAPK1IP1L	0.00708854	0.404538	0.603338	-0.00957907	0.0237522
SLAMF7	0.00706792	0.405907	0.604929	-0.0095997	0.0237316
ANKRD49	0.00699636	0.410677	0.611126	-0.00967125	0.0236601
COPB1	0.00698041	0.411745	0.61226	-0.0096872	0.0236441
ZNF407	0.0069532	0.41357	0.61315	-0.00971441	0.0236169
ASF1A	0.00688333	0.418278	0.617119	-0.00978427	0.0235471
XPNPEP1	0.00688144	0.418406	0.617119	-0.00978617	0.0235452
TECPR1	0.00684633	0.420785	0.619157	-0.00982127	0.0235101
PRKCB	0.00683092	0.421831	0.619193	-0.00983668	0.0234947
IL6R	0.00682801	0.422029	0.619193	-0.00983959	0.0234918
SLFN5	0.00682418	0.422289	0.619193	-0.00984342	0.023488
PSMD1	0.00675809	0.426797	0.6234	-0.0099095	0.0234219
ZBTB2	0.00673801	0.428172	0.623703	-0.00992958	0.0234019
PPP2R2A	0.00673282	0.428528	0.623768	-0.00993478	0.0233967
PPFIA1	0.00669624	0.431041	0.626058	-0.00997135	0.0233601
PHF11	0.00665134	0.434138	0.629185	-0.0100163	0.0233152
SEC13	0.00664086	0.434862	0.629323	-0.0100267	0.0233048
GNL3	0.00661934	0.436352	0.630566	-0.0100482	0.0232833
PTPN4	0.00658235	0.43892	0.632906	-0.0100852	0.0232463
ASH1L	0.00656451	0.440161	0.634238	-0.0101031	0.0232285
LIX1L	0.00651503	0.443615	0.637613	-0.0101525	0.023179
CBLB	0.0065055	0.444283	0.637613	-0.0101621	0.0231695
JKAMP	0.00650519	0.444304	0.637613	-0.0101624	0.0231692
SUPT3H	0.00649904	0.444735	0.637613	-0.0101685	0.023163
SESN3	0.00649341	0.44513	0.637721	-0.0101742	0.0231574
FBXL4	0.00646548	0.44709	0.640072	-0.0102021	0.0231295
NBAS	0.0064203	0.450271	0.642399	-0.0102473	0.0230843
TRMU	0.00641959	0.450322	0.642399	-0.010248	0.0230836
ZNF680	0.00638659	0.452654	0.644806	-0.010281	0.0230506
ARHGDIA	0.00637247	0.453654	0.645311	-0.0102951	0.0230365
HNRNPF	0.00627671	0.460468	0.652683	-0.0103909	0.0229408
ERGIC2	0.00620323	0.465735	0.658149	-0.0104643	0.0228673
MRTO4	0.00620007	0.465962	0.658149	-0.0104675	0.0228642
EIF2A	0.00616415	0.468549	0.659929	-0.0105034	0.0228283
NUCB2	0.00611664	0.471985	0.66197	-0.0105509	0.0227808
ST3GAL2	0.00608324	0.474407	0.663691	-0.0105843	0.0227474
ARHGEF6	0.00608239	0.474469	0.663691	-0.0105852	0.0227466
SUZ12	0.00604893	0.476904	0.665478	-0.0106186	0.0227131
NCOR1	0.00602495	0.478652	0.667111	-0.0106426	0.0226892
EHD1	0.0059869	0.481434	0.668555	-0.0106806	0.0226511
SLC30A7	0.00598642	0.48147	0.668555	-0.0106811	0.0226506
KIZ	0.00598056	0.481899	0.668555	-0.010687	0.0226448
ZNF143	0.00597999	0.48194	0.668555	-0.0106876	0.0226442
HS3ST3B1	0.00597879	0.482028	0.668555	-0.0106888	0.022643
NOSIP	0.00591836	0.486468	0.672381	-0.0107492	0.0225826
RALA	0.00589225	0.488393	0.67411	-0.0107753	0.0225565
KPNA1	0.00587911	0.489363	0.674518	-0.0107884	0.0225434
FAAP20	0.00584766	0.491689	0.677258	-0.0108199	0.022512
SST	0.00573141	0.500341	0.685255	-0.0109361	0.0223957
UBR1	0.00572364	0.500922	0.685255	-0.0109439	0.022388
POLH	0.0057154	0.501538	0.685423	-0.0109521	0.0223797
TOX2	0.00570026	0.502672	0.685423	-0.0109673	0.0223646
RPF1	0.00569912	0.502758	0.685423	-0.0109684	0.0223635
PIBF1	0.00567666	0.504443	0.686784	-0.0109909	0.022341
RPL36A	0.00566364	0.505421	0.687647	-0.0110039	0.022328
DDX60	0.00563168	0.507826	0.688577	-0.0110358	0.0222961
ANKRD27	0.00561494	0.509088	0.688798	-0.0110526	0.0222793
XAF1	0.0056067	0.50971	0.688798	-0.0110608	0.0222711
CAPZB	0.00557326	0.512238	0.689806	-0.0110943	0.0222377
PIK3CD	0.00556945	0.512526	0.689806	-0.0110981	0.0222339
SHARPIN	0.00552363	0.516002	0.69179	-0.0111439	0.0221881
SF3B1	0.00551811	0.516421	0.69179	-0.0111494	0.0221826
STAG1	0.00543227	0.522967	0.698532	-0.0112352	0.0220968
TMEM147	0.00535075	0.529224	0.703287	-0.0113167	0.0220153
PRKX	0.00532992	0.530828	0.703841	-0.0113376	0.0219944
CDC5L	0.00524475	0.537415	0.709456	-0.0114227	0.0219093
RNFT1	0.00523489	0.53818	0.709532	-0.0114326	0.0218995
DPY30	0.00522281	0.539119	0.709906	-0.0114447	0.0218874
LSM6	0.0052221	0.539173	0.709906	-0.0114454	0.0218867
DDX6	0.0052021	0.540729	0.711438	-0.0114654	0.0218667
CCDC88A	0.00519342	0.541404	0.711438	-0.0114741	0.021858
POU2F2	0.00515684	0.544256	0.713778	-0.0115106	0.0218214
CD58	0.00514371	0.545282	0.714656	-0.0115238	0.0218083
TSPYL2	0.00507568	0.550611	0.719306	-0.0115918	0.0217403
NCOA7	0.00507545	0.550629	0.719306	-0.011592	0.0217401
TANK	0.00505504	0.552232	0.720926	-0.0116124	0.0217197
PAPOLG	0.00504697	0.552867	0.720926	-0.0116205	0.0217116
STRAP	0.00504591	0.55295	0.720926	-0.0116215	0.0217106
LSM5	0.00503215	0.554034	0.721868	-0.0116353	0.0216968
ATG7	0.00500829	0.555914	0.723847	-0.0116592	0.021673
ATIC	0.00499912	0.556638	0.724317	-0.0116683	0.0216638
CAP1	0.00499006	0.557353	0.724776	-0.0116774	0.0216547
PPM1K	0.00494121	0.561218	0.72791	-0.0117262	0.0216059
KIAA1143	0.00491412	0.563367	0.729008	-0.0117533	0.0215788
ALKBH5	0.00487878	0.566176	0.731555	-0.0117887	0.0215435
PPA2	0.00484733	0.568682	0.733545	-0.0118201	0.0215121
HPGD	0.00484505	0.568864	0.733545	-0.0118224	0.0215098
NDUFB10	0.00479186	0.573115	0.737599	-0.0118756	0.0214566
ARHGEF7	0.00476511	0.575257	0.739405	-0.0119023	0.0214299
UBA6	0.00475756	0.575863	0.739708	-0.0119099	0.0214223
ZNF430	0.00473902	0.577351	0.741144	-0.0119284	0.0214038
PSME2	0.00469053	0.581253	0.744203	-0.0119769	0.0213553
IFI27	0.0046863	0.581594	0.744203	-0.0119811	0.0213511
DUSP16	0.00467663	0.582374	0.744248	-0.0119908	0.0213414
ACSL4	0.00458307	0.589943	0.751042	-0.0120843	0.0212479
HP1BP3	0.00457111	0.590914	0.751799	-0.0120963	0.021236
CSK	0.00456232	0.591627	0.752228	-0.0121051	0.0212272
CDC37L1	0.00454146	0.593324	0.753427	-0.0121259	0.0212063
SF3B2	0.00450324	0.596437	0.756525	-0.0121642	0.0211681
LYRM7	0.00449412	0.597181	0.756883	-0.0121733	0.021159
GRK2	0.00445774	0.600153	0.759687	-0.0122097	0.0211226
SEC24D	0.00441412	0.603725	0.763	-0.0122533	0.021079
RGS16	0.0043918	0.605555	0.763774	-0.0122756	0.0210567
GRB2	0.00435766	0.608362	0.765235	-0.0123097	0.0210226
ARL2BP	0.00434107	0.609728	0.766419	-0.0123263	0.021006
BCLAF1	0.00429932	0.613171	0.769832	-0.0123681	0.0209643
LPIN1	0.00427458	0.615215	0.771429	-0.0123928	0.0209396
NDFIP1	0.00425678	0.616687	0.772189	-0.0124106	0.0209218
ATG13	0.00417397	0.623559	0.77799	-0.0124934	0.020839
SMIM27	0.00416294	0.624477	0.778649	-0.0125044	0.020828
DNM2	0.00411358	0.628591	0.781661	-0.0125538	0.0207786
ANKRD37	0.00408964	0.63059	0.782301	-0.0125777	0.0207547
DNAJA4	0.00402813	0.63574	0.786807	-0.0126392	0.0206932
VCPKMT	0.00394573	0.642666	0.79297	-0.0127216	0.0206109
CASP4	0.00394531	0.642702	0.79297	-0.012722	0.0206104
NAT9	0.00393963	0.64318	0.79307	-0.0127277	0.0206048
CFAP97	0.00391644	0.645136	0.794503	-0.0127509	0.0205816
UBL3	0.00391091	0.645603	0.794588	-0.0127564	0.020576
UBE2I	0.00390373	0.646209	0.794845	-0.0127636	0.0205689
RUVBL1	0.0038931	0.647107	0.79546	-0.0127742	0.0205582
DNMT3A	0.00380065	0.654937	0.800552	-0.0128666	0.0204658
SLC38A1	0.00374177	0.659944	0.801831	-0.0129255	0.020407
CDK17	0.00373927	0.660157	0.801831	-0.012928	0.0204045
PSMA5	0.00373279	0.660709	0.801831	-0.0129345	0.020398
NSFL1C	0.00368918	0.664429	0.80519	-0.0129781	0.0203544
EZH2	0.00368619	0.664684	0.80519	-0.0129811	0.0203514
ANAPC11	0.00354232	0.677017	0.814701	-0.0131249	0.0202076
SLC25A17	0.00354023	0.677197	0.814701	-0.013127	0.0202055
JPX	0.00350006	0.680656	0.818097	-0.0131672	0.0201654
SLC35C2	0.00346894	0.683341	0.819051	-0.0131983	0.0201343
RAB6A	0.00346712	0.683498	0.819051	-0.0132001	0.0201324
SETD2	0.00342898	0.686795	0.821515	-0.0132383	0.0200943
RBCK1	0.00338202	0.690861	0.824908	-0.0132852	0.0200474
DR1	0.00332862	0.695496	0.828278	-0.0133386	0.019994
MCM3	0.00332324	0.695963	0.828278	-0.013344	0.0199886
SLC7A6OS	0.00328795	0.699034	0.829744	-0.0133793	0.0199533
RRP1B	0.003246	0.702689	0.833558	-0.0134212	0.0199114
GSDMB	0.00321163	0.705689	0.834641	-0.0134556	0.0198771
UBE2L6	0.00320665	0.706125	0.834663	-0.0134605	0.0198721
CAMLG	0.00319695	0.706973	0.835172	-0.0134703	0.0198624
PARP4	0.00315444	0.710692	0.837587	-0.0135127	0.0198199
SLC35D1	0.00314869	0.711196	0.837687	-0.0135185	0.0198141
MRE11	0.00312098	0.713625	0.83923	-0.0135462	0.0197864
DAXX	0.00305711	0.719235	0.841703	-0.0136101	0.0197226
XRCC4	0.00298488	0.725597	0.846364	-0.0136823	0.0196504
ATP13A3	0.00296028	0.727769	0.846364	-0.0137069	0.0196258
TSPAN5	0.00295431	0.728296	0.846364	-0.0137128	0.0196198
USPL1	0.00292762	0.730655	0.848015	-0.0137395	0.0195931
RBL1	0.0029212	0.731222	0.848015	-0.0137459	0.0195867
FERMT3	0.00291904	0.731413	0.848015	-0.0137481	0.0195846
TMEM116	0.00290458	0.732693	0.8489	-0.0137626	0.0195701
SVIP	0.00290082	0.733025	0.8489	-0.0137663	0.0195664
BATF	0.00289478	0.73356	0.849028	-0.0137724	0.0195603
EIF4E2	0.00282982	0.739319	0.853006	-0.0138373	0.0194954
URM1	0.00282621	0.73964	0.853006	-0.0138409	0.0194918
CHN1	0.00281755	0.740409	0.853006	-0.0138496	0.0194831
PTPRJ	0.00280073	0.741903	0.853744	-0.0138664	0.0194663
RC3H2	0.00276391	0.745178	0.856526	-0.0139032	0.0194295
SGTB	0.00271494	0.74954	0.860551	-0.0139522	0.0193805
TRNAU1AP	0.00265909	0.754525	0.863795	-0.014008	0.0193247
PEX11B	0.0026353	0.756652	0.865734	-0.0140318	0.0193009
HERC1	0.00259048	0.760663	0.869068	-0.0140766	0.0192561
LTBP4	0.00258295	0.761337	0.869106	-0.0140841	0.0192486
WSB1	0.00250136	0.768657	0.871689	-0.0141657	0.019167
ZNF431	0.00249308	0.769402	0.871689	-0.014174	0.0191588
PFDN1	0.00249306	0.769404	0.871689	-0.014174	0.0191587
ERLEC1	0.0024708	0.771405	0.872137	-0.0141963	0.0191365
TSPAN17	0.00245609	0.772728	0.872328	-0.014211	0.0191218
RPS27L	0.0024506	0.773222	0.872328	-0.0142165	0.0191163
CLYBL	0.00243833	0.774327	0.872973	-0.0142287	0.019104
CWF19L2	0.00234954	0.782334	0.879179	-0.0143175	0.0190153
PSMD8	0.00234804	0.782469	0.879179	-0.014319	0.0190138
INTS7	0.00232376	0.784663	0.881149	-0.0143433	0.0189895
RTCA	0.00228828	0.787872	0.88376	-0.0143788	0.018954
EEF2	0.00223489	0.792707	0.886419	-0.0144321	0.0189007
UBLCP1	0.00223274	0.792902	0.886419	-0.0144343	0.0188985
SNHG15	0.00219358	0.796453	0.888899	-0.0144734	0.0188594
DCAF13	0.00217563	0.798083	0.889725	-0.0144914	0.0188414
IFT27	0.00211682	0.803428	0.894188	-0.0145502	0.0187826
AFAP1L2	0.00208965	0.8059	0.89644	-0.0145773	0.0187555
TBC1D15	0.00207271	0.807442	0.897651	-0.0145943	0.0187385
SRPK1	0.00204708	0.809778	0.897651	-0.0146199	0.0187129
DEGS1	0.00203778	0.810626	0.897651	-0.0146292	0.0187036
SIAH2	0.00202217	0.812049	0.897651	-0.0146448	0.018688
ARF4	0.00201238	0.812942	0.897782	-0.0146546	0.0186782
ARCN1	0.00198714	0.815245	0.899472	-0.0146798	0.018653
POC5	0.00197403	0.816442	0.900157	-0.0146929	0.0186399
SENP2	0.00196817	0.816978	0.900251	-0.0146988	0.018634
ZDHHC7	0.00192506	0.820918	0.9031	-0.0147419	0.0185909
ZC3H8	0.00189888	0.823312	0.90345	-0.0147681	0.0185648
MRPS10	0.00189832	0.823364	0.90345	-0.0147686	0.0185642
BRF1	0.0018899	0.824134	0.903656	-0.014777	0.0185558
HAX1	0.00187207	0.825767	0.904454	-0.0147949	0.018538
SIN3A	0.0018516	0.827642	0.904995	-0.0148153	0.0185175
USP12	0.00181059	0.831401	0.906097	-0.0148563	0.0184765
TPP2	0.00180596	0.831826	0.906097	-0.014861	0.0184719
FAM162A	0.00177953	0.834251	0.907288	-0.0148874	0.0184455
SGF29	0.00176677	0.835423	0.907576	-0.0149002	0.0184327
SNRNP200	0.00173433	0.838402	0.908905	-0.0149326	0.0184003
TMEM165	0.0016877	0.84269	0.912496	-0.0149792	0.0183537
EHMT1	0.00166719	0.844577	0.91355	-0.0149997	0.0183332
MAP4K1	0.00164424	0.84669	0.915341	-0.0150227	0.0183102
MRPS27	0.00156067	0.854392	0.917709	-0.0151062	0.0182267
CHD2	0.0015605	0.854408	0.917709	-0.0151064	0.0182265
MTMR6	0.00155862	0.854582	0.917709	-0.0151083	0.0182246
TRIM38	0.00155645	0.854782	0.917709	-0.0151104	0.0182225
CD47	0.00155576	0.854846	0.917709	-0.0151111	0.0182218
TNKS2	0.00151069	0.859006	0.92168	-0.0151562	0.0181767
PPP6R3	0.00147905	0.861929	0.924321	-0.0151878	0.0181451
FBXW7	0.00146476	0.863249	0.924745	-0.0152021	0.0181308
EED	0.00145143	0.864483	0.925193	-0.0152154	0.0181175
SLC38A9	0.00142046	0.867347	0.926162	-0.0152464	0.0180865
GNG2	0.00142041	0.867351	0.926162	-0.0152464	0.0180865
ADD3	0.00138496	0.870633	0.927801	-0.0152819	0.018051
HERC5	0.00138109	0.870991	0.927801	-0.0152857	0.0180472
MRPS18B	0.00137663	0.871404	0.927801	-0.0152902	0.0180427
NUP88	0.00135726	0.873198	0.928019	-0.0153096	0.0180233
SEC23IP	0.00133168	0.875568	0.928235	-0.0153351	0.0179978
ZCCHC7	0.00132553	0.876138	0.928235	-0.0153413	0.0179916
LRIF1	0.0013188	0.876761	0.928235	-0.015348	0.0179849
CDC25B	0.0013124	0.877355	0.928235	-0.0153544	0.0179785
GHITM	0.00130926	0.877646	0.928235	-0.0153576	0.0179754
GFI1	0.00130301	0.878226	0.928357	-0.0153638	0.0179691
SCAF11	0.00127096	0.881198	0.930516	-0.0153958	0.0179371
HSPB11	0.0012587	0.882336	0.930538	-0.0154081	0.0179248
NDRG1	0.00125851	0.882354	0.930538	-0.0154083	0.0179246
DDX60L	0.0012389	0.884174	0.931199	-0.0154279	0.017905
TMEM106B	0.00120246	0.887558	0.934272	-0.0154643	0.0178686
CDK8	0.00118254	0.889408	0.935178	-0.0154842	0.0178487
FOSL2	0.00116056	0.891451	0.935907	-0.0155062	0.0178267
SFMBT1	0.00113911	0.893445	0.936855	-0.0155277	0.0178053
MANBA	0.00111323	0.895852	0.938065	-0.0155535	0.0177794
DUOX2	0.0010801	0.898934	0.939546	-0.0155867	0.0177463
SYAP1	0.00107784	0.899145	0.939546	-0.0155889	0.017744
DOK2	0.0010671	0.900145	0.940099	-0.0155997	0.0177333
MIS18BP1	0.000932237	0.912711	0.947778	-0.0157345	0.0175984
TRAPPC3	0.000920579	0.913798	0.947923	-0.0157461	0.0175868
TVP23B	0.000888017	0.916836	0.950089	-0.0157787	0.0175542
BTLA	0.000875357	0.918017	0.950397	-0.0157914	0.0175416
SLC7A6	0.000862597	0.919208	0.950397	-0.0158041	0.0175288
RNF149	0.000853403	0.920066	0.950397	-0.0158133	0.0175196
EZR	0.000847916	0.920579	0.950397	-0.0158188	0.0175141
EIF2S1	0.000844748	0.920874	0.950397	-0.015822	0.017511
JAK1	0.000844096	0.920935	0.950397	-0.0158226	0.0175103
MRPL33	0.000826444	0.922583	0.951349	-0.0158403	0.0174927
SCAF4	0.000822904	0.922914	0.951349	-0.0158438	0.0174891
SEM1	0.000818936	0.923284	0.951349	-0.0158478	0.0174852
ZNF276	0.000787978	0.926176	0.953041	-0.0158787	0.0174542
SCFD1	0.000768704	0.927977	0.954218	-0.015898	0.017435
SASH3	0.000741935	0.930478	0.955317	-0.0159247	0.0174082
MPHOSPH8	0.000721043	0.932431	0.956814	-0.0159456	0.0173873
NLRC3	0.000701696	0.93424	0.957704	-0.015965	0.017368
FKBP8	0.000600279	0.943727	0.965262	-0.0160664	0.0172666
IL17RA	0.000590016	0.944688	0.965262	-0.0160766	0.0172563
AP4E1	0.000585999	0.945064	0.965262	-0.0160806	0.0172523
ARL4C	0.000576463	0.945957	0.965262	-0.0160902	0.0172428
AKAP8	0.000536988	0.949652	0.968045	-0.0161296	0.0172033
PBX4	0.000484228	0.954593	0.970608	-0.0161824	0.0171506
FLVCR1	0.000471765	0.955761	0.970891	-0.0161948	0.0171381
TOX4	0.000460324	0.956833	0.971404	-0.0162063	0.0171267
EIF3G	0.000435157	0.959191	0.973056	-0.0162314	0.0171015
SNRPA1	0.000422836	0.960345	0.973056	-0.0162438	0.0170892
NAP1L1	0.00042129	0.96049	0.973056	-0.0162453	0.0170877
PYGB	0.000387188	0.963686	0.975391	-0.0162794	0.0170536
RPLP0	0.00030918	0.970999	0.981302	-0.0163574	0.0169756
GCH1	0.000281922	0.973554	0.983388	-0.0163846	0.0169483
FIBP	0.000273149	0.974377	0.983622	-0.0163934	0.0169396
RSL24D1	0.000268968	0.974769	0.983622	-0.0163976	0.0169354
EIF2B3	0.000158473	0.985133	0.990281	-0.0165081	0.0168249
HACL1	0.000156377	0.985329	0.990281	-0.0165101	0.0168228
IMPDH2	0.000133889	0.987439	0.991902	-0.0165326	0.0168003
TMEM71	0.000120301	0.988714	0.991959	-0.0165462	0.0167867
SLC20A1	0.000118553	0.988878	0.991959	-0.016548	0.016785
ATP11B	0.000112142	0.989479	0.991959	-0.0165544	0.0167786
RPL22L1	7.74085e-05	0.992737	0.994727	-0.0165891	0.0167439
PSMD13	6.95994e-05	0.99347	0.994963	-0.0165969	0.0167361
ZC3H18	4.30141e-05	0.995964	0.995964	-0.0166235	0.0167095
SAT1	-4.66051e-05	0.995627	0.995964	-0.0167131	0.0166199
PLEKHA2	-5.06158e-05	0.995251	0.995964	-0.0167171	0.0166159
MDH2	-0.000114103	0.989295	0.991959	-0.0167806	0.0165524
CAPN2	-0.000171015	0.983956	0.989895	-0.0168374	0.0164955
MAP1LC3B	-0.000195815	0.98163	0.988052	-0.0168622	0.0164707
PPIL4	-0.000206523	0.980626	0.987538	-0.0168729	0.01646
APBB1IP	-0.000210266	0.980274	0.987538	-0.0168767	0.0164563
DAPP1	-0.000218099	0.97954	0.987439	-0.0168845	0.0164484
CCNDBP1	-0.000238595	0.977618	0.985998	-0.016905	0.016428
TUBD1	-0.000325049	0.969511	0.980294	-0.0169914	0.0163415
SH2D2A	-0.000358467	0.966378	0.977621	-0.0170248	0.0163081
SQLE	-0.000416995	0.960892	0.973056	-0.0170834	0.0162496
YAF2	-0.000417036	0.960889	0.973056	-0.0170834	0.0162496
EXOSC8	-0.000470891	0.955843	0.970891	-0.0171372	0.0161957
RASSF5	-0.000484685	0.954551	0.970608	-0.017151	0.0161819
IRF2	-0.000511565	0.952033	0.96899	-0.0171779	0.0161551
WBP11	-0.000513053	0.951894	0.96899	-0.0171794	0.0161536
SLC39A11	-0.000518418	0.951391	0.96899	-0.0171847	0.0161482
RBM10	-0.000557688	0.947714	0.966562	-0.017224	0.0161089
AGFG2	-0.00057901	0.945718	0.965262	-0.0172453	0.0160876
PHKB	-0.000595633	0.944162	0.965262	-0.0172619	0.016071
NT5C	-0.000606989	0.9431	0.965262	-0.0172733	0.0160597
MRPS33	-0.000623361	0.941567	0.964227	-0.0172897	0.0160433
BRWD1	-0.00069477	0.934888	0.957877	-0.017361	0.0159719
LAMC2	-0.000716101	0.932893	0.956814	-0.0173824	0.0159506
BRK1	-0.000743051	0.930374	0.955317	-0.0174093	0.0159236
ETV6	-0.000752958	0.929448	0.95524	-0.0174192	0.0159137
NMRAL1	-0.000786052	0.926356	0.953041	-0.0174523	0.0158806
RAB5A	-0.000799514	0.925098	0.952728	-0.0174658	0.0158672
MAGOH	-0.000844289	0.920917	0.950397	-0.0175105	0.0158224
FBL	-0.000847471	0.92062	0.950397	-0.0175137	0.0158192
CCDC90B	-0.000898116	0.915893	0.949604	-0.0175643	0.0157686
ZNF292	-0.000924936	0.913392	0.947923	-0.0175911	0.0157418
RECQL	-0.000948585	0.911186	0.946687	-0.0176148	0.0157181
CD48	-0.000956511	0.910447	0.946411	-0.0176227	0.0157102
FLT3LG	-0.000959038	0.910212	0.946411	-0.0176252	0.0157077
ANKRA2	-0.000965492	0.90961	0.946411	-0.0176317	0.0157012
RBSN	-0.000967127	0.909458	0.946411	-0.0176333	0.0156996
NLRP1	-0.00100111	0.90629	0.944052	-0.0176673	0.0156656
ADPGK	-0.00100847	0.905605	0.94383	-0.0176747	0.0156583
DOCK11	-0.00103288	0.903331	0.94195	-0.0176991	0.0156339
NUP93	-0.00104322	0.902368	0.941438	-0.0177094	0.0156235
MEF2A	-0.00105219	0.901533	0.941057	-0.0177184	0.0156146
EIF3J	-0.00107851	0.899083	0.939546	-0.0177447	0.0155883
ARHGAP17	-0.00108319	0.898648	0.939546	-0.0177493	0.0155836
CCDC130	-0.00111988	0.895234	0.937909	-0.017786	0.0155469
TSHZ2	-0.00113572	0.89376	0.936855	-0.0178019	0.0155311
ITGB1BP1	-0.00114955	0.892475	0.93649	-0.0178157	0.0155172
NDUFAF2	-0.00116733	0.890822	0.935737	-0.0178335	0.0154994
CYB5B	-0.00117809	0.889822	0.935178	-0.0178442	0.0154887
VCPIP1	-0.00118928	0.888783	0.935068	-0.0178554	0.0154775
CCDC28A	-0.00124232	0.883856	0.931199	-0.0179084	0.0154245
MR1	-0.00125569	0.882615	0.930538	-0.0179218	0.0154111
BBIP1	-0.00128743	0.87967	0.929393	-0.0179535	0.0153794
CDK5RAP1	-0.00131754	0.876879	0.928235	-0.0179836	0.0153493
ZRSR2	-0.0013241	0.876271	0.928235	-0.0179902	0.0153427
DDX50	-0.00134651	0.874194	0.928019	-0.0180126	0.0153203
THOC1	-0.00135129	0.873751	0.928019	-0.0180174	0.0153155
NUP50	-0.00135628	0.873289	0.928019	-0.0180223	0.0153106
ANKIB1	-0.00136799	0.872204	0.927876	-0.0180341	0.0152988
HIBCH	-0.00137377	0.871669	0.927801	-0.0180398	0.0152931
GMIP	-0.00137635	0.87143	0.927801	-0.0180424	0.0152905
EIF3M	-0.00138679	0.870463	0.927801	-0.0180529	0.01528
SS18L2	-0.00142733	0.866711	0.926162	-0.0180934	0.0152395
CASC3	-0.00143496	0.866005	0.926162	-0.018101	0.0152319
DTD1	-0.00145024	0.864593	0.925193	-0.0181163	0.0152166
UBA2	-0.0014733	0.86246	0.924395	-0.0181393	0.0151935
ALG12	-0.00156567	0.853931	0.917709	-0.0182317	0.0151012
FNTA	-0.00157413	0.853151	0.917709	-0.0182401	0.0150927
SNX2	-0.0015985	0.850904	0.916923	-0.0182645	0.0150684
REEP5	-0.0015995	0.850812	0.916923	-0.0182655	0.0150674
ARAF	-0.00160317	0.850474	0.916923	-0.0182692	0.0150637
MRPS18C	-0.00160475	0.850328	0.916923	-0.0182707	0.0150621
MBNL1	-0.00160975	0.849867	0.916923	-0.0182757	0.0150571
DESI1	-0.00161969	0.848951	0.916923	-0.0182857	0.0150472
PARP15	-0.00167792	0.84359	0.912976	-0.0183439	0.014989
CNOT2	-0.00172746	0.839034	0.909029	-0.0183934	0.0149394
PCNX1	-0.00173365	0.838465	0.908905	-0.0183996	0.0149333
DIAPH2	-0.00173934	0.837942	0.908905	-0.0184053	0.0149276
LINC00623	-0.00175478	0.836524	0.908278	-0.0184207	0.0149121
SNAI3	-0.00176759	0.835348	0.907576	-0.0184335	0.0148993
KLC1	-0.0017964	0.832703	0.906097	-0.0184623	0.0148705
NAP1L4	-0.00179925	0.832442	0.906097	-0.0184652	0.0148677
RYBP	-0.00181903	0.830627	0.905809	-0.018485	0.0148479
C12orf65	-0.00182854	0.829756	0.905353	-0.0184945	0.0148384
CYB5R4	-0.00183659	0.829018	0.905041	-0.0185025	0.0148303
MOB1A	-0.00184199	0.828523	0.904995	-0.0185079	0.0148249
ACTR2	-0.0018443	0.828311	0.904995	-0.0185102	0.0148226
TOPBP1	-0.00184929	0.827854	0.904995	-0.0185152	0.0148177
ATP6V0B	-0.00186463	0.826448	0.904705	-0.0185305	0.0148023
PRPS2	-0.00187592	0.825415	0.904454	-0.0185418	0.014791
ORC4	-0.00189689	0.823495	0.90345	-0.0185628	0.0147701
INPP5K	-0.00190131	0.82309	0.90345	-0.0185672	0.0147656
TNIK	-0.00190957	0.822335	0.90345	-0.0185755	0.0147574
RBM39	-0.00192531	0.820895	0.9031	-0.0185912	0.0147416
CDK5RAP2	-0.00193692	0.819833	0.9029	-0.0186028	0.01473
RBM38	-0.00198576	0.815371	0.899472	-0.0186516	0.0146812
NDRG3	-0.0020186	0.812374	0.897651	-0.0186845	0.0146484
AP5Z1	-0.00202014	0.812234	0.897651	-0.018686	0.0146468
GRIPAP1	-0.00203315	0.811048	0.897651	-0.018699	0.0146338
GBE1	-0.00203969	0.810451	0.897651	-0.0187055	0.0146273
ZNF611	-0.00204467	0.809998	0.897651	-0.0187105	0.0146223
MAP3K8	-0.00204822	0.809674	0.897651	-0.0187141	0.0146188
CHST11	-0.00205882	0.808707	0.897651	-0.0187247	0.0146082
HADH	-0.00206623	0.808033	0.897651	-0.0187321	0.0146008
STOM	-0.00211777	0.803341	0.894188	-0.0187836	0.0145492
MFNG	-0.00215557	0.799905	0.891259	-0.0188214	0.0145114
ZMYM5	-0.00217842	0.79783	0.889725	-0.0188442	0.0144886
LUZP1	-0.00219538	0.79629	0.888899	-0.0188612	0.0144716
WRN	-0.00219925	0.795939	0.888899	-0.018865	0.0144678
EMG1	-0.00224059	0.79219	0.886419	-0.0189064	0.0144264
PLAA	-0.00224509	0.791783	0.886419	-0.0189109	0.0144219
GART	-0.00226241	0.790214	0.885393	-0.0189282	0.0144046
PSMC1	-0.00227272	0.78928	0.884843	-0.0189385	0.0143943
TMEM156	-0.00229808	0.786985	0.883261	-0.0189638	0.014369
MRPL21	-0.00235283	0.782037	0.879179	-0.0190186	0.0143142
RANBP9	-0.00236864	0.78061	0.87857	-0.0190344	0.0142984
MCM6	-0.00239728	0.778026	0.876155	-0.019063	0.0142698
SAE1	-0.00241527	0.776404	0.874822	-0.019081	0.0142518
CSNK2B	-0.00244953	0.773319	0.872328	-0.0191152	0.0142175
MRPL1	-0.00246431	0.771989	0.872304	-0.01913	0.0142028
SNRK	-0.00248005	0.770574	0.871689	-0.0191457	0.014187
TRG-AS1	-0.00248136	0.770455	0.871689	-0.0191471	0.0141857
CNOT1	-0.00248582	0.770055	0.871689	-0.0191515	0.0141813
TXNDC9	-0.00249282	0.769425	0.871689	-0.0191585	0.0141742
DGKZ	-0.00249807	0.768953	0.871689	-0.0191638	0.014169
GTF3A	-0.00250053	0.768732	0.871689	-0.0191662	0.0141665
GXYLT1	-0.00252013	0.766972	0.871689	-0.0191858	0.0141469
UBE4B	-0.00252233	0.766774	0.871689	-0.019188	0.0141447
DNAJC3	-0.00252248	0.766761	0.871689	-0.0191882	0.0141446
WDR82	-0.00253465	0.765668	0.871689	-0.0192003	0.0141324
VPS37A	-0.00253857	0.765316	0.871689	-0.0192042	0.0141285
GSK3B	-0.00254233	0.764979	0.871689	-0.019208	0.0141247
DFFA	-0.002565	0.762946	0.870446	-0.0192307	0.0141021
PPM1A	-0.00258818	0.760869	0.869068	-0.0192538	0.0140789
DNAJA1	-0.00262603	0.75748	0.866187	-0.0192917	0.0140411
IWS1	-0.00266818	0.753713	0.86336	-0.0193338	0.0139989
MAP4K2	-0.00267081	0.753478	0.86336	-0.0193364	0.0139963
YARS2	-0.0026865	0.752078	0.862474	-0.0193521	0.0139806
DLG1	-0.00269557	0.751268	0.86204	-0.0193612	0.0139715
FBXO42	-0.00273414	0.747829	0.85908	-0.0193997	0.013933
GLE1	-0.00277547	0.744149	0.855836	-0.0194411	0.0138917
LYPLA1	-0.0028061	0.741426	0.853686	-0.0194717	0.013861
ERP29	-0.00281982	0.740208	0.853006	-0.0194854	0.0138473
INO80E	-0.00282161	0.740049	0.853006	-0.0194872	0.0138455
TPR	-0.00284432	0.738033	0.852724	-0.0195099	0.0138228
CHMP5	-0.00287176	0.735599	0.850404	-0.0195373	0.0137954
DDHD1	-0.00288062	0.734814	0.849988	-0.0195462	0.0137865
NSMCE2	-0.00292685	0.730723	0.848015	-0.0195924	0.0137403
TATDN3	-0.00295497	0.728237	0.846364	-0.0196205	0.0137122
DUSP11	-0.0029556	0.728182	0.846364	-0.0196211	0.0137116
KHDRBS1	-0.00295939	0.727847	0.846364	-0.0196249	0.0137078
RNF126	-0.00296286	0.727541	0.846364	-0.0196284	0.0137043
PPP6R2	-0.00296772	0.727112	0.846364	-0.0196332	0.0136994
NCBP2	-0.00297351	0.7266	0.846364	-0.019639	0.0136936
C1orf35	-0.00299443	0.724755	0.846364	-0.0196599	0.0136727
TMEM181	-0.00300481	0.72384	0.846102	-0.0196703	0.0136624
TXNL1	-0.00303832	0.720888	0.843144	-0.0197038	0.0136289
CLASRP	-0.00307567	0.717603	0.840285	-0.0197411	0.0135915
ARRDC2	-0.00308355	0.716911	0.839966	-0.019749	0.0135836
CEPT1	-0.00309535	0.715875	0.839243	-0.0197608	0.0135718
VBP1	-0.00309762	0.715675	0.839243	-0.0197631	0.0135696
EXT2	-0.00310162	0.715324	0.839243	-0.0197671	0.0135656
WDR70	-0.00310348	0.71516	0.839243	-0.0197689	0.0135637
WAPL	-0.0031146	0.714185	0.83923	-0.0197801	0.0135526
ERP44	-0.00311653	0.714015	0.83923	-0.019782	0.0135507
CLTB	-0.00312641	0.713149	0.83923	-0.0197919	0.0135408
ISCU	-0.00316044	0.710167	0.837461	-0.0198259	0.0135068
VDR	-0.00317721	0.708699	0.836223	-0.0198426	0.01349
ANKRD13A	-0.00318181	0.708297	0.836223	-0.0198472	0.0134854
C4orf3	-0.00321965	0.704989	0.834306	-0.0198851	0.0134475
UBE2J1	-0.0032203	0.704932	0.834306	-0.0198857	0.0134469
HPCAL1	-0.00322154	0.704824	0.834306	-0.019887	0.0134457
MTM1	-0.00322362	0.704643	0.834306	-0.019889	0.0134436
LINC01281	-0.00328765	0.699059	0.829744	-0.019953	0.0133796
DBF4	-0.00329414	0.698494	0.829744	-0.0199595	0.0133731
GMPS	-0.00330198	0.697812	0.829741	-0.0199674	0.0133652
SRBD1	-0.00332089	0.696168	0.828278	-0.0199863	0.0133463
UPP1	-0.00333139	0.695255	0.828278	-0.0199968	0.0133358
ODF2	-0.00335175	0.693487	0.827057	-0.0200171	0.0133155
ANAPC7	-0.00336855	0.692029	0.82581	-0.0200339	0.0132987
SHISA5	-0.00338295	0.69078	0.824908	-0.0200483	0.0132843
ARRB2	-0.00342432	0.687197	0.821515	-0.0200897	0.0132429
SCAMP3	-0.00342688	0.686976	0.821515	-0.0200922	0.0132404
P4HA1	-0.00346217	0.683925	0.819072	-0.0201275	0.0132051
POLR2F	-0.00346938	0.683303	0.819051	-0.0201347	0.0131979
DNAJC7	-0.00348335	0.682097	0.818844	-0.0201487	0.0131839
DLST	-0.00348589	0.681878	0.818844	-0.0201512	0.0131814
KLHL20	-0.00353759	0.677424	0.814701	-0.0202029	0.0131297
EZH1	-0.00354146	0.677091	0.814701	-0.0202067	0.0131258
SMYD3	-0.00356066	0.67544	0.814274	-0.0202259	0.0131066
HELQ	-0.00356868	0.674751	0.813934	-0.020234	0.0130986
RMC1	-0.00357698	0.674038	0.813564	-0.0202423	0.0130903
PCID2	-0.00358067	0.673721	0.813564	-0.0202459	0.0130866
EP400	-0.00358596	0.673267	0.813564	-0.0202512	0.0130813
NUP98	-0.00360579	0.671565	0.81205	-0.0202711	0.0130615
TBP	-0.00360741	0.671426	0.81205	-0.0202727	0.0130599
CEP350	-0.00365589	0.667275	0.807838	-0.0203211	0.0130114
RAD23A	-0.00369622	0.663828	0.805128	-0.0203614	0.0129711
SUN2	-0.00373533	0.660493	0.801831	-0.0204005	0.012932
NSD2	-0.0037421	0.659916	0.801831	-0.0204073	0.0129252
TMEM9B	-0.00374803	0.659411	0.801831	-0.0204132	0.0129193
RAB10	-0.00374986	0.659255	0.801831	-0.0204151	0.0129174
SKAP2	-0.00376058	0.658343	0.801831	-0.0204258	0.0129067
ZFP14	-0.00376433	0.658024	0.801831	-0.0204295	0.012903
TANGO6	-0.00376963	0.657573	0.801831	-0.0204348	0.0128977
AFAP1	-0.00378275	0.656458	0.801535	-0.0204479	0.0128845
PHF12	-0.00379694	0.655252	0.800552	-0.0204621	0.0128703
EIF5B	-0.00379993	0.654998	0.800552	-0.0204651	0.0128674
EPS15L1	-0.00382467	0.652899	0.799142	-0.0204898	0.0128426
LYRM4	-0.00383547	0.651983	0.79851	-0.0205006	0.0128318
SPG21	-0.00384097	0.651517	0.798428	-0.0205061	0.0128263
TMEM131L	-0.00384417	0.651246	0.798428	-0.0205093	0.0128231
MFSD4B	-0.00385513	0.650318	0.797937	-0.0205203	0.0128122
RBM42	-0.00385647	0.650205	0.797937	-0.0205216	0.0128108
RNF114	-0.00388313	0.64795	0.796007	-0.0205483	0.0127842
TIMM17A	-0.00391667	0.645117	0.794503	-0.0205818	0.0127506
RCHY1	-0.00395113	0.642211	0.79297	-0.0206163	0.0127162
ARMC1	-0.00400726	0.637492	0.787999	-0.0206724	0.0126601
TNPO3	-0.00402241	0.636219	0.786913	-0.0206875	0.0126449
PRKAG2	-0.0040724	0.632032	0.782702	-0.0207375	0.0125949
DPEP2	-0.00408095	0.631317	0.782301	-0.020746	0.0125864
PSME4	-0.00408401	0.631061	0.782301	-0.0207491	0.0125833
PPP4R3A	-0.0040851	0.630969	0.782301	-0.0207502	0.0125822
UFL1	-0.00408969	0.630586	0.782301	-0.0207548	0.0125776
MCF2L2	-0.00411052	0.628846	0.781661	-0.0207756	0.0125568
SCYL2	-0.00411605	0.628385	0.781661	-0.0207811	0.0125513
UBE2G2	-0.0041332	0.626954	0.780764	-0.0207982	0.0125341
ANAPC4	-0.00414926	0.625616	0.779584	-0.0208143	0.0125181
ARID2	-0.00417714	0.623295	0.77799	-0.0208422	0.0124902
DCTN4	-0.00421536	0.62012	0.774666	-0.0208804	0.012452
LMCD1	-0.0042315	0.618782	0.773477	-0.0208965	0.0124359
BDP1	-0.00423951	0.618118	0.77313	-0.0209045	0.0124278
TMED2	-0.00425326	0.616979	0.772189	-0.0209183	0.0124141
LSM4	-0.00426301	0.616172	0.772146	-0.020928	0.0124044
RPAP2	-0.00429394	0.613615	0.769906	-0.0209589	0.0123734
BLOC1S2	-0.00433693	0.610069	0.766419	-0.0210019	0.0123304
COPS4	-0.00435851	0.608292	0.765235	-0.0210235	0.0123089
ATG12	-0.00438003	0.606523	0.763883	-0.021045	0.0122873
ATAD5	-0.00438444	0.60616	0.763883	-0.0210494	0.0122829
SNRNP27	-0.00439038	0.605673	0.763774	-0.0210553	0.012277
TXNL4A	-0.00439608	0.605204	0.763774	-0.021061	0.0122713
BTAF1	-0.0044118	0.603914	0.763	-0.0210767	0.0122556
SEC24A	-0.00444241	0.601406	0.760792	-0.0211073	0.012225
USP14	-0.00446354	0.599678	0.759567	-0.0211284	0.0122039
PWWP2A	-0.00450222	0.59652	0.756525	-0.0211671	0.0121652
PGM1	-0.00455088	0.592557	0.752931	-0.0212158	0.0121165
RHOG	-0.00460369	0.588271	0.74939	-0.0212685	0.0120637
CLIP1	-0.00460651	0.588042	0.74939	-0.0212714	0.0120609
ZNF451	-0.00463045	0.586104	0.747582	-0.0212953	0.012037
SRRM1	-0.00463604	0.585652	0.747482	-0.0213009	0.0120314
CHIC2	-0.00466886	0.583	0.744572	-0.0213337	0.0119986
LAG3	-0.00468092	0.582028	0.744248	-0.0213457	0.0119865
AK2	-0.00469638	0.580782	0.744115	-0.0213612	0.011971
ECHDC1	-0.00470385	0.58018	0.743821	-0.0213687	0.0119636
IL12RB1	-0.00471484	0.579295	0.743163	-0.0213796	0.0119526
BOD1L1	-0.00476602	0.575185	0.739405	-0.0214308	0.0119014
ERICH1	-0.00480509	0.572056	0.736711	-0.0214698	0.0118623
BBS4	-0.00482393	0.57055	0.735245	-0.0214887	0.0118435
ITFG1	-0.00486313	0.567422	0.732631	-0.0215279	0.0118043
RNASET2	-0.00487818	0.566224	0.731555	-0.0215429	0.0117893
SIDT1	-0.00491215	0.563523	0.729008	-0.0215769	0.0117553
SRSF4	-0.00491334	0.563429	0.729008	-0.0215781	0.0117541
ADIPOR2	-0.00492176	0.562761	0.729008	-0.0215865	0.0117457
FOXJ3	-0.00495415	0.560193	0.727051	-0.0216188	0.0117133
AVL9	-0.00497216	0.558768	0.725673	-0.0216368	0.0116953
RAC2	-0.00497558	0.558498	0.725673	-0.0216403	0.0116919
COPS3	-0.00507582	0.550599	0.719306	-0.0217405	0.0115916
TMEM128	-0.00510262	0.548498	0.717929	-0.0217672	0.0115648
HCLS1	-0.00511181	0.547777	0.717455	-0.0217764	0.0115557
SEC23B	-0.00517108	0.543145	0.712789	-0.0218357	0.0114964
FNBP4	-0.00517994	0.542455	0.71235	-0.0218445	0.0114875
RGS14	-0.00519641	0.541171	0.711438	-0.021861	0.0114711
TENT2	-0.00524021	0.537768	0.709456	-0.0219048	0.0114273
OFD1	-0.00525653	0.536502	0.708721	-0.0219211	0.011411
PPP4R3B	-0.00530882	0.532456	0.703841	-0.0219734	0.0113587
LCMT1	-0.00531113	0.532278	0.703841	-0.0219757	0.0113564
GTPBP6	-0.00531257	0.532167	0.703841	-0.0219771	0.0113549
GLUD1	-0.00531309	0.532127	0.703841	-0.0219776	0.0113544
MGLL	-0.00531522	0.531962	0.703841	-0.0219798	0.0113523
UBR3	-0.00533761	0.530236	0.703697	-0.0220021	0.0113299
PITPNA	-0.00534264	0.529848	0.70365	-0.0220072	0.0113248
ABCB7	-0.00535936	0.528561	0.702874	-0.0220239	0.0113081
TIPRL	-0.00536402	0.528203	0.702865	-0.0220285	0.0113035
HDDC2	-0.00537751	0.527166	0.701952	-0.022042	0.01129
RUNX1	-0.00538698	0.526439	0.701451	-0.0220515	0.0112805
FCGBP	-0.00541205	0.524516	0.699354	-0.0220765	0.0112554
KLHL24	-0.00542467	0.52355	0.698532	-0.0220891	0.0112428
TKT	-0.00542906	0.523213	0.698532	-0.0220935	0.0112384
ITGA2	-0.00546063	0.5208	0.696257	-0.0221251	0.0112069
SRGAP2	-0.00546159	0.520727	0.696257	-0.0221261	0.0112059
OGA	-0.00549748	0.51799	0.693428	-0.0221619	0.01117
PPIP5K2	-0.00552082	0.516215	0.69179	-0.0221853	0.0111467
XRN2	-0.0055282	0.515655	0.69179	-0.0221926	0.0111393
MGAT5	-0.00553261	0.51532	0.69179	-0.022197	0.0111349
TTC39C-AS1	-0.00555579	0.513562	0.690271	-0.0222202	0.0111117
C19orf53	-0.00556003	0.51324	0.690271	-0.0222245	0.0111075
PPIL3	-0.00557141	0.512378	0.689806	-0.0222358	0.0110961
GGA3	-0.00557514	0.512096	0.689806	-0.0222396	0.0110924
MFHAS1	-0.00557993	0.511734	0.689806	-0.0222443	0.0110876
ILF2	-0.00558603	0.511272	0.689806	-0.0222504	0.0110815
BZW1	-0.00560687	0.509697	0.688798	-0.0222713	0.0110606
PANK2	-0.00560894	0.509541	0.688798	-0.0222733	0.0110586
GPCPD1	-0.00562487	0.50834	0.688798	-0.0222893	0.0110426
RPA2	-0.00563648	0.507465	0.688554	-0.0223009	0.011031
NR3C1	-0.00563753	0.507385	0.688554	-0.0223019	0.01103
PGAM1	-0.00564236	0.507021	0.688554	-0.0223067	0.0110252
SURF4	-0.00565023	0.506429	0.688551	-0.0223146	0.0110173
C3AR1	-0.00569262	0.503245	0.68562	-0.022357	0.0109749
UBTF	-0.00570268	0.502491	0.685423	-0.022367	0.0109648
ATP6V1A	-0.00570644	0.502209	0.685423	-0.0223708	0.0109611
DCPS	-0.00572562	0.500773	0.685255	-0.02239	0.0109419
VILL	-0.00573591	0.500004	0.685255	-0.0224002	0.0109316
RBMX	-0.00574096	0.499627	0.685255	-0.0224053	0.0109266
NASP	-0.00576361	0.497936	0.683509	-0.0224279	0.0109039
CRY1	-0.00578231	0.496543	0.682064	-0.0224466	0.0108852
XPO1	-0.00580959	0.494514	0.679744	-0.0224739	0.0108579
PHF21A	-0.00582175	0.493611	0.678969	-0.022486	0.0108458
SF3B6	-0.00584188	0.492118	0.677382	-0.0225062	0.0108257
CPSF2	-0.00588606	0.48885	0.674275	-0.0225503	0.0107815
SMARCE1	-0.005906	0.487379	0.673175	-0.0225703	0.0107615
PPP4C	-0.00593329	0.485369	0.671326	-0.0225975	0.0107342
SMAP1	-0.00593576	0.485187	0.671326	-0.0226	0.0107318
TAF3	-0.00595073	0.484087	0.670481	-0.022615	0.0107168
UBP1	-0.00596769	0.482842	0.669219	-0.0226319	0.0106998
TRIM33	-0.0059937	0.480936	0.668555	-0.0226579	0.0106738
NCOA2	-0.00601856	0.479118	0.667296	-0.0226828	0.010649
RIF1	-0.00604558	0.477147	0.665478	-0.0227098	0.010622
GFM1	-0.0060554	0.476432	0.665408	-0.0227196	0.0106121
ATP8B2	-0.00607451	0.475042	0.66393	-0.0227387	0.010593
UBR5	-0.00608142	0.474539	0.663691	-0.0227456	0.0105861
MRPL43	-0.00608669	0.474156	0.663691	-0.0227509	0.0105809
BANP	-0.00612517	0.471367	0.661567	-0.0227893	0.0105424
NCBP3	-0.00613791	0.470445	0.660737	-0.0228021	0.0105296
CCDC25	-0.00614507	0.469928	0.660474	-0.0228092	0.0105225
KLF7	-0.00615124	0.469481	0.660311	-0.0228154	0.0105163
BUD23	-0.00615717	0.469054	0.660174	-0.0228213	0.0105104
RAB35	-0.00616736	0.468318	0.659929	-0.0228315	0.0105002
MAP2K2	-0.00618411	0.467111	0.658831	-0.0228482	0.0104835
SUPT16H	-0.00619539	0.466299	0.658149	-0.0228595	0.0104722
MRPS21	-0.00619892	0.466045	0.658149	-0.022863	0.0104686
AUP1	-0.0062242	0.464228	0.657082	-0.0228883	0.0104434
ARL6IP4	-0.00625363	0.462119	0.654559	-0.0229177	0.0104139
DMTF1	-0.00629182	0.459388	0.651615	-0.0229559	0.0103757
TP53INP1	-0.00631395	0.457811	0.649838	-0.022978	0.0103536
PIH1D1	-0.00632879	0.456755	0.6488	-0.0229928	0.0103388
YBX1	-0.00634859	0.455347	0.64726	-0.0230126	0.010319
GATAD2B	-0.00637826	0.453243	0.645186	-0.0230423	0.0102893
GALNT11	-0.00638823	0.452538	0.644806	-0.0230523	0.0102793
ATOX1	-0.00642553	0.449903	0.642399	-0.0230895	0.010242
PARVB	-0.00643349	0.449341	0.642375	-0.0230975	0.0102341
MECP2	-0.00645873	0.447564	0.640292	-0.0231227	0.0102088
TERF1	-0.00650116	0.444587	0.637613	-0.0231651	0.0101664
KPNA3	-0.00650425	0.44437	0.637613	-0.0231682	0.0101633
AIF1	-0.00655704	0.440682	0.634532	-0.023221	0.0101105
RPP38	-0.00658854	0.43849	0.632741	-0.0232525	0.010079
UQCRC2	-0.0066123	0.43684	0.630816	-0.0232762	0.0100553
RGS13	-0.00663355	0.435368	0.629599	-0.0232975	0.010034
ELK3	-0.00664634	0.434483	0.62923	-0.0233102	0.0100213
PDE4A	-0.00665461	0.433912	0.629185	-0.0233185	0.010013
CDC27	-0.0066754	0.432477	0.627688	-0.0233393	0.0099922
NEPRO	-0.00670372	0.430527	0.625766	-0.0233676	0.00996387
B3GAT3	-0.00671275	0.429906	0.625318	-0.0233766	0.00995484
HADHA	-0.00674235	0.427875	0.623703	-0.0234062	0.00992525
CCDC91	-0.00674874	0.427437	0.62354	-0.0234126	0.00991885
DOCK10	-0.0067547	0.427029	0.6234	-0.0234185	0.00991289
ZNF236	-0.00676917	0.426039	0.622864	-0.023433	0.00989842
PRKAA1	-0.00678237	0.425138	0.622001	-0.0234462	0.00988522
IKBIP	-0.00679136	0.424524	0.621558	-0.0234552	0.00987624
DDX46	-0.00680395	0.423666	0.620756	-0.0234678	0.00986365
RNF220	-0.00683652	0.421451	0.619193	-0.0235003	0.00983108
RAB27A	-0.00684276	0.421027	0.619157	-0.0235066	0.00982484
COPB2	-0.00684599	0.420808	0.619157	-0.0235098	0.00982161
DDRGK1	-0.00684776	0.420688	0.619157	-0.0235116	0.00981984
TMED5	-0.00688288	0.418309	0.617119	-0.0235467	0.00978473
CARD11	-0.00690963	0.416502	0.615672	-0.0235734	0.00975797
DPM3	-0.00691075	0.416427	0.615672	-0.0235745	0.00975686
ASPSCR1	-0.00692118	0.415723	0.615431	-0.0235849	0.00974642
OGT	-0.00693383	0.414872	0.614625	-0.0235976	0.00973378
PMS1	-0.00695915	0.41317	0.613012	-0.0236229	0.00970846
SUMO3	-0.00695982	0.413125	0.613012	-0.0236236	0.00970779
NFX1	-0.00697559	0.412068	0.612285	-0.0236393	0.00969202
UHRF1BP1L	-0.00703473	0.408115	0.607766	-0.0236984	0.00963288
USP20	-0.00710413	0.403506	0.602247	-0.0237678	0.00956348
NDUFB9	-0.00710471	0.403467	0.602247	-0.0237684	0.0095629
FAM117A	-0.00712419	0.402179	0.601165	-0.0237879	0.00954342
GSS	-0.00712725	0.401977	0.601165	-0.0237909	0.00954036
UTS2	-0.00715083	0.400422	0.599434	-0.0238145	0.00951679
RNASEH2C	-0.00715206	0.400341	0.599434	-0.0238157	0.00951555
WDR43	-0.00715729	0.399997	0.599434	-0.0238209	0.00951033
VHL	-0.0071802	0.39849	0.598333	-0.0238438	0.00948742
USP34	-0.00719203	0.397713	0.597655	-0.0238557	0.00947558
TAF1B	-0.00721275	0.396354	0.596638	-0.0238764	0.00945486
HMBOX1	-0.00723488	0.394907	0.595188	-0.0238985	0.00943274
FUNDC2	-0.00729625	0.39091	0.591839	-0.0239598	0.00937137
ACYP2	-0.00731467	0.389715	0.590477	-0.0239782	0.00935295
PITHD1	-0.00731497	0.389695	0.590477	-0.0239785	0.00935265
SNRPC	-0.00737205	0.386007	0.587529	-0.0240356	0.00929558
PIKFYVE	-0.007389	0.384915	0.586761	-0.0240525	0.00927863
EXOC5	-0.00742893	0.382352	0.583298	-0.0240924	0.00923869
PRPF40A	-0.00743197	0.382157	0.583298	-0.0240955	0.00923566
SH3GLB1	-0.00743817	0.38176	0.583285	-0.0241017	0.00922946
EIF2AK2	-0.00745011	0.380996	0.582648	-0.0241136	0.00921751
ARFGEF1	-0.0074615	0.380269	0.582342	-0.024125	0.00920613
MZT2B	-0.00748563	0.37873	0.580429	-0.0241491	0.009182
CCNL1	-0.00748731	0.378623	0.580429	-0.0241508	0.00918031
TPGS2	-0.00749682	0.378018	0.580429	-0.0241603	0.00917081
PTBP2	-0.00753837	0.37538	0.577508	-0.0242018	0.00912926
TMEM258	-0.00754951	0.374675	0.577311	-0.0242129	0.00911811
CCND2	-0.00755381	0.374403	0.577311	-0.0242172	0.00911381
SPG11	-0.00756126	0.373932	0.577055	-0.0242247	0.00910636
C1D	-0.00757448	0.373097	0.576212	-0.0242379	0.00909315
TYW3	-0.0075765	0.37297	0.576212	-0.0242399	0.00909113
COG5	-0.00758923	0.372167	0.575887	-0.0242526	0.00907839
FBXW4	-0.00759288	0.371937	0.575887	-0.0242563	0.00907475
HIVEP3	-0.00759326	0.371913	0.575887	-0.0242567	0.00907437
CFAP20	-0.00761428	0.370591	0.575226	-0.0242777	0.00905335
AKR1A1	-0.00761484	0.370556	0.575226	-0.0242782	0.00905279
CBX1	-0.0076274	0.369767	0.575065	-0.0242908	0.00904023
LRRFIP2	-0.00763062	0.369565	0.575065	-0.024294	0.00903701
KLHL42	-0.00763369	0.369372	0.575065	-0.0242971	0.00903394
TMEM33	-0.00763713	0.369157	0.575065	-0.0243005	0.0090305
ATG16L2	-0.00764843	0.368448	0.575065	-0.0243118	0.0090192
VPS26B	-0.00765073	0.368304	0.575065	-0.0243141	0.0090169
CSNK1G2	-0.00771508	0.36429	0.57054	-0.0243784	0.00895255
CDYL	-0.00775273	0.361954	0.567771	-0.0244161	0.0089149
PRMT1	-0.00776363	0.361279	0.567157	-0.024427	0.008904
ATP6V0E1	-0.00776516	0.361184	0.567157	-0.0244285	0.00890247
INPP1	-0.00776525	0.361179	0.567157	-0.0244286	0.00890239
TMCO1	-0.00777347	0.360671	0.567157	-0.0244368	0.00889416
RBM26	-0.00778535	0.359938	0.566831	-0.0244487	0.00888229
ZC3H6	-0.0077971	0.359213	0.566166	-0.0244604	0.00887053
ARNTL	-0.00784191	0.356458	0.563124	-0.0245052	0.00882572
ATP6V1H	-0.00786557	0.355009	0.561279	-0.0245288	0.00880207
SNX1	-0.00789061	0.353479	0.559374	-0.0245539	0.00877702
NELFA	-0.00790084	0.352855	0.5592	-0.0245641	0.00876679
LSM14A	-0.00790712	0.352473	0.559037	-0.0245704	0.00876052
NEAT1	-0.0079255	0.351355	0.558331	-0.0245887	0.00874214
KATNA1	-0.00795298	0.349687	0.556383	-0.0246162	0.00871465
ARHGAP10	-0.00801266	0.346083	0.551526	-0.0246758	0.00865498
PSMC4	-0.00801433	0.345982	0.551526	-0.0246775	0.0086533
CEP295	-0.00803227	0.344903	0.550524	-0.0246954	0.00863536
RNASEH2B	-0.00808435	0.341784	0.546418	-0.0247475	0.00858329
CLSTN3	-0.00809313	0.341261	0.546017	-0.0247563	0.00857451
LINC00342	-0.00817445	0.336431	0.53873	-0.0248375	0.00849319
DERL2	-0.00823493	0.332868	0.53387	-0.024898	0.0084327
APOL3	-0.00823743	0.332721	0.53387	-0.0249005	0.00843021
PPP1R18	-0.00827374	0.330594	0.531502	-0.0249368	0.00839389
RAB3GAP1	-0.0082906	0.32961	0.530346	-0.0249536	0.00837704
LARP4	-0.00830747	0.328627	0.529189	-0.0249705	0.00836016
COPG1	-0.00834876	0.326228	0.526175	-0.0250118	0.00831888
GAB3	-0.0083506	0.326122	0.526175	-0.0250136	0.00831704
EXOSC7	-0.00835262	0.326005	0.526175	-0.0250156	0.00831501
PPP2R5A	-0.0083561	0.325803	0.526175	-0.0250191	0.00831154
KLHL28	-0.00835748	0.325724	0.526175	-0.0250205	0.00831016
PRKRIP1	-0.00836	0.325577	0.526175	-0.025023	0.00830764
DHRSX	-0.0083639	0.325352	0.526175	-0.0250269	0.00830374
SLC25A46	-0.00838244	0.32428	0.526002	-0.0250454	0.00828519
SIRT3	-0.00838447	0.324163	0.526002	-0.0250475	0.00828317
MICU2	-0.00838773	0.323976	0.526002	-0.0250507	0.00827991
CYP2R1	-0.00841034	0.322673	0.525256	-0.0250733	0.0082573
SLCO3A1	-0.00843201	0.321428	0.523924	-0.025095	0.00823563
CDC42SE1	-0.00846798	0.319367	0.52099	-0.0251309	0.00819965
UTP14A	-0.00848253	0.318537	0.52006	-0.0251455	0.00818511
CDK7	-0.0085214	0.316324	0.517292	-0.0251843	0.00814624
ACSL1	-0.00853301	0.315665	0.516637	-0.0251959	0.00813463
PQBP1	-0.00857964	0.313028	0.51274	-0.0252425	0.008088
MBD2	-0.00864627	0.309284	0.508246	-0.0253091	0.00802137
INTS10	-0.00867166	0.307865	0.50761	-0.0253345	0.00799597
MCM9	-0.00867424	0.307722	0.50761	-0.0253371	0.00799339
EIF3L	-0.00868043	0.307377	0.50761	-0.0253432	0.00798721
ERBIN	-0.00869631	0.306492	0.506599	-0.0253591	0.00797133
DPP7	-0.00872036	0.305157	0.504809	-0.0253831	0.00794728
CCNL2	-0.00876998	0.302413	0.500749	-0.0254327	0.00789766
MTR	-0.00880282	0.300606	0.498517	-0.0254656	0.00786482
VPS37B	-0.00882548	0.299363	0.497281	-0.0254882	0.00784215
SAMM50	-0.00886079	0.297434	0.494487	-0.0255235	0.00780685
BECN1	-0.00887073	0.296892	0.493997	-0.0255334	0.0077969
YIPF5	-0.00888678	0.296019	0.493365	-0.0255495	0.00778085
PGLS	-0.00889491	0.295577	0.49304	-0.0255576	0.00777272
GLIPR1	-0.00894807	0.2927	0.490285	-0.0256107	0.00771956
SEC11A	-0.00894843	0.292681	0.490285	-0.0256111	0.0077192
POLR2B	-0.00900381	0.289704	0.486489	-0.0256664	0.00766382
SNF8	-0.00907059	0.286141	0.482532	-0.0257332	0.00759704
PBRM1	-0.00907989	0.285648	0.482106	-0.0257425	0.00758773
DLGAP4	-0.00908986	0.285119	0.48162	-0.0257524	0.00757776
CCS	-0.00915179	0.28185	0.476903	-0.0258143	0.00751584
TYW5	-0.00915395	0.281736	0.476903	-0.0258165	0.00751368
DNAJC10	-0.00915647	0.281604	0.476903	-0.025819	0.00751116
CDK13	-0.00915692	0.28158	0.476903	-0.0258195	0.00751071
QRICH1	-0.0091594	0.28145	0.476903	-0.0258219	0.00750823
THOC5	-0.00919584	0.27954	0.475408	-0.0258584	0.00747179
KRAS	-0.00923116	0.277697	0.472676	-0.0258937	0.00743646
VPS36	-0.00923651	0.277419	0.472604	-0.025899	0.00743111
ZC3H15	-0.00927723	0.275306	0.469405	-0.0259397	0.0073904
IL27RA	-0.00930399	0.273924	0.468246	-0.0259664	0.00736364
ANAPC5	-0.00940256	0.268872	0.460792	-0.026065	0.00726506
MXD1	-0.00942491	0.267736	0.459632	-0.0260873	0.0072427
DMAC1	-0.00943773	0.267085	0.459133	-0.0261001	0.00722989
TRAPPC13	-0.00946148	0.265884	0.458025	-0.0261238	0.00720614
ROMO1	-0.00949447	0.26422	0.455552	-0.0261568	0.00717315
ALDH9A1	-0.00956854	0.260512	0.451361	-0.0262308	0.00709908
ARF1	-0.00959039	0.259425	0.45	-0.0262527	0.00707723
NDUFS3	-0.00960531	0.258684	0.449104	-0.0262676	0.0070623
HIVEP1	-0.00960751	0.258575	0.449104	-0.0262698	0.0070601
EMC3	-0.00962192	0.257862	0.448812	-0.0262842	0.00704569
BHLHE40	-0.0096764	0.255176	0.444945	-0.0263386	0.00699121
ADAMTS6	-0.00967762	0.255116	0.444945	-0.0263398	0.00698999
PPP1R12A	-0.00972134	0.252976	0.442652	-0.0263835	0.00694627
ATAD2	-0.00972587	0.252754	0.442652	-0.0263881	0.00694173
KDM5A	-0.00975748	0.251216	0.440729	-0.0264197	0.00691013
STAT2	-0.00976471	0.250865	0.4405	-0.0264269	0.0069029
MIR29B2CHG	-0.00983872	0.247291	0.435754	-0.0265009	0.00682888
DIAPH1	-0.00984554	0.246963	0.435561	-0.0265077	0.00682206
BTBD10	-0.00986238	0.246155	0.434904	-0.0265245	0.00680521
THUMPD2	-0.00987311	0.245642	0.434764	-0.0265352	0.00679448
SRSF3	-0.00990945	0.243909	0.432079	-0.0265715	0.00675815
ZHX2	-0.00993737	0.242583	0.430111	-0.0265994	0.00673023
WDR75	-0.00994663	0.242143	0.429713	-0.0266087	0.00672096
ZNFX1	-0.00997318	0.240889	0.428604	-0.0266352	0.00669442
FIS1	-0.00997844	0.240641	0.428568	-0.0266405	0.00668915
CLDN18	-0.00998715	0.240231	0.428218	-0.0266492	0.00668044
UNC13D	-0.0100214	0.238623	0.426113	-0.0266834	0.00664622
UPF3A	-0.0100873	0.235548	0.422129	-0.0267493	0.00658028
PSIP1	-0.0100987	0.235017	0.421556	-0.0267607	0.00656885
ANTXR2	-0.0101019	0.234872	0.421556	-0.0267638	0.00656571
MRPL52	-0.0101022	0.234858	0.421556	-0.0267641	0.00656541
TCOF1	-0.0101114	0.23443	0.421556	-0.0267734	0.00655616
PVT1	-0.0101139	0.234317	0.421556	-0.0267758	0.00655373
PPP2R3C	-0.0101185	0.234103	0.421556	-0.0267804	0.0065491
GUSB	-0.0101236	0.233869	0.421556	-0.0267855	0.00654402
CARS2	-0.0101408	0.233074	0.421059	-0.0268027	0.0065268
DNAAF2	-0.0101422	0.233009	0.421059	-0.0268041	0.00652538
CNOT11	-0.0101501	0.232643	0.421059	-0.0268121	0.00651744
MYL6	-0.0101532	0.232503	0.421059	-0.0268151	0.00651441
ANGEL2	-0.0101588	0.232242	0.421059	-0.0268208	0.00650873
RBBP5	-0.0102348	0.228768	0.4167	-0.0268967	0.00643275
KIN	-0.0102636	0.22746	0.414695	-0.0269255	0.00640393
RBBP6	-0.0102773	0.226842	0.413946	-0.0269392	0.00639027
SPTLC2	-0.0102982	0.225898	0.412977	-0.0269601	0.00636935
USP39	-0.0103	0.225819	0.412977	-0.0269618	0.00636759
GADD45B	-0.0103235	0.22476	0.411649	-0.0269854	0.00634406
LIMK1	-0.0103977	0.221447	0.405953	-0.0270595	0.00626989
FUT8	-0.0104072	0.221023	0.405546	-0.027069	0.00626033
SKA2	-0.0104089	0.220951	0.405546	-0.0270706	0.00625871
PHF20	-0.0104162	0.220624	0.405546	-0.027078	0.00625133
EXOC4	-0.0104242	0.22027	0.40528	-0.027086	0.00624333
GSDMD	-0.0104267	0.220162	0.40528	-0.0270884	0.00624089
TTN	-0.0104337	0.21985	0.40528	-0.0270955	0.00623384
NSUN6	-0.0104442	0.219387	0.405147	-0.027106	0.00622337
SPAG7	-0.0104456	0.219324	0.405147	-0.0271074	0.00622194
UGDH	-0.0104501	0.219127	0.405147	-0.0271118	0.00621748
ACTR3	-0.0104529	0.219003	0.405147	-0.0271147	0.00621465
CLPX	-0.0104651	0.218468	0.404945	-0.0271268	0.00620251
TCTN3	-0.0104743	0.218063	0.404569	-0.027136	0.00619329
MTDH	-0.0104905	0.217349	0.40362	-0.0271523	0.00617704
NDUFS1	-0.0104909	0.217331	0.40362	-0.0271527	0.00617662
KCTD20	-0.0104923	0.217272	0.40362	-0.027154	0.00617527
NDUFS2	-0.0105076	0.216601	0.403354	-0.0271693	0.00615995
ATG3	-0.0105217	0.215984	0.40258	-0.0271834	0.00614583
GBF1	-0.0105482	0.214829	0.400801	-0.0272099	0.00611932
GPR180	-0.0105505	0.214732	0.400801	-0.0272122	0.00611707
SREBF2	-0.0105518	0.214676	0.400801	-0.0272135	0.00611578
GBP1	-0.0105934	0.212871	0.398261	-0.0272551	0.00607411
YTHDC2	-0.0106234	0.21158	0.396218	-0.027285	0.00604417
METTL9	-0.0106586	0.210071	0.394129	-0.0273202	0.00600897
IFI6	-0.0106682	0.209661	0.393729	-0.0273298	0.00599938
STAG2	-0.0107045	0.208114	0.391929	-0.0273661	0.00596308
ME2	-0.0107153	0.207656	0.391434	-0.0273769	0.00595228
STK24	-0.0107221	0.207368	0.39126	-0.0273836	0.00594549
SLIRP	-0.0107346	0.206839	0.390999	-0.0273961	0.00593298
TAOK3	-0.01074	0.206607	0.39093	-0.0274016	0.0059275
CIR1	-0.0107576	0.205866	0.390267	-0.0274192	0.00590994
RPL6	-0.0107923	0.204406	0.387867	-0.0274539	0.00587522
LSM2	-0.0108213	0.203191	0.387399	-0.0274829	0.00584619
SPCS2	-0.0108463	0.202149	0.386149	-0.0275079	0.00582119
ZNF330	-0.0108806	0.200729	0.384171	-0.027542	0.00578697
SPINK2	-0.0108892	0.200372	0.383855	-0.0275507	0.00577832
NCOA5	-0.0108969	0.200052	0.383855	-0.0275584	0.0057706
CERS5	-0.010922	0.19902	0.382731	-0.0275834	0.00574554
SMG6	-0.0109244	0.19892	0.382731	-0.0275859	0.0057431
PRKCSH	-0.0109262	0.198845	0.382731	-0.0275877	0.00574128
MYBL1	-0.0109608	0.197428	0.381134	-0.0276223	0.0057067
MX2	-0.0109739	0.196895	0.380473	-0.0276353	0.00569366
KPNB1	-0.010979	0.196684	0.380434	-0.0276404	0.0056885
DYRK1A	-0.0109855	0.196419	0.380289	-0.0276469	0.005682
RNF111	-0.010986	0.196402	0.380289	-0.0276474	0.00568156
TMEM126B	-0.010992	0.196155	0.380289	-0.0276534	0.0056755
VAPB	-0.0110061	0.195582	0.380141	-0.0276675	0.00566142
DENND4C	-0.0110511	0.193762	0.377704	-0.0277125	0.00561644
SNU13	-0.0110807	0.19257	0.375746	-0.0277421	0.0055868
GTF2A1	-0.0110944	0.192021	0.375041	-0.0277557	0.00557311
MCM3AP	-0.0111123	0.191304	0.374092	-0.0277737	0.00555519
REST	-0.0111292	0.190631	0.37342	-0.0277905	0.00553833
UGGT1	-0.0111456	0.189976	0.372501	-0.027807	0.00552186
RSBN1L	-0.0112083	0.187497	0.368001	-0.0278696	0.00545919
FAM172A	-0.0112086	0.187484	0.368001	-0.0278699	0.00545887
PRKAR2A	-0.0112205	0.187018	0.367783	-0.0278818	0.00544701
XRCC5	-0.0112316	0.186581	0.367286	-0.0278929	0.0054359
SAFB	-0.0112325	0.186547	0.367286	-0.0278937	0.00543502
CNIH4	-0.0112369	0.186374	0.367286	-0.0278981	0.00543061
SP4	-0.0112601	0.185464	0.36653	-0.0279214	0.00540735
RHEB	-0.0112661	0.185232	0.366432	-0.0279273	0.00540139
REEP3	-0.0112742	0.184916	0.366169	-0.0279354	0.00539328
LPIN2	-0.0112981	0.183985	0.364688	-0.0279594	0.00536935
MTO1	-0.0113101	0.183522	0.364131	-0.0279713	0.00535741
RCOR3	-0.0113107	0.183498	0.364131	-0.0279719	0.00535679
TCTA	-0.0113177	0.183227	0.364131	-0.0279789	0.00534981
GPAT4	-0.0113375	0.182461	0.363106	-0.0279987	0.00532997
STK39	-0.0113483	0.182047	0.363005	-0.0280094	0.00531923
MBD5	-0.0113701	0.181208	0.361692	-0.0280313	0.0052974
YEATS2	-0.0113879	0.180526	0.360691	-0.028049	0.00527961
TP53BP1	-0.0113965	0.180197	0.360393	-0.0280576	0.005271
FYCO1	-0.0114062	0.179825	0.360371	-0.0280674	0.00526127
KDM2A	-0.0114104	0.179665	0.360371	-0.0280716	0.00525707
BRD1	-0.0114366	0.178669	0.359135	-0.0280977	0.00523092
GIGYF2	-0.0114756	0.177189	0.356517	-0.0281367	0.00519183
NDUFS6	-0.0115214	0.175469	0.354659	-0.0281824	0.0051461
HMGCS1	-0.0115348	0.174968	0.354484	-0.0281958	0.0051327
STRN	-0.0115394	0.174796	0.354484	-0.0282004	0.00512811
NNT	-0.0115604	0.174012	0.353325	-0.0282214	0.0051071
FKBP3	-0.0115825	0.17319	0.352371	-0.0282435	0.00508499
PTPN9	-0.0116565	0.170459	0.34821	-0.0283175	0.00501095
DENND6A	-0.0116679	0.170041	0.348088	-0.0283289	0.00499953
HNRNPA2B1	-0.01168	0.169598	0.347892	-0.028341	0.00498741
CYP20A1	-0.0117023	0.168786	0.346582	-0.0283633	0.00496514
VIRMA	-0.0117182	0.168209	0.345754	-0.0283791	0.0049493
AGPS	-0.0117193	0.168167	0.345754	-0.0283802	0.00494814
PNRC2	-0.0117759	0.166122	0.343581	-0.0284368	0.00489152
ITGB7	-0.0118289	0.164224	0.340007	-0.0284898	0.00483852
IFI35	-0.011856	0.16326	0.338363	-0.0285168	0.00481144
BTF3L4	-0.0118588	0.163159	0.338363	-0.0285197	0.00480859
SLC25A24	-0.0118742	0.162615	0.337726	-0.028535	0.00479325
SOCS1	-0.0118828	0.162312	0.337446	-0.0285436	0.00478466
CCT2	-0.011887	0.162162	0.337446	-0.0285478	0.00478043
NUB1	-0.0118914	0.162007	0.337446	-0.0285522	0.00477605
PCGF5	-0.0118973	0.161797	0.337429	-0.0285581	0.0047701
KPNA4	-0.0119114	0.161303	0.33675	-0.0285722	0.00475607
TRPM7	-0.0119189	0.161036	0.336544	-0.0285798	0.00474847
YLPM1	-0.011922	0.160928	0.336544	-0.0285828	0.0047454
TOR1B	-0.0119526	0.159856	0.335128	-0.0286134	0.00471479
STARD3NL	-0.0120097	0.157871	0.331315	-0.0286704	0.00465772
DYNC1LI1	-0.0120144	0.157709	0.331315	-0.0286751	0.00465302
CWC15	-0.0120376	0.156908	0.329985	-0.0286983	0.00462981
LNPEP	-0.0120389	0.156863	0.329985	-0.0286996	0.00462852
GOLT1B	-0.0120453	0.156642	0.329985	-0.028706	0.0046221
TXNRD1	-0.0120759	0.155593	0.328602	-0.0287366	0.00459153
PDS5A	-0.0120784	0.155505	0.328602	-0.0287391	0.00458897
NBR1	-0.0120889	0.155147	0.328353	-0.0287496	0.00457847
SND1	-0.0121392	0.153438	0.32508	-0.0287998	0.00452823
AMMECR1	-0.0121607	0.152709	0.324224	-0.0288213	0.00450669
UBE2V2	-0.0121948	0.151562	0.32213	-0.0288554	0.0044726
WIPI2	-0.0122027	0.151295	0.321905	-0.0288634	0.00446464
SAR1B	-0.0122037	0.151262	0.321905	-0.0288644	0.00446365
ELP3	-0.012224	0.150585	0.321076	-0.0288846	0.0044434
ARPC1B	-0.0122409	0.150021	0.320216	-0.0289015	0.0044265
TMEM248	-0.0122853	0.148548	0.31809	-0.0289458	0.00438209
CAPN8	-0.0123037	0.147942	0.317131	-0.0289642	0.0043637
DNAJC2	-0.0123292	0.147102	0.316688	-0.0289897	0.00433815
REC8	-0.0123412	0.146708	0.316181	-0.0290018	0.00432613
C1orf43	-0.012354	0.146291	0.315622	-0.0290145	0.00431338
CCDC97	-0.0123687	0.145812	0.314929	-0.0290292	0.0042987
GLB1	-0.0124133	0.144365	0.31214	-0.0290737	0.00425411
MRPL48	-0.0124394	0.143523	0.311329	-0.0290998	0.004228
GOLGA8B	-0.0124677	0.142613	0.309693	-0.0291281	0.00419968
TCF20	-0.0124808	0.142192	0.309114	-0.0291413	0.00418652
NMT1	-0.0124843	0.142082	0.309114	-0.0291447	0.00418308
GPANK1	-0.0125006	0.141562	0.308414	-0.029161	0.00416676
SMARCAD1	-0.0125035	0.14147	0.308414	-0.0291639	0.00416388
TMEM242	-0.0125125	0.141182	0.308414	-0.0291729	0.00415481
MRPS7	-0.0125141	0.141132	0.308414	-0.0291745	0.00415325
SERINC1	-0.0125906	0.138717	0.30387	-0.029251	0.00407672
RPIA	-0.0126051	0.138263	0.303422	-0.0292654	0.00406225
SCML1	-0.0126073	0.138193	0.303422	-0.0292677	0.00405999
MAP7D3	-0.0126201	0.137794	0.303422	-0.0292804	0.00404722
SUGP2	-0.0126226	0.137715	0.303422	-0.029283	0.00404468
EIF2B1	-0.0126722	0.136177	0.301276	-0.0293325	0.00399514
RAPGEF1	-0.0126835	0.135828	0.300837	-0.0293438	0.00398384
STIM1	-0.0127118	0.134956	0.299457	-0.0293721	0.0039555
FXR1	-0.0127155	0.134843	0.299457	-0.0293757	0.00395184
CHMP2A	-0.012716	0.134826	0.299457	-0.0293763	0.00395127
CREBL2	-0.0127175	0.134782	0.299457	-0.0293778	0.00394982
MAP4K5	-0.0127554	0.133622	0.298263	-0.0294157	0.00391187
RBM25	-0.0127668	0.133277	0.298114	-0.029427	0.00390054
SGMS1	-0.0128305	0.13135	0.294507	-0.0294907	0.0038368
BAIAP2L1	-0.0128366	0.131168	0.294429	-0.0294967	0.00383074
ARFGAP3	-0.012888	0.12963	0.291631	-0.0295481	0.00377928
SLU7	-0.0129305	0.12837	0.289774	-0.0295906	0.00373677
ADAM19	-0.0129634	0.127402	0.287915	-0.0296235	0.00370391
LPXN	-0.0129999	0.126335	0.285825	-0.0296599	0.00366741
IAH1	-0.0130215	0.125704	0.284719	-0.0296816	0.00364574
TENT4A	-0.0130351	0.12531	0.284472	-0.0296951	0.00363217
METTL3	-0.0130584	0.124636	0.283264	-0.0297184	0.00360887
CCL3	-0.0130766	0.124111	0.282713	-0.0297366	0.00359064
PYROXD1	-0.0131181	0.122922	0.280965	-0.0297781	0.00354915
PPP1R21	-0.0131209	0.122843	0.280965	-0.0297808	0.00354638
NUP133	-0.013162	0.121675	0.278751	-0.0298219	0.00350528
GOLGA5	-0.0131897	0.12089	0.277271	-0.0298497	0.00347751
PAK2	-0.0131955	0.120727	0.277215	-0.0298554	0.00347172
LITAF	-0.0132015	0.120559	0.277148	-0.0298614	0.00346576
SMG5	-0.0132136	0.120219	0.277002	-0.0298735	0.00345363
ALG13	-0.0132397	0.119489	0.275637	-0.0298996	0.00342754
TMEM30A	-0.0132458	0.119317	0.275637	-0.0299057	0.00342139
USP4	-0.0132638	0.118818	0.275361	-0.0299236	0.00340347
TRAFD1	-0.0132924	0.118024	0.273837	-0.0299523	0.00337482
UTP18	-0.0133139	0.11743	0.272776	-0.0299737	0.00335332
CEACAM21	-0.0134045	0.114954	0.268898	-0.0300643	0.00326267
AP3M1	-0.0134057	0.114922	0.268898	-0.0300655	0.00326149
UCP2	-0.0134061	0.114911	0.268898	-0.0300659	0.00326109
GNAI3	-0.0134324	0.114201	0.268077	-0.0300922	0.00323478
PIGX	-0.0134445	0.113875	0.267626	-0.0301043	0.00322268
RBX1	-0.0135022	0.112331	0.265245	-0.0301619	0.00316495
ERCC3	-0.0135155	0.11198	0.264728	-0.0301751	0.00315174
NUDT2	-0.0135297	0.111602	0.264307	-0.0301894	0.00313747
CCNI	-0.0135321	0.11154	0.264307	-0.0301917	0.00313514
RAB2A	-0.0135621	0.110747	0.263058	-0.0302218	0.00310507
JAK2	-0.0135843	0.110166	0.2623	-0.0302439	0.00308293
SNHG9	-0.0136253	0.109095	0.26037	-0.0302849	0.00304187
TTC9C	-0.0136465	0.108544	0.259364	-0.0303061	0.00302062
RAP1A	-0.0136569	0.108277	0.259035	-0.0303164	0.0030103
ARPC2	-0.0136612	0.108165	0.259035	-0.0303208	0.00300596
FBXO7	-0.0136647	0.108076	0.259035	-0.0303242	0.00300251
LRRC28	-0.0136734	0.10785	0.258943	-0.030333	0.00299375
PCNX2	-0.0136998	0.107172	0.257626	-0.0303593	0.00296738
SNRNP70	-0.0137167	0.106738	0.256891	-0.0303763	0.00295042
DYNC1I2	-0.0137206	0.106641	0.256891	-0.0303801	0.00294659
NCL	-0.0137213	0.106623	0.256891	-0.0303808	0.00294588
BCAP31	-0.0137485	0.10593	0.255871	-0.030408	0.0029187
AKAP11	-0.0137548	0.105769	0.255789	-0.0304143	0.00291233
CAMK1	-0.0137789	0.105159	0.254622	-0.0304384	0.00288822
MCUR1	-0.0137929	0.104806	0.254075	-0.0304524	0.00287422
TSPO	-0.0138267	0.103958	0.252326	-0.0304861	0.00284046
DGKD	-0.0138888	0.102414	0.249789	-0.0305482	0.00277833
FDPS	-0.0138971	0.102207	0.249591	-0.0305565	0.00276999
CENPK	-0.013918	0.101693	0.248639	-0.0305774	0.00274912
COQ4	-0.0139189	0.101671	0.248639	-0.0305783	0.00274822
NUMB	-0.0140153	0.0993237	0.24344	-0.0306746	0.00265181
PREX1	-0.0140366	0.0988115	0.243011	-0.0306959	0.00263054
TRPV2	-0.0140587	0.0982803	0.242368	-0.030718	0.00260838
USP47	-0.0140691	0.0980319	0.242054	-0.0307284	0.00259798
TIMM13	-0.0140698	0.0980152	0.242054	-0.0307291	0.00259728
MRPL47	-0.0141054	0.0971682	0.240813	-0.0307647	0.00256168
SEC11C	-0.0141059	0.0971559	0.240813	-0.0307652	0.00256116
CTLA4	-0.0141394	0.0963654	0.239417	-0.0307986	0.0025277
IQSEC1	-0.0141596	0.0958891	0.23853	-0.0308188	0.00250743
CCDC57	-0.0141662	0.0957347	0.238443	-0.0308254	0.00250085
MNAT1	-0.014205	0.0948296	0.236483	-0.0308642	0.00246206
HIKESHI	-0.0142604	0.0935479	0.233578	-0.0309196	0.00240663
GORASP2	-0.0142925	0.0928125	0.232031	-0.0309516	0.00237455
PPME1	-0.0143016	0.0926054	0.231803	-0.0309607	0.00236547
DCTD	-0.0143254	0.0920634	0.231025	-0.0309845	0.00234166
RIPK1	-0.0143516	0.0914699	0.230113	-0.0310107	0.00231544
TFG	-0.014387	0.0906738	0.228685	-0.031046	0.00228007
ETFB	-0.0144689	0.0888514	0.224656	-0.0311278	0.00219814
MAP3K14	-0.0144766	0.0886809	0.22461	-0.0311356	0.00219041
DDX18	-0.0145082	0.0879861	0.223315	-0.0311672	0.00215876
AFF4	-0.0145803	0.086419	0.219616	-0.0312392	0.00208665
AP1G1	-0.0145897	0.0862173	0.219616	-0.0312486	0.00207729
MIOS	-0.0145935	0.0861361	0.219616	-0.0312523	0.00207352
VPS13B	-0.0146152	0.085669	0.218822	-0.0312741	0.00205177
SPIDR	-0.0146592	0.0847303	0.216979	-0.031318	0.00200775
MGME1	-0.0146951	0.0839709	0.21531	-0.0313539	0.00197185
NR1D2	-0.0147302	0.0832327	0.213966	-0.031389	0.00193671
POLR2J	-0.0147607	0.0825981	0.212608	-0.0314194	0.00190629
SP3	-0.014763	0.0825504	0.212608	-0.0314217	0.001904
SYNJ2	-0.0147654	0.0825	0.212608	-0.0314241	0.00190157
RETREG1	-0.0148593	0.0805676	0.208995	-0.0315179	0.00180768
DDX21	-0.0148677	0.0803945	0.208817	-0.0315264	0.00179918
TTC1	-0.0148871	0.0800016	0.208067	-0.0315457	0.00177983
SF3B3	-0.0149018	0.0797045	0.207564	-0.0315604	0.00176515
DCAF7	-0.0149026	0.079688	0.207564	-0.0315612	0.00176433
TGFBR3	-0.0150739	0.0762878	0.199706	-0.0317324	0.00159302
HEATR5B	-0.0151215	0.0753627	0.197606	-0.03178	0.00154533
SERBP1	-0.0151416	0.0749763	0.197306	-0.0318	0.00152528
SPCS3	-0.0151924	0.0740044	0.195262	-0.0318508	0.00147445
YIPF4	-0.0152484	0.0729452	0.193579	-0.0319068	0.00141843
NFRKB	-0.0152673	0.0725903	0.193059	-0.0319257	0.00139951
PSMD12	-0.0152926	0.0721191	0.192062	-0.0319509	0.00137427
C18orf25	-0.0152988	0.072002	0.192005	-0.0319572	0.00136798
TRAPPC12	-0.0153252	0.0715133	0.190957	-0.0319835	0.00134163
PTPN1	-0.0153326	0.071377	0.190957	-0.0319909	0.00133425
POLE4	-0.0153454	0.071141	0.190726	-0.0320037	0.00132145
ARID3A	-0.0153457	0.071134	0.190726	-0.032004	0.00132108
MSN	-0.0153786	0.0705312	0.1896	-0.0320369	0.00128822
ITGA1	-0.0153804	0.0704972	0.1896	-0.0320387	0.00128636
UFD1	-0.0154517	0.0692051	0.187548	-0.0321099	0.00121514
SNRPB	-0.0154973	0.0683881	0.185837	-0.0321554	0.00116953
RAB11A	-0.0155115	0.0681347	0.185401	-0.0321696	0.00115529
RPL7A	-0.0155156	0.0680622	0.185401	-0.0321737	0.00115122
PTPN12	-0.015523	0.0679308	0.185401	-0.0321811	0.00114381
CDC16	-0.0155398	0.0676334	0.185297	-0.0321979	0.001127
MYO5A	-0.0155763	0.0669909	0.184041	-0.0322344	0.00109049
VCP	-0.0155994	0.066586	0.183685	-0.0322575	0.00106733
RBM28	-0.0156193	0.0662407	0.182985	-0.0322773	0.00104749
PDE4D	-0.0156637	0.0654727	0.181114	-0.0323217	0.00100305
PNPT1	-0.0157056	0.0647551	0.179377	-0.0323636	0.00096114
SYNRG	-0.015731	0.0643237	0.178677	-0.032389	0.000935757
SMARCA2	-0.015737	0.0642211	0.17864	-0.032395	0.0009297
TARDBP	-0.015766	0.0637323	0.177527	-0.0324239	0.000900739
SSH2	-0.0157747	0.0635856	0.177527	-0.0324327	0.000892006
STAT6	-0.0157897	0.0633341	0.177158	-0.0324477	0.000877
MGRN1	-0.0157937	0.0632677	0.177158	-0.0324516	0.000873034
NSRP1	-0.0158211	0.0628108	0.176187	-0.032479	0.000845623
UFC1	-0.0158423	0.0624581	0.175691	-0.0325002	0.000824356
DNM1L	-0.0158741	0.0619337	0.174461	-0.032532	0.000792544
CSF1	-0.015879	0.0618536	0.174461	-0.0325369	0.000787666
LEMD2	-0.0158845	0.0617636	0.174461	-0.0325424	0.000782176
STUB1	-0.0159039	0.0614461	0.174068	-0.0325618	0.000762767
PPIG	-0.0159357	0.0609298	0.172851	-0.0325935	0.000731022
STAM2	-0.0159491	0.0607123	0.172478	-0.0326069	0.000717578
GPBP1L1	-0.0159611	0.0605188	0.172173	-0.0326189	0.000705587
SART3	-0.0159657	0.0604439	0.172173	-0.0326235	0.000700943
RPL7L1	-0.0159775	0.060254	0.172154	-0.0326353	0.000689128
FAM126B	-0.0160027	0.0598506	0.171465	-0.0326605	0.000663938
CDS2	-0.0160252	0.0594927	0.170711	-0.0326829	0.000641473
TFF1	-0.0160441	0.0591932	0.170095	-0.0327018	0.000622579
TMEM267	-0.0160513	0.0590791	0.170012	-0.032709	0.000615364
HDAC7	-0.0160953	0.0583864	0.168261	-0.032753	0.000571303
ST3GAL1	-0.0161183	0.0580273	0.167553	-0.032776	0.000548287
SOD1	-0.0162295	0.0563173	0.163002	-0.0328871	0.000437051
MRPL13	-0.0162422	0.0561259	0.162684	-0.0328997	0.000424424
PGK1	-0.0162538	0.0559503	0.16241	-0.0329113	0.000412811
MAPK8IP3	-0.0162946	0.0553359	0.161094	-0.0329522	0.000371932
MUCL3	-0.0163047	0.0551853	0.16089	-0.0329623	0.000361849
USP1	-0.0163129	0.0550636	0.160781	-0.0329704	0.000353693
PHACTR4	-0.0163314	0.0547883	0.160434	-0.0329889	0.000335176
RBPJ	-0.0163669	0.0542637	0.159131	-0.0330244	0.000299674
CCDC12	-0.016381	0.0540565	0.15899	-0.0330384	0.000285574
IDH3B	-0.0165046	0.0522682	0.154518	-0.0331619	0.000161971
MRPL39	-0.0165088	0.0522074	0.154518	-0.0331662	0.000157703
TES	-0.0165091	0.0522037	0.154518	-0.0331664	0.000157447
MFAP1	-0.016528	0.0519349	0.154338	-0.0331853	0.00013854
FAM3C	-0.0165348	0.0518376	0.154279	-0.0331922	0.000131681
CAPZA2	-0.0165731	0.0512976	0.152899	-0.0332304	9.33979e-05
C14orf119	-0.0165857	0.0511215	0.152601	-0.033243	8.08355e-05
INPP4A	-0.0166082	0.050807	0.15189	-0.0332654	5.83228e-05
SLC9A8	-0.0166638	0.0500366	0.14981	-0.033321	2.65958e-06
ATXN10	-0.0168463	0.0475789	0.14331	-0.0335033	-0.000179837
SLC14A1	-0.016862	0.0473716	0.142901	-0.0335191	-0.000195584
CHCHD1	-0.0168828	0.0470986	0.142292	-0.0335399	-0.000216422
REV1	-0.0169314	0.0464669	0.141237	-0.0335884	-0.000265023
NDUFAB1	-0.0169517	0.0462048	0.140654	-0.0336087	-0.000285348
HPS1	-0.0169533	0.0461847	0.140654	-0.0336103	-0.000286908
MACF1	-0.0169625	0.0460672	0.140654	-0.0336194	-0.00029606
CSNK1G3	-0.0169695	0.0459766	0.140601	-0.0336265	-0.000303126
FLT1	-0.0169977	0.0456169	0.139715	-0.0336546	-0.000331298
MVB12B	-0.0170393	0.0450893	0.138311	-0.0336963	-0.000372966
RPL4	-0.01712	0.044082	0.135429	-0.0337769	-0.00045367
SNHG8	-0.0171226	0.0440507	0.135429	-0.0337794	-0.0004562
HSF1	-0.0171652	0.0435267	0.134967	-0.033822	-0.000498825
CCT7	-0.0171807	0.0433373	0.134588	-0.0338375	-0.000514346
LENG8	-0.0171864	0.0432677	0.134581	-0.0338432	-0.00052006
RCN2	-0.0171946	0.0431684	0.134481	-0.0338513	-0.000528222
UBAP1	-0.017198	0.0431267	0.134481	-0.0338548	-0.000531657
BCL7C	-0.0172047	0.0430457	0.134481	-0.0338614	-0.000538343
LCP2	-0.0172107	0.0429722	0.134481	-0.0338675	-0.00054441
LSM1	-0.0172196	0.0428654	0.134481	-0.0338763	-0.000553244
CDC73	-0.0172291	0.0427501	0.134434	-0.0338859	-0.000562808
VPS26A	-0.0172343	0.0426882	0.134434	-0.033891	-0.000567944
TGDS	-0.0172778	0.0421673	0.13302	-0.0339345	-0.000611466
BARD1	-0.0172833	0.0421011	0.13302	-0.03394	-0.000617033
KMT2A	-0.0172907	0.0420136	0.13302	-0.0339474	-0.000624395
SKI	-0.0172963	0.0419471	0.13302	-0.033953	-0.000629996
APOL6	-0.0172992	0.0419122	0.13302	-0.0339559	-0.000632946
LAP3	-0.0173203	0.0416634	0.132686	-0.033977	-0.000653997
GNPTAB	-0.0173386	0.0414478	0.13221	-0.0339953	-0.000672328
PSTPIP2	-0.0173398	0.0414334	0.13221	-0.0339965	-0.000673562
PTGER4	-0.0173976	0.04076	0.130641	-0.0340542	-0.000731357
DENND6B	-0.0174017	0.0407129	0.130641	-0.0340583	-0.00073543
PNN	-0.017418	0.0405247	0.130304	-0.0340746	-0.000751749
PGC	-0.017421	0.0404905	0.130304	-0.0340776	-0.000754712
ATP8B4	-0.0175317	0.0392334	0.127175	-0.0341882	-0.000865448
KIAA2026	-0.0175626	0.0388881	0.126336	-0.0342191	-0.00089639
MAPKAPK2	-0.0175726	0.0387768	0.126309	-0.0342291	-0.000906414
PUM3	-0.0176533	0.0378903	0.123824	-0.0343097	-0.000987136
FAF1	-0.0176933	0.0374573	0.12261	-0.0343497	-0.00102715
CD244	-0.0176952	0.0374366	0.12261	-0.0343516	-0.00102907
WDR48	-0.0177054	0.0373277	0.122587	-0.0343617	-0.0010392
GLG1	-0.0177088	0.0372904	0.122587	-0.0343652	-0.00104268
COX4I1	-0.017757	0.0367768	0.121376	-0.0344133	-0.00109083
PTAR1	-0.0177985	0.0363384	0.120127	-0.0344548	-0.00113239
ELL	-0.0178258	0.0360527	0.119578	-0.0344821	-0.00115971
SLC30A5	-0.0178373	0.0359335	0.11938	-0.0344935	-0.00117117
KAT5	-0.0178764	0.0355292	0.118234	-0.0345326	-0.00121025
ABL1	-0.0179049	0.0352369	0.117456	-0.034561	-0.00123874
ATP10D	-0.0180047	0.034228	0.114475	-0.0346608	-0.00133866
HUWE1	-0.0180138	0.0341374	0.114363	-0.0346699	-0.00134776
AZIN1	-0.0180189	0.0340868	0.114363	-0.034675	-0.00135285
PSMA3	-0.0180202	0.0340746	0.114363	-0.0346762	-0.00135408
SRSF10	-0.0180642	0.0336393	0.113264	-0.0347202	-0.00139814
CABIN1	-0.0180982	0.0333067	0.112333	-0.0347542	-0.00143214
CD40LG	-0.0181452	0.0328508	0.110982	-0.0348012	-0.00147921
TSPAN14	-0.0182179	0.0321576	0.109009	-0.0348738	-0.00155187
STAU2	-0.0182218	0.0321204	0.109009	-0.0348777	-0.00155581
SYTL2	-0.0182356	0.0319901	0.10881	-0.0348915	-0.00156963
RINL	-0.0182495	0.0318597	0.108551	-0.0349054	-0.00158352
CLTA	-0.0183722	0.030726	0.105046	-0.035028	-0.00170628
FMR1	-0.0184204	0.0302907	0.104092	-0.0350761	-0.00175446
HSPA4	-0.0184673	0.0298723	0.10308	-0.0351229	-0.00180133
PPA1	-0.0184676	0.0298694	0.10308	-0.0351233	-0.00180166
PRR14L	-0.0185694	0.0289773	0.100907	-0.035225	-0.00190352
CRACR2A	-0.01861	0.0286282	0.099924	-0.0352655	-0.00194411
NUP155	-0.0186922	0.0279318	0.0976635	-0.0353477	-0.00202639
SFPQ	-0.0187326	0.027595	0.0966549	-0.0353881	-0.00206681
CPD	-0.018746	0.0274842	0.0964358	-0.0354014	-0.0020802
PLCG2	-0.0188332	0.0267719	0.0946005	-0.0354886	-0.00216742
SMARCC1	-0.0188394	0.0267216	0.0945899	-0.0354948	-0.00217365
CBL	-0.018873	0.0264521	0.0938016	-0.0355283	-0.00220724
EIF4G1	-0.0188734	0.0264488	0.0938016	-0.0355287	-0.00220764
TFDP1	-0.0188834	0.0263693	0.0938016	-0.0355387	-0.00221761
GFOD1	-0.0188918	0.0263027	0.0937708	-0.035547	-0.00222598
FASTK	-0.0190611	0.0249849	0.0897772	-0.0357163	-0.00239541
CDIP1	-0.019092	0.0247506	0.0891915	-0.0357471	-0.00242633
BLOC1S1	-0.0191369	0.0244142	0.0881379	-0.0357919	-0.00247119
ADH5	-0.0191801	0.0240941	0.0871396	-0.0358351	-0.00251437
RNF213	-0.0192563	0.0235373	0.0855902	-0.0359113	-0.00259069
TPST2	-0.0192705	0.0234351	0.0853736	-0.0359255	-0.00260487
NDFIP2	-0.0192927	0.0232758	0.0849483	-0.0359476	-0.00262706
DERL1	-0.019322	0.0230673	0.0844955	-0.0359769	-0.00265634
NDUFA12	-0.0194007	0.0225139	0.082924	-0.0360556	-0.00273514
KAT6B	-0.019406	0.0224771	0.082924	-0.0360608	-0.00274043
LRP10	-0.0194364	0.0222674	0.0823195	-0.0360911	-0.00277077
MAP3K7	-0.0195004	0.0218303	0.0810031	-0.0361551	-0.00283483
ATP5F1B	-0.019558	0.0214433	0.0798635	-0.0362127	-0.00289248
SHOC2	-0.0195791	0.0213031	0.0794894	-0.0362338	-0.00291358
RRP15	-0.0195913	0.0212225	0.0793363	-0.036246	-0.00292579
DENR	-0.0196728	0.02069	0.0776359	-0.0363274	-0.00300736
TUBB	-0.0197258	0.0203503	0.0769394	-0.0363803	-0.00306035
ATP5MF	-0.0197603	0.0201319	0.0764021	-0.0364148	-0.00309482
MATK	-0.0198064	0.0198428	0.0754479	-0.0364609	-0.00314097
SPPL3	-0.0198481	0.0195848	0.0747513	-0.0365025	-0.00318265
PARP14	-0.0198647	0.0194825	0.0745029	-0.0365191	-0.00319932
DMXL1	-0.0199576	0.0189208	0.0729126	-0.0366119	-0.00329218
TADA3	-0.0199633	0.0188868	0.0729126	-0.0366176	-0.00329788
CDC37	-0.0199986	0.0186774	0.0723929	-0.0366528	-0.00333318
DYNC1H1	-0.0200717	0.0182497	0.071149	-0.0367259	-0.00340635
YY1	-0.0201031	0.0180688	0.0705812	-0.0367572	-0.00343776
MRPS16	-0.0201453	0.017828	0.069777	-0.0367994	-0.00347998
THOC7	-0.0201834	0.0176128	0.0692057	-0.0368375	-0.00351814
SMC2	-0.0202003	0.0175185	0.0691064	-0.0368544	-0.00353501
USP24	-0.0202325	0.0173392	0.0686703	-0.0368866	-0.00356726
RNF121	-0.0202446	0.0172725	0.0686396	-0.0368986	-0.00357934
C12orf73	-0.0202711	0.0171271	0.0682356	-0.0369251	-0.00360581
EIF4B	-0.0202863	0.0170441	0.0682356	-0.0369403	-0.00362101
LINC01588	-0.0203039	0.0169483	0.0680654	-0.0369579	-0.00363864
SYTL1	-0.0203221	0.0168499	0.0678064	-0.036976	-0.00365684
PAXX	-0.0203342	0.0167844	0.0676791	-0.0369882	-0.00366899
ARL3	-0.0203911	0.0164809	0.0668597	-0.037045	-0.0037259
SSBP4	-0.0203979	0.0164452	0.0668597	-0.0370517	-0.00373265
RFC1	-0.0205038	0.0158939	0.0650056	-0.0371576	-0.00383863
HSPE1	-0.0205187	0.0158176	0.0648263	-0.0371725	-0.00385354
GON4L	-0.020566	0.0155779	0.0639748	-0.0372197	-0.00390083
INTS4	-0.020569	0.0155624	0.0639748	-0.0372228	-0.0039039
TMEM50B	-0.0206148	0.0153334	0.0632307	-0.0372685	-0.00394971
PSMG2	-0.0207031	0.0149006	0.0615726	-0.0373567	-0.00403799
KIF5B	-0.0207211	0.0148135	0.0613397	-0.0373747	-0.00405601
EHBP1	-0.0207348	0.0147476	0.0611933	-0.0373884	-0.00406973
GNAI2	-0.0208039	0.0144191	0.0599546	-0.0374574	-0.00413887
ARL13B	-0.0208749	0.0140884	0.059071	-0.0375283	-0.00420989
COX5A	-0.0209096	0.0139293	0.0586495	-0.037563	-0.0042446
MBP	-0.0209699	0.0136563	0.0577434	-0.0376233	-0.00430495
PSMD4	-0.0209817	0.0136037	0.0576427	-0.037635	-0.00431671
EEF1B2	-0.0210299	0.0133896	0.0568559	-0.0376832	-0.00436497
MAPKAPK3	-0.0210551	0.0132788	0.056626	-0.0377084	-0.0043902
PKN1	-0.0211374	0.0129231	0.055227	-0.0377906	-0.0044725
AGO2	-0.0212536	0.0124352	0.0534847	-0.0379066	-0.00458872
TYK2	-0.0212884	0.0122921	0.0530977	-0.0379414	-0.00462357
FUT11	-0.0213032	0.012232	0.0529524	-0.0379562	-0.00463832
PARN	-0.0213626	0.0119922	0.0520267	-0.0380156	-0.00469781
CD55	-0.0214065	0.0118177	0.0513814	-0.0380594	-0.00474174
TSPAN32	-0.0214243	0.0117478	0.0513579	-0.0380772	-0.0047595
PEX2	-0.0214982	0.011461	0.0504888	-0.038151	-0.00483341
RNF14	-0.0215331	0.0113273	0.0500101	-0.0381859	-0.00486841
MBTD1	-0.0215399	0.0113017	0.0500076	-0.0381926	-0.00487515
CPPED1	-0.0215458	0.0112792	0.0500076	-0.0381986	-0.00488108
PWP1	-0.0215863	0.0111269	0.0494528	-0.038239	-0.00492158
USP8	-0.0216627	0.0108444	0.0484125	-0.0383153	-0.00499799
BLMH	-0.0218374	0.0102219	0.045838	-0.0384899	-0.00517282
FAM204A	-0.0218523	0.0101705	0.0457099	-0.0385047	-0.00518767
PPP2R5E	-0.0218552	0.0101603	0.0457099	-0.0385077	-0.00519061
PHF20L1	-0.0218781	0.0100817	0.0455154	-0.0385305	-0.0052135
MCCC2	-0.0218878	0.0100484	0.0454678	-0.0385402	-0.00522323
UBC	-0.0219107	0.00997039	0.0452172	-0.0385631	-0.00524614
BCL2	-0.0219206	0.00993695	0.0451679	-0.038573	-0.00525602
NDUFA1	-0.0219405	0.00986964	0.0450668	-0.0385929	-0.00527598
GOLGA4	-0.0219863	0.00971689	0.0444709	-0.0386386	-0.00532174
TP53BP2	-0.0220125	0.00963012	0.0441748	-0.0386648	-0.00534803
NSF	-0.022015	0.00962219	0.0441748	-0.0386672	-0.00535044
EEF1AKMT1	-0.0220529	0.00949808	0.043871	-0.0387052	-0.00538843
KIR3DL2	-0.0221302	0.00925002	0.0428242	-0.0387823	-0.0054657
SLTM	-0.0222163	0.00898014	0.0417681	-0.0388684	-0.0055519
NMI	-0.0222314	0.00893353	0.0416481	-0.0388835	-0.00556703
CMIP	-0.0223205	0.00866322	0.0405772	-0.0389725	-0.00565613
JAZF1	-0.0223802	0.00848605	0.0398406	-0.0390322	-0.00571589
PPTC7	-0.0223921	0.00845132	0.0397709	-0.039044	-0.00572774
ETF1	-0.0224342	0.00832868	0.0394724	-0.0390861	-0.00576992
CUL5	-0.0224667	0.00823528	0.0391225	-0.0391186	-0.00580242
SCP2	-0.0225012	0.00813722	0.0387486	-0.039153	-0.0058369
PDCD2	-0.0225209	0.00808156	0.0385755	-0.0391727	-0.00585663
AP3B1	-0.0225446	0.00801524	0.0383504	-0.0391963	-0.00588031
ACIN1	-0.0225814	0.00791312	0.0379526	-0.0392331	-0.00591711
SLC46A3	-0.0226403	0.00775202	0.0373592	-0.0392919	-0.00597603
B4GALT4	-0.022713	0.00755719	0.0365082	-0.0393646	-0.00604878
HLA-DRB5	-0.0227163	0.0075485	0.0365082	-0.0393678	-0.00605207
C6orf89	-0.0227771	0.00738898	0.0358688	-0.0394286	-0.00611296
ATF1	-0.0228455	0.00721341	0.0351874	-0.0394969	-0.00618135
EPG5	-0.0228564	0.00718578	0.0351383	-0.0395078	-0.00619225
PAICS	-0.0228684	0.00715547	0.0350758	-0.0395198	-0.00620425
EMC2	-0.0229584	0.0069315	0.0340614	-0.0396098	-0.00629437
ARMC10	-0.0229845	0.00686788	0.0338892	-0.0396358	-0.00632044
RIPK2	-0.0230203	0.00678124	0.0336191	-0.0396716	-0.0063563
PMVK	-0.0230239	0.00677274	0.0336191	-0.0396751	-0.00635984
TINF2	-0.0230714	0.00665946	0.0332143	-0.0397226	-0.00640741
GTF3C6	-0.0230909	0.00661356	0.0330678	-0.0397421	-0.00642689
C9orf16	-0.0232113	0.0063361	0.0319199	-0.0398623	-0.0065473
ATF7IP2	-0.0232876	0.00616563	0.0311396	-0.0399386	-0.00662366
ZNF12	-0.0232901	0.00616011	0.0311396	-0.0399411	-0.00662617
CPSF7	-0.0232998	0.00613866	0.0311396	-0.0399508	-0.00663592
CLTC	-0.0233447	0.00604077	0.0307418	-0.0399956	-0.00668081
IP6K2	-0.0233669	0.00599279	0.0305755	-0.0400178	-0.00670305
LRRFIP1	-0.0233675	0.00599156	0.0305755	-0.0400184	-0.00670362
TGS1	-0.0233729	0.00597986	0.0305755	-0.0400238	-0.00670907
RPL37A	-0.0234567	0.00580254	0.0299873	-0.0401075	-0.00679285
PRKDC	-0.0234818	0.00575023	0.0298713	-0.0401326	-0.00681801
PI4KB	-0.0235352	0.00564055	0.0293779	-0.0401859	-0.00687143
RAB8A	-0.0235985	0.00551304	0.0288641	-0.0402491	-0.00693474
BCL6	-0.0236098	0.00549044	0.0288212	-0.0402605	-0.00694609
GPATCH4	-0.0236754	0.00536158	0.0282188	-0.0403259	-0.00701166
ITGB1	-0.0237676	0.00518481	0.0274328	-0.0404181	-0.00710397
NDUFB4	-0.0238601	0.00501287	0.0265935	-0.0405105	-0.00719652
RNF146	-0.0239252	0.00489497	0.0260371	-0.0405755	-0.00726166
PPP2R2D	-0.0239295	0.00488737	0.0260371	-0.0405798	-0.00726591
LCORL	-0.0239394	0.00486959	0.0260371	-0.0405897	-0.00727587
VAMP8	-0.023964	0.004826	0.0258767	-0.0406143	-0.00730043
MAML1	-0.0240068	0.0047509	0.0255425	-0.040657	-0.00734322
ANKRD11	-0.0241022	0.00458707	0.0248621	-0.0407523	-0.00743872
STK38L	-0.0243386	0.0042031	0.0230939	-0.0409885	-0.00767526
SECISBP2L	-0.0243492	0.0041866	0.0230667	-0.0409991	-0.00768586
MTPN	-0.0244069	0.00409777	0.0226396	-0.0410567	-0.00774357
IQGAP1	-0.0244154	0.00408483	0.0226307	-0.0410652	-0.00775207
DAD1	-0.0244181	0.00408066	0.0226307	-0.0410679	-0.00775482
DDX1	-0.024443	0.00404304	0.0225239	-0.0410927	-0.0077797
SNRPD1	-0.0244612	0.0040157	0.0224341	-0.0411109	-0.00779792
CD300A	-0.0245025	0.00395433	0.0221531	-0.0411522	-0.00783921
SCYL1	-0.0245039	0.00395225	0.0221531	-0.0411536	-0.00784062
STK10	-0.0245382	0.00390197	0.0219829	-0.0411878	-0.00787491
COX8A	-0.0245697	0.00385617	0.0217863	-0.0412193	-0.00790649
ESYT1	-0.0246806	0.00369912	0.0209582	-0.0413301	-0.00801744
ATF6	-0.0246892	0.00368719	0.0209499	-0.0413387	-0.00802605
EFTUD2	-0.0247534	0.0035992	0.0205083	-0.0414028	-0.00809028
GPR65	-0.0248489	0.00347193	0.0198396	-0.0414982	-0.00818577
PRDX5	-0.0249703	0.00331597	0.0190573	-0.0416194	-0.00830724
SSH1	-0.0250082	0.0032686	0.0188392	-0.0416573	-0.00834515
CERS4	-0.0251598	0.00308522	0.0178336	-0.0418087	-0.00849685
HTATSF1	-0.0253308	0.00288968	0.0167517	-0.0419795	-0.00866793
RASGRP2	-0.0253683	0.00284823	0.0166077	-0.0420171	-0.00870555
LAMTOR5	-0.0254139	0.00279877	0.0164151	-0.0420625	-0.0087511
ATP5PD	-0.0255314	0.00267472	0.0157337	-0.0421799	-0.00886865
RTF1	-0.0255445	0.00266115	0.0157	-0.042193	-0.00888182
YWHAZ	-0.0255508	0.00265466	0.0157	-0.0421993	-0.00888813
ASB2	-0.0256495	0.00255511	0.0151638	-0.0422979	-0.00898683
PON2	-0.0256772	0.00252771	0.0150459	-0.0423256	-0.00901461
RBM5	-0.0256838	0.00252124	0.0150459	-0.0423322	-0.00902121
CALR	-0.0257616	0.00244604	0.0146909	-0.0424099	-0.00909907
PPP3CA	-0.0258214	0.00238975	0.0143961	-0.0424696	-0.00915881
FDFT1	-0.0258232	0.002388	0.0143961	-0.0424714	-0.00916069
UBALD2	-0.0258973	0.00231988	0.0141026	-0.0425454	-0.00923478
NSA2	-0.0259134	0.00230527	0.0140565	-0.0425615	-0.00925093
HSP90AB1	-0.0261048	0.00213829	0.0131587	-0.0427527	-0.00944248
HADHB	-0.0261484	0.00210185	0.0130145	-0.0427963	-0.0094861
MAPK1	-0.0261519	0.002099	0.0130145	-0.0427997	-0.00948953
DHX9	-0.0261958	0.00206286	0.0128929	-0.0428436	-0.00953353
CEP78	-0.02628	0.00199527	0.0125096	-0.0429277	-0.00961776
SMC1A	-0.0263303	0.0019559	0.0123013	-0.0429779	-0.00966804
SMAD2	-0.0263363	0.00195121	0.0123013	-0.0429839	-0.0096741
CDC40	-0.0263897	0.0019103	0.0120905	-0.0430372	-0.00972746
OSTC	-0.0264222	0.00188571	0.0120109	-0.0430697	-0.00976004
COMMD4	-0.0264248	0.0018838	0.0120109	-0.0430723	-0.00976258
CHTOP	-0.0265603	0.00178461	0.0115136	-0.0432077	-0.00989822
FABP5	-0.0266752	0.00170432	0.011067	-0.0433224	-0.0100132
LARP7	-0.0266903	0.001694	0.0110358	-0.0433375	-0.0100283
TRIP12	-0.0267213	0.00167305	0.010935	-0.0433685	-0.0100593
DDB1	-0.0267233	0.00167171	0.010935	-0.0433705	-0.0100613
RAB1B	-0.0267744	0.00163768	0.0108098	-0.0434215	-0.0101125
NDUFC2	-0.0267854	0.00163048	0.0107979	-0.0434325	-0.0101234
NCR1	-0.0268459	0.00159115	0.0105724	-0.0434929	-0.010184
NUS1	-0.026915	0.00154733	0.0103155	-0.043562	-0.0102532
DCXR	-0.0269552	0.00152238	0.0101832	-0.0436021	-0.0102933
HSPA9	-0.0269671	0.00151505	0.0101681	-0.043614	-0.0103053
BPTF	-0.0271167	0.00142577	0.0096336	-0.0437634	-0.0104549
PRELID1	-0.0271466	0.00140847	0.00954894	-0.0437933	-0.0104849
TRA2A	-0.0271902	0.00138367	0.00944483	-0.0438368	-0.0105285
TMBIM1	-0.0272242	0.00136461	0.00934667	-0.0438707	-0.0105625
RASSF1	-0.0273635	0.00128894	0.00888925	-0.0440099	-0.0107019
WDR1	-0.0276074	0.00116576	0.00806752	-0.0442535	-0.0109459
PFDN6	-0.0276761	0.00113307	0.00786856	-0.0443221	-0.0110147
DCAF12	-0.0277141	0.00111533	0.00777234	-0.0443601	-0.0110528
SPTAN1	-0.0277145	0.00111515	0.00777234	-0.0443605	-0.0110532
PPP1CA	-0.0277661	0.00109155	0.00765997	-0.044412	-0.0111047
XRRA1	-0.0277759	0.00108707	0.00765541	-0.0444219	-0.0111146
RPS6KA1	-0.0278192	0.00106771	0.00754562	-0.044465	-0.0111578
NRF1	-0.0278612	0.00104915	0.0074408	-0.0445071	-0.0112
S100A11	-0.0280539	0.000967985	0.00688957	-0.0446994	-0.0113927
PLVAP	-0.0280959	0.000951066	0.00679333	-0.0447414	-0.0114348
SPPL2A	-0.0281787	0.000918527	0.00660811	-0.0448241	-0.0115176
MYLIP	-0.0281907	0.000913902	0.00659857	-0.0448361	-0.0115296
DDIT4	-0.0282695	0.00088405	0.00640616	-0.0449148	-0.0116084
IBTK	-0.0282798	0.000880206	0.0064015	-0.0449251	-0.0116188
DHX30	-0.028322	0.000864627	0.00631114	-0.0449673	-0.0116611
MRPS36	-0.0284071	0.000834049	0.00611025	-0.0450523	-0.0117462
TMED8	-0.0285312	0.000791213	0.00581774	-0.0451762	-0.0118704
HAVCR2	-0.0286574	0.000749795	0.00553354	-0.0453022	-0.0119966
ATP5F1D	-0.0287943	0.00070712	0.00523792	-0.0454389	-0.0121336
HDLBP	-0.0288101	0.000702335	0.00522182	-0.0454547	-0.0121494
PLPP1	-0.02885	0.000690412	0.00515233	-0.0454946	-0.0121893
ZEB2	-0.0289226	0.000669178	0.00501257	-0.0455671	-0.012262
RPL23	-0.0289643	0.000657263	0.00494183	-0.0456087	-0.0123037
LASP1	-0.0289781	0.000653354	0.00493097	-0.0456226	-0.0123176
CYFIP2	-0.0291247	0.000613238	0.00464574	-0.045769	-0.0124643
MARK2	-0.0291258	0.000612951	0.00464574	-0.04577	-0.0124653
MARK3	-0.0291343	0.000610691	0.00464574	-0.0457785	-0.0124739
SOS1	-0.0292984	0.000568673	0.00435765	-0.0459424	-0.0126381
NBN	-0.0293374	0.00055908	0.00430062	-0.0459814	-0.0126771
TSC22D2	-0.0294837	0.000524454	0.00408135	-0.0461275	-0.0128235
YWHAG	-0.0298038	0.000455545	0.0035729	-0.0464472	-0.0131439
XIAP	-0.029834	0.000449508	0.00354661	-0.0464774	-0.0131741
PSMB4	-0.0298832	0.000439821	0.00350455	-0.0465265	-0.0132233
ZFP36	-0.0300754	0.000403806	0.0032565	-0.0467185	-0.0134157
HMG20A	-0.0300956	0.000400186	0.00324037	-0.0467387	-0.0134359
RGS19	-0.0300974	0.000399873	0.00324037	-0.0467404	-0.0134376
NCALD	-0.0301598	0.000388886	0.00317773	-0.0468027	-0.0135001
PRKCA	-0.0303022	0.000364871	0.00301547	-0.0469449	-0.0136426
MAN1A1	-0.0303103	0.000363547	0.00301547	-0.046953	-0.0136507
METAP2	-0.0303638	0.000354905	0.00295754	-0.0470065	-0.0137043
NCAM1	-0.0304022	0.00034883	0.00291908	-0.0470449	-0.0137427
IPO5	-0.0306707	0.000308993	0.00264096	-0.047313	-0.0140113
PDIA6	-0.0307053	0.000304175	0.00261094	-0.0473476	-0.014046
KMT5B	-0.0308018	0.000291115	0.00253143	-0.047444	-0.0141426
NSMCE1	-0.0310287	0.000262467	0.00230234	-0.0476705	-0.0143696
IRF1	-0.031168	0.000246201	0.00216917	-0.0478097	-0.0145091
MRPL20	-0.0313856	0.000222676	0.00197934	-0.048027	-0.0147269
ADAM10	-0.0314046	0.000220732	0.00197082	-0.0480459	-0.0147458
RBMS1	-0.0315034	0.000210845	0.00189098	-0.0481446	-0.0148447
GOPC	-0.0315162	0.000209596	0.00189098	-0.0481574	-0.0148575
ADGRE5	-0.0316315	0.000198644	0.00180585	-0.0482725	-0.0149729
AHSA1	-0.0319489	0.000171209	0.00157072	-0.0485895	-0.0152906
SLC15A4	-0.0320781	0.000161101	0.0014848	-0.0487185	-0.0154199
DIP2A	-0.0323248	0.000143333	0.00133333	-0.0489649	-0.0156668
XIST	-0.0323274	0.000143155	0.00133333	-0.0489675	-0.0156694
VDAC3	-0.0323606	0.000140917	0.00132316	-0.0490006	-0.0157026
SQSTM1	-0.0323811	0.000139546	0.00131647	-0.0490212	-0.0157231
SPEN	-0.0324334	0.000136112	0.00129016	-0.0490734	-0.0157755
MFF	-0.0326334	0.000123705	0.00118378	-0.0492731	-0.0159756
AHI1	-0.0327583	0.000116501	0.00113108	-0.0493978	-0.0161006
SLMAP	-0.0328577	0.000111056	0.00108348	-0.0494971	-0.0162001
BSG	-0.0330117	0.000103089	0.00101068	-0.0496509	-0.0163542
KTN1	-0.0331192	9.78512e-05	0.000964051	-0.0497583	-0.0164619
CTBP1	-0.0331976	9.4191e-05	0.000937224	-0.0498366	-0.0165403
PPP4R1	-0.0333876	8.58523e-05	0.000867195	-0.0500262	-0.0167304
ELOVL6	-0.0334101	8.49115e-05	0.000866444	-0.0500487	-0.0167529
PHPT1	-0.0335669	7.86225e-05	0.000806385	-0.0502053	-0.0169099
ABI3	-0.0337157	7.30652e-05	0.000761096	-0.0503539	-0.0170588
RPN1	-0.0340689	6.13261e-05	0.000645538	-0.0507065	-0.0174123
NT5C3A	-0.03414	5.91881e-05	0.000626329	-0.0507776	-0.0174835
B4GALT5	-0.0343338	5.37157e-05	0.000574499	-0.0509711	-0.0176775
FARS2	-0.0345189	4.89405e-05	0.000529087	-0.0511559	-0.0178627
KDSR	-0.0346066	4.68208e-05	0.000508921	-0.0512435	-0.0179505
SH2D1B	-0.0347776	4.29357e-05	0.000471821	-0.0514143	-0.0181216
POLR2A	-0.0348249	4.19171e-05	0.000463172	-0.0514615	-0.0181689
PLEK	-0.0349501	3.93276e-05	0.000439414	-0.0515865	-0.0182943
CERK	-0.035102	3.63902e-05	0.000411189	-0.0517382	-0.0184463
LAIR1	-0.0352432	3.38473e-05	0.000384628	-0.0518792	-0.0185877
GALNT1	-0.0353394	3.22125e-05	0.000368143	-0.0519753	-0.018684
SREK1IP1	-0.035383	3.14967e-05	0.000362031	-0.0520188	-0.0187276
HNRNPUL1	-0.0356176	2.78973e-05	0.000324387	-0.0522531	-0.0189624
FCER1G	-0.0356382	2.76007e-05	0.000323139	-0.0522736	-0.018983
DBI	-0.0359775	2.31254e-05	0.000273674	-0.0526124	-0.0193226
ZNRF1	-0.0362418	2.01265e-05	0.000242487	-0.0528764	-0.0195872
CHD6	-0.0362747	1.97809e-05	0.000239768	-0.0529092	-0.0196201
STAT1	-0.0370469	1.31095e-05	0.000165943	-0.0536802	-0.020393
HSP90B1	-0.0371403	1.24662e-05	0.000158805	-0.0537735	-0.0204865
ERGIC3	-0.0373396	1.1193e-05	0.0001435	-0.0539725	-0.020686
TXK	-0.0374222	1.07029e-05	0.000138102	-0.0540549	-0.0207686
TMEM273	-0.0378006	8.70679e-06	0.000113075	-0.0544328	-0.0211474
ABCB1	-0.0379558	7.99566e-06	0.000105206	-0.0545877	-0.0213028
ZNF683	-0.0383802	6.32339e-06	8.48777e-05	-0.0550115	-0.0217276
NDUFB2	-0.0387776	5.06503e-06	6.98625e-05	-0.0554083	-0.0221254
TBXAS1	-0.0389853	4.50657e-06	6.25912e-05	-0.0556156	-0.0223333
NMT2	-0.039364	3.63656e-06	5.12191e-05	-0.0559938	-0.0227125
KIF13B	-0.0394724	3.4188e-06	4.84937e-05	-0.056102	-0.022821
TNFRSF1A	-0.0397338	2.94402e-06	4.236e-05	-0.0563629	-0.0230826
AP3D1	-0.0400414	2.46597e-06	3.57387e-05	-0.0566701	-0.0233906
TRIM56	-0.0406244	1.75657e-06	2.64145e-05	-0.0572521	-0.0239742
SMC3	-0.0407376	1.64374e-06	2.49051e-05	-0.0573651	-0.0240875
WDR74	-0.0408021	1.5826e-06	2.41619e-05	-0.0574295	-0.024152
DAPK2	-0.0410083	1.40145e-06	2.15608e-05	-0.0576354	-0.0243584
RUNX2	-0.0411297	1.30428e-06	2.02213e-05	-0.0577566	-0.02448
SIPA1L1	-0.041185	1.2622e-06	1.97219e-05	-0.0578118	-0.0245354
ATP5PF	-0.0414336	1.08868e-06	1.71446e-05	-0.0580599	-0.0247842
TMEM123	-0.0416986	9.29028e-07	1.48644e-05	-0.0583245	-0.0250495
FAM104A	-0.042377	6.16337e-07	1.00217e-05	-0.0590018	-0.0257287
NACA	-0.0425199	5.6486e-07	9.25999e-06	-0.0591445	-0.0258718
UBB	-0.0444118	1.73455e-07	3.09742e-06	-0.0610331	-0.0277659
TBC1D5	-0.0445077	1.63165e-07	2.93991e-06	-0.0611289	-0.0278619
PLEKHF1	-0.0447369	1.40917e-07	2.58564e-06	-0.0613576	-0.0280914
IL4I1	-0.0448074	1.34681e-07	2.4941e-06	-0.061428	-0.028162
LST1	-0.0450917	1.12149e-07	2.11602e-06	-0.0617118	-0.0284466
NDUFB7	-0.046375	4.84065e-08	9.22029e-07	-0.0629928	-0.0297315
LINC02195	-0.0465367	4.34745e-08	8.44165e-07	-0.0631542	-0.0298934
TRDC	-0.0491418	7.33119e-09	1.52733e-07	-0.0657544	-0.0325019
YWHAQ	-0.0504811	2.83233e-09	5.9628e-08	-0.0670911	-0.0338431
ACTG1	-0.0521767	8.20339e-10	1.76417e-08	-0.0687833	-0.0355411
FAM133B	-0.0529519	4.59475e-10	1.04426e-08	-0.069557	-0.0363175
ANKRD28	-0.056589	2.7137e-11	6.61879e-10	-0.0731865	-0.0399603
TLE1	-0.0581673	7.51383e-12	1.90223e-10	-0.0747613	-0.0415411
CXCL13	-0.0594828	2.50999e-12	6.87669e-11	-0.0760738	-0.0428588
INS	-0.0611918	5.8283e-13	1.66523e-11	-0.077779	-0.0445708
JAML	-0.0616111	4.04864e-13	1.17352e-11	-0.0781972	-0.0449908
HSP90AA1	-0.0648398	2.25615e-14	7.05048e-13	-0.0814183	-0.0482255
SMCO4	-0.0670407	2.90223e-15	9.51551e-14	-0.0836137	-0.0504305
KLRC1	-0.0742736	2.13702e-18	7.77098e-17	-0.0908276	-0.0576785
IFI44	-0.0757851	4.31609e-19	1.62871e-17	-0.0923349	-0.0591934
ZFP36L1	-0.0822994	3.03333e-22	1.29078e-20	-0.0988303	-0.0657231
LRRN3	-0.0874083	6.72475e-25	3.0567e-23	-0.103923	-0.0708451
ADGRG1	-0.0895839	4.45443e-26	2.12116e-24	-0.106092	-0.0730265
CTSW	-0.0906099	1.20984e-26	5.90168e-25	-0.107115	-0.0740553
HOPX	-0.0912956	5.02158e-27	2.51079e-25	-0.107798	-0.0747428
KLRF1	-0.0929367	5.95662e-28	3.05468e-26	-0.109434	-0.0763886
TMIGD2	-0.100871	1.15993e-32	7.24957e-31	-0.11734	-0.0843459
GNLY	-0.106906	1.65785e-36	1.18418e-34	-0.123352	-0.0904002
NCR3	-0.109272	4.46844e-38	3.30996e-36	-0.125709	-0.092774
KLRD1	-0.118845	8.73128e-45	8.3155e-43	-0.135244	-0.102381
JUN	-0.122215	2.76631e-47	3.07367e-45	-0.138599	-0.105764
GZMB	-0.132306	3.35792e-55	4.47722e-53	-0.148644	-0.115895
ID2	-0.132445	2.58347e-55	3.97458e-53	-0.148783	-0.116035
[truncated: 1 more rows]

## Sheet: CD8 Memory_1_driver_gene
	CD8 Memory_1 corr	CD8 Memory_1 pval	CD8 Memory_1 qval	CD8 Memory_1 ci low	CD8 Memory_1 ci high
BTG1	0.218274	5.23455e-150	1.04691e-146	0.202344	0.234089
INS	0.212995	1.03073e-142	1.03073e-139	0.197028	0.228849
RPLP2	0.186245	8.58102e-109	5.72068e-106	0.170106	0.202283
ZFP36L2	0.181737	1.43889e-103	7.19444e-101	0.165572	0.197805
RPL30	0.169737	2.47405e-90	9.8962e-88	0.153505	0.185878
RPS12	0.166556	5.48751e-87	1.82917e-84	0.150306	0.182715
RPL10	0.165492	6.96468e-86	1.98991e-83	0.149237	0.181657
RPS3	0.156804	3.75105e-77	9.37764e-75	0.140505	0.173018
RPL28	0.151688	3.03363e-72	6.06727e-70	0.135364	0.16793
CCL5	0.150907	1.64621e-71	2.99311e-69	0.134579	0.167153
CD8B	0.145592	1.27677e-66	2.12794e-64	0.129239	0.161865
RPL39	0.141081	1.29226e-62	1.84609e-60	0.124708	0.157377
JUN	0.138895	1.0104e-60	1.34719e-58	0.122512	0.155202
CCL4L2	0.137876	7.52806e-60	9.41007e-58	0.121489	0.154188
RPS21	0.131879	7.47206e-55	8.79066e-53	0.115467	0.14822
KLRC1	0.125629	6.86002e-50	7.62225e-48	0.109191	0.141998
RPL38	0.125276	1.28598e-49	1.35366e-47	0.108837	0.141646
RPS2	0.112548	2.62255e-40	2.38413e-38	0.0960619	0.128973
RPL19	0.105326	1.76952e-35	1.41561e-33	0.0888154	0.121779
RPL18A	0.104962	3.03966e-35	2.3382e-33	0.0884499	0.121416
RPS4X	0.10136	5.76902e-33	3.97864e-31	0.0848368	0.117827
CCL4	0.0911497	6.05799e-27	3.56353e-25	0.0745966	0.107653
JAML	0.0894835	5.05673e-26	2.80929e-24	0.0729257	0.105992
ZFP36	0.0892342	6.92225e-26	3.74175e-24	0.0726758	0.105743
RPS9	0.0882077	2.49975e-25	1.31566e-23	0.0716466	0.10472
EEF1B2	0.0867115	1.58166e-24	7.71543e-23	0.0701464	0.103229
RPL6	0.0862706	2.7077e-24	1.28938e-22	0.0697043	0.102789
AIF1	0.0827973	1.69933e-22	7.08056e-21	0.0662222	0.0993267
HLA-B	0.0826534	2.00975e-22	8.20308e-21	0.066078	0.0991833
RPL36A	0.0825596	2.24187e-22	8.96747e-21	0.0659839	0.0990897
HOPX	0.0818474	5.11767e-22	2.00693e-20	0.0652699	0.0983796
RPL27	0.0798664	4.89573e-21	1.84745e-19	0.0632842	0.0964046
CD3D	0.0785579	2.1112e-20	7.53999e-19	0.0619726	0.0950999
TRGC2	0.0764483	2.11784e-19	7.17911e-18	0.0598581	0.0929963
PIK3IP1	0.074211	2.28174e-18	7.48113e-17	0.0576158	0.0907652
RPL36AL	0.0723004	1.64391e-17	5.13723e-16	0.055701	0.0888598
RPS19	0.0718844	2.51e-17	7.72306e-16	0.0552842	0.0884449
TXNIP	0.0709792	6.25146e-17	1.89438e-15	0.0543771	0.0875422
KLRB1	0.0686243	6.36532e-16	1.87215e-14	0.0520173	0.0851933
RPL37A	0.068044	1.11434e-15	3.18381e-14	0.0514359	0.0846145
ITGA1	0.0679246	1.24972e-15	3.47145e-14	0.0513162	0.0844954
CD48	0.0671074	2.72455e-15	7.36366e-14	0.0504974	0.0836802
LINC00623	0.0667781	3.71988e-15	9.91967e-14	0.0501674	0.0833518
RPL18	0.0660429	7.4151e-15	1.90131e-13	0.0494309	0.0826185
RPL7A	0.0653452	1.41723e-14	3.49934e-13	0.0487318	0.0819225
ZNF683	0.0651139	1.75405e-14	4.27818e-13	0.0485001	0.0816918
TRAC	0.064016	4.77819e-14	1.12428e-12	0.0474001	0.0805965
LEPROTL1	0.0632411	9.59583e-14	2.20594e-12	0.0466238	0.0798235
CD55	0.0630847	1.10351e-13	2.50797e-12	0.046467	0.0796674
IL32	0.062947	1.24757e-13	2.80353e-12	0.0463291	0.0795301
CDKN1B	0.0603309	1.22231e-12	2.57328e-11	0.0437083	0.07692
GPR155	0.0516706	1.19235e-09	1.93878e-08	0.0350343	0.0682783
SNHG8	0.0506543	2.50006e-09	3.96834e-08	0.0340165	0.067264
PLVAP	0.0500125	3.96146e-09	6.00222e-08	0.0333738	0.0666235
DUSP2	0.0489255	8.52894e-09	1.21842e-07	0.0322853	0.0655385
GLIPR1	0.0480888	1.52221e-08	2.07103e-07	0.0314475	0.0647034
UBC	0.0448427	1.31668e-07	1.56748e-06	0.0281973	0.0614632
CCL3L1	0.0426514	5.2118e-07	5.7589e-06	0.0260034	0.0592757
SNAI3	0.0421568	7.0463e-07	7.57666e-06	0.0255082	0.058782
SVIP	0.0405428	1.84255e-06	1.78024e-05	0.0238924	0.0571706
CCDC152	0.0402539	2.18033e-06	2.05692e-05	0.0236033	0.0568822
ID2	0.0389343	4.63782e-06	3.98096e-05	0.0222823	0.0555648
PAXX	0.0368902	1.42595e-05	0.000111402	0.0202362	0.0535238
IL10RA	0.0357409	2.6166e-05	0.000189609	0.0190858	0.0523762
UBL3	0.0355879	2.83312e-05	0.000203091	0.0189326	0.0522234
TENT5C	0.0344507	5.06524e-05	0.00034575	0.0177944	0.0510878
LINC02273	0.034288	5.49649e-05	0.000370134	0.0176316	0.0509254
SPINK2	0.0335327	7.99558e-05	0.000514185	0.0168757	0.0501712
PTGER4	0.0334539	8.31087e-05	0.000529355	0.0167968	0.0500924
PHF1	0.0314575	0.000215386	0.00117697	0.0147988	0.0480987
PIK3R1	0.0313543	0.000225929	0.00122124	0.0146955	0.0479957
FXYD5	0.0310534	0.000259506	0.00138773	0.0143944	0.0476952
PFKFB3	0.0308722	0.00028193	0.00149169	0.014213	0.0475142
YPEL5	0.0307268	0.000301218	0.00158906	0.0140675	0.047369
TUBA4A	0.0307217	0.000301922	0.00158906	0.0140624	0.0473639
PITPNC1	0.0304495	0.000341488	0.00177397	0.01379	0.047092
RGS1	0.0301313	0.000393857	0.00198918	0.0134716	0.0467743
RAP1GDS1	0.0296702	0.000483224	0.00233441	0.0130101	0.0463137
LINC02195	0.0296247	0.000492993	0.00237587	0.0129646	0.0462683
DDX18	0.0292794	0.00057338	0.00269193	0.0126191	0.0459235
HLA-A	0.0285483	0.000785485	0.00356229	0.0118875	0.0451933
SMIM27	0.0284223	0.0008287	0.0037245	0.0117614	0.0450674
EMP1	0.0283388	0.000858529	0.00384129	0.0116778	0.044984
SLC38A1	0.0282889	0.000876829	0.0039057	0.0116279	0.0449342
PSIP1	0.0279584	0.00100745	0.00438021	0.0112972	0.0446041
RPLP0	0.0274313	0.00125353	0.00525591	0.0107698	0.0440776
RGCC	0.0264548	0.00186141	0.00722876	0.00979262	0.0431023
STK4	0.025498	0.00270947	0.00988859	0.00883523	0.0421465
DAPK2	0.0246691	0.00371522	0.0128642	0.00800587	0.0413186
ZNF430	0.0246672	0.00371775	0.0128642	0.00800406	0.0413167
SBDS	0.0236136	0.0054829	0.017744	0.00694989	0.0402643
BCL11B	0.0233242	0.00608535	0.0193801	0.00666028	0.0399751
TMEM200A	0.0229499	0.00695245	0.0213922	0.00628583	0.0396012
ADAMTS6	0.0228548	0.00718985	0.0219203	0.00619064	0.0395062
IFNGR1	0.0227538	0.00744976	0.0225599	0.00608962	0.0394053
P2RY10	0.0226569	0.00770703	0.023179	0.00599269	0.0393085
RGS2	0.0226427	0.00774551	0.0232598	0.00597844	0.0392943
PDE4D	0.0223921	0.0084513	0.0249669	0.00572775	0.039044
SS18L2	0.0223765	0.0084972	0.0250286	0.0057121	0.0390284
CLEC2B	0.0223117	0.00868971	0.0254457	0.00564729	0.0389637
SYTL3	0.0222525	0.00886892	0.0258193	0.0055881	0.0389046
TSPYL2	0.0220904	0.00937706	0.0271013	0.0054259	0.0387426
SNHG7	0.0219417	0.00986586	0.0282285	0.00527711	0.038594
CAMK4	0.021562	0.0112181	0.0313355	0.00489727	0.0382147
CCDC69	0.0214551	0.0116272	0.0321639	0.00479037	0.038108
MVB12B	0.0213975	0.0118534	0.0325045	0.0047327	0.0380504
BTF3	0.0213642	0.0119859	0.0326848	0.00469938	0.0380171
LGALS1	0.0212939	0.0122698	0.0332967	0.00462903	0.0379469
HACL1	0.0208047	0.0144153	0.0377363	0.00413969	0.0374582
GALNT11	0.0207144	0.0148457	0.038711	0.00404934	0.037368
TMEM181	0.0203832	0.0165231	0.042197	0.00371794	0.0370371
ZNF253	0.0201588	0.0177517	0.0444347	0.00349348	0.0368129
RSL24D1	0.0199568	0.0189254	0.0466142	0.00329142	0.0366111
RRP15	0.0198749	0.0194204	0.0477227	0.00320947	0.0365293
CABIN1	0.0198654	0.0194784	0.0477997	0.00319999	0.0365198
ZNF331	0.0197504	0.0201943	0.0489559	0.00308494	0.0364049
USP20	0.019617	0.0210534	0.0501869	0.00295149	0.0362716
CDIP1	0.0195339	0.0216042	0.0510738	0.0028684	0.0361886
EEF1D	0.0190578	0.0250105	0.0574954	0.00239204	0.0357129
GPR132	0.0187919	0.0271075	0.0617483	0.00212608	0.0354473
SNHG9	0.0183041	0.0313507	0.0694927	0.00163817	0.03496
LCP1	0.0180277	0.0339994	0.0742345	0.00136165	0.0346838
CD37	0.0179333	0.0349469	0.0755609	0.00126721	0.0345895
ERP29	0.0179264	0.0350175	0.0755767	0.00126026	0.0345825
WIPI2	0.0179214	0.0350676	0.0755767	0.00125534	0.0345776
C7orf50	0.0177513	0.0368374	0.0782602	0.00108512	0.0344076
TECPR1	0.0174553	0.0400966	0.0837964	0.000789098	0.0341119
SUSD3	0.0172299	0.0427402	0.0883975	0.000563627	0.0338867
DIP2A	0.0169455	0.0462856	0.0943708	0.000279069	0.0336025
LRIF1	0.0167698	0.0485957	0.0987718	0.00010339	0.033427
CCNI	0.0166597	0.0500935	0.101199	-6.79496e-06	0.0333169
GPR65	0.0165039	0.0522768	0.104755	-0.000162576	0.0331613
G3BP2	0.0164441	0.0531364	0.106061	-0.000222415	0.0331015
DNAAF2	0.0161839	0.0570144	0.111465	-0.000482732	0.0328415
ZFP14	0.0161737	0.0571708	0.111553	-0.000492916	0.0328313
CYP2R1	0.0160465	0.0591548	0.114628	-0.000620152	0.0327042
TTC39C	0.0160241	0.0595093	0.115017	-0.000642516	0.0326819
PCNX1	0.015706	0.0647483	0.122979	-0.000960742	0.032364
F2R	0.0156783	0.0652214	0.12376	-0.000988421	0.0323363
CERS4	0.0155916	0.0667221	0.12601	-0.00107513	0.0322497
EML4	0.0151817	0.0742084	0.137678	-0.00148516	0.0318401
RBM28	0.01501	0.0775407	0.142932	-0.00165685	0.0316686
ATXN1	0.0149269	0.079198	0.145585	-0.00174001	0.0315855
TSPAN5	0.0149021	0.0796974	0.146258	-0.0017648	0.0315608
NABP1	0.0148077	0.081625	0.149087	-0.00185928	0.0314664
DTD1	0.0144473	0.0893283	0.159657	-0.00221971	0.0311063
CHIC2	0.0143799	0.0908327	0.161768	-0.00228715	0.0310389
ELL	0.0143151	0.0922978	0.163712	-0.00235197	0.0309742
ERICH1	0.0141288	0.0966149	0.169798	-0.00253828	0.030788
HECA	0.0139151	0.101764	0.176981	-0.002752	0.0305745
JPX	0.0137477	0.10595	0.18283	-0.00291947	0.0304072
RPL22L1	0.013546	0.111172	0.189875	-0.00312118	0.0302057
ZRSR2	0.0135362	0.11143	0.19002	-0.00313096	0.0301959
LAIR1	0.0133373	0.116787	0.197776	-0.00332991	0.0299971
CMSS1	0.0130011	0.1263	0.210851	-0.00366622	0.0296611
CBLB	0.0129729	0.127122	0.211693	-0.00369433	0.029633
GPANK1	0.0128678	0.130232	0.215974	-0.00379948	0.029528
ANTXR2	0.0128367	0.131163	0.217303	-0.00383058	0.0294969
LIX1L	0.0125764	0.139164	0.226467	-0.00409097	0.0292367
RACK1	0.0124724	0.142463	0.231459	-0.00419498	0.0291328
ASB16-AS1	0.0122312	0.150345	0.242056	-0.00443622	0.0288918
PPIG	0.0122009	0.151357	0.242755	-0.00446649	0.0288615
EIF4B	0.0121794	0.152078	0.243669	-0.00448795	0.0288401
GTF3A	0.0121694	0.152415	0.243669	-0.00449797	0.0288301
PHF12	0.0121196	0.154102	0.245386	-0.00454782	0.0287802
TGDS	0.0120677	0.155874	0.24742	-0.00459974	0.0287284
HNRNPDL	0.0120188	0.157557	0.249695	-0.00464864	0.0286795
DYNLT1	0.0119031	0.161593	0.25508	-0.00476431	0.0285639
HNRNPUL1	0.0118853	0.162222	0.255871	-0.00478214	0.0285461
SIKE1	0.0118151	0.164715	0.25919	-0.00485229	0.028476
SARDH	0.0117367	0.167536	0.262562	-0.00493073	0.0283976
SYTL2	0.0117337	0.167646	0.262562	-0.00493376	0.0283946
KIN	0.0116202	0.171794	0.267909	-0.00504725	0.0282812
ATP8B2	0.0114998	0.176277	0.273086	-0.00516762	0.0281609
SSH2	0.0114782	0.177094	0.273716	-0.00518931	0.0281393
LUZP1	0.0114405	0.17852	0.275494	-0.00522699	0.0281016
GATA3	0.0114199	0.179302	0.276488	-0.00524757	0.028081
PCID2	0.0114033	0.179934	0.277035	-0.00526413	0.0280645
FNBP1	0.011352	0.181901	0.279043	-0.00531545	0.0280132
NFX1	0.0113275	0.182847	0.280011	-0.00533998	0.0279887
RPL23	0.011239	0.186292	0.283982	-0.00542852	0.0279002
NAP1L1	0.0112283	0.18671	0.284232	-0.00543918	0.0278896
ANKRD49	0.0111554	0.189589	0.287038	-0.00551212	0.0278167
XRRA1	0.0110968	0.191926	0.289263	-0.00557075	0.0277581
TUBD1	0.0110502	0.193796	0.291423	-0.00561728	0.0277116
CFAP20	0.0109748	0.196858	0.294697	-0.00569275	0.0276362
ANKRD28	0.010723	0.207328	0.306847	-0.00594455	0.0273846
HERC1	0.0106868	0.208864	0.308381	-0.00598071	0.0273484
CWF19L2	0.0106207	0.211696	0.311273	-0.00604685	0.0272823
HELQ	0.0106039	0.212418	0.311692	-0.00606363	0.0272656
PPM1K	0.0104378	0.219669	0.319055	-0.00622975	0.0270996
EP400	0.0103786	0.222295	0.3224	-0.00628895	0.0270404
C21orf91	0.0103532	0.22343	0.323343	-0.00631437	0.027015
ASF1A	0.0102615	0.227558	0.327751	-0.00640608	0.0269234
HS3ST3B1	0.0102601	0.227623	0.327751	-0.00640752	0.0269219
MRPL1	0.0101983	0.230436	0.330611	-0.00646932	0.0268602
CDK5RAP1	0.0100934	0.235266	0.335375	-0.00657421	0.0267554
CD3G	0.0100815	0.235817	0.335807	-0.00658608	0.0267435
RINL	0.00997854	0.240636	0.341086	-0.00668905	0.0266406
PLEKHA2	0.00989854	0.244428	0.345725	-0.00676905	0.0265606
CNOT2	0.00988078	0.245275	0.346351	-0.00678682	0.0265429
PHF20	0.00970825	0.253615	0.355203	-0.00695935	0.0263705
ARRB2	0.00966307	0.255831	0.357556	-0.00700454	0.0263253
GIMAP7	0.00963485	0.257222	0.358507	-0.00703276	0.0262971
NDUFAF2	0.00945984	0.265967	0.367605	-0.00720778	0.0261222
TRMT2B	0.00936528	0.270775	0.372968	-0.00730234	0.0260277
MAP4K2	0.00930535	0.273853	0.376431	-0.00736227	0.0259678
TMEM204	0.00921851	0.278356	0.381295	-0.00744911	0.025881
WHRN	0.00921507	0.278536	0.381295	-0.00745256	0.0258776
GNL3	0.00914326	0.282299	0.385128	-0.00752437	0.0258058
ABCB1	0.0091127	0.283911	0.386799	-0.00755493	0.0257753
TRPS1	0.00908449	0.285404	0.388041	-0.00758314	0.0257471
FYB1	0.00895859	0.292134	0.395069	-0.00770905	0.0256212
TMEM71	0.00893824	0.293231	0.395991	-0.0077294	0.0256009
CEP295	0.00889315	0.295673	0.398213	-0.00777448	0.0255558
YLPM1	0.00865484	0.308805	0.409827	-0.0080128	0.0253177
CLYBL	0.00844874	0.320468	0.422224	-0.0082189	0.0251117
C3AR1	0.00841266	0.322539	0.423711	-0.00825498	0.0250756
BTF3L4	0.00840695	0.322868	0.423711	-0.00826069	0.0250699
DUSP11	0.00831875	0.32797	0.429	-0.00834889	0.0249818
MR1	0.00830677	0.328668	0.429631	-0.00836087	0.0249698
SLC25A17	0.00829037	0.329624	0.430599	-0.00837727	0.0249534
ARHGAP10	0.00821183	0.334226	0.43628	-0.0084558	0.0248749
STOM	0.00812709	0.339238	0.441615	-0.00854055	0.0247902
EPB41	0.00811868	0.339738	0.441792	-0.00854895	0.0247818
PITHD1	0.00810751	0.340403	0.442082	-0.00856013	0.0247706
PTGES3	0.00802554	0.345308	0.44758	-0.00864209	0.0246887
RGS14	0.0080037	0.346622	0.448992	-0.00866393	0.0246669
SNRPD2	0.00795019	0.349856	0.45201	-0.00871744	0.0246134
SLFN5	0.00794238	0.35033	0.45233	-0.00872526	0.0246056
CSNK1G3	0.00779023	0.359636	0.461368	-0.0088774	0.0244535
ANKH	0.00777533	0.360556	0.462251	-0.0088923	0.0244386
WDR74	0.00750919	0.377232	0.479329	-0.00915844	0.0241726
BCLAF1	0.00749103	0.378386	0.480491	-0.0091766	0.0241545
RSL1D1	0.00730441	0.39038	0.493839	-0.00936321	0.023968
FCMR	0.00725769	0.393418	0.497368	-0.00940993	0.0239213
MHENCR	0.00720075	0.397141	0.501441	-0.00946686	0.0238644
YARS2	0.00715709	0.400009	0.504744	-0.00951052	0.0238207
HSPE1	0.00709502	0.404109	0.509274	-0.00957259	0.0237587
NCBP2	0.00707442	0.405475	0.510032	-0.00959319	0.0237381
NCOA7	0.00689133	0.417738	0.523982	-0.00977627	0.0235551
DENND6A	0.00681167	0.42314	0.528497	-0.00985593	0.0234755
EIF3E	0.00678347	0.425063	0.529673	-0.00988413	0.0234473
WDR48	0.00668181	0.432035	0.535306	-0.00998578	0.0233457
TAF3	0.00667855	0.432259	0.535306	-0.00998904	0.0233424
METTL9	0.00661757	0.436475	0.539296	-0.01005	0.0232815
DOCK10	0.00657267	0.439594	0.542373	-0.0100949	0.0232366
NPM1	0.00649954	0.4447	0.547919	-0.010168	0.0231635
PRPS2	0.00641321	0.450772	0.554455	-0.0102544	0.0230772
FCGBP	0.00638787	0.452563	0.555633	-0.0102797	0.0230519
CIR1	0.00633198	0.456528	0.559275	-0.0103356	0.022996
CWC25	0.0062571	0.46187	0.564979	-0.0104105	0.0229212
ATP8A1	0.00622782	0.463968	0.567198	-0.0104397	0.0228919
ATP2B1	0.00621482	0.464901	0.567992	-0.0104527	0.0228789
SLC3A2	0.00601806	0.479156	0.580137	-0.0106495	0.0226823
UBE4B	0.00601755	0.479193	0.580137	-0.01065	0.0226818
CENPC	0.00600987	0.479754	0.580464	-0.0106577	0.0226741
MYBL1	0.00600333	0.480232	0.580692	-0.0106642	0.0226675
SIAH2	0.00575156	0.498835	0.598124	-0.010916	0.0224159
GSDMB	0.00568919	0.503503	0.602667	-0.0109783	0.0223535
PTBP2	0.00568884	0.503529	0.602667	-0.0109787	0.0223532
VCPKMT	0.00555037	0.513972	0.612966	-0.0111171	0.0222148
RTCA	0.00552804	0.515667	0.613889	-0.0111395	0.0221925
KAT6B	0.00551746	0.516471	0.61448	-0.01115	0.0221819
SLAMF6	0.0054808	0.519262	0.617434	-0.0111867	0.0221453
SAFB2	0.00538707	0.526432	0.624474	-0.0112804	0.0220516
PIBF1	0.00534309	0.529814	0.627581	-0.0113244	0.0220076
APOBEC3H	0.00533553	0.530396	0.627688	-0.011332	0.0220001
RASGRP2	0.00530929	0.53242	0.629339	-0.0113582	0.0219738
HACD4	0.00512573	0.546687	0.64354	-0.0115417	0.0217904
PLXDC1	0.00501146	0.555664	0.652571	-0.011656	0.0216761
MATK	0.00492856	0.562221	0.65846	-0.0117389	0.0215933
PCNX2	0.00492725	0.562325	0.65846	-0.0117402	0.021592
TPK1	0.00478129	0.573961	0.668035	-0.0118861	0.0214461
APRT	0.00467467	0.582531	0.67579	-0.0119927	0.0213395
MPHOSPH8	0.00464849	0.584645	0.67752	-0.0120189	0.0213133
ZNF330	0.00458457	0.589821	0.682663	-0.0120828	0.0212494
CMTM8	0.00457375	0.590699	0.682926	-0.0120936	0.0212386
MRPS18C	0.00457336	0.590731	0.682926	-0.012094	0.0212382
NAT9	0.00456633	0.591302	0.6831	-0.0121011	0.0212312
DLGAP1-AS1	0.00435654	0.608454	0.697487	-0.0123108	0.0210215
MTM1	0.00432211	0.61129	0.699012	-0.0123453	0.0209871
SHISAL2A	0.00432138	0.61135	0.699012	-0.012346	0.0209863
RNASEH2B	0.00429222	0.613757	0.700636	-0.0123751	0.0209572
LSM6	0.00419462	0.621842	0.709056	-0.0124727	0.0208596
FOSL2	0.00407743	0.631611	0.718162	-0.0125899	0.0207425
RNF14	0.00407729	0.631623	0.718162	-0.0125901	0.0207424
NSF	0.00399807	0.638263	0.724476	-0.0126693	0.0206632
LYRM7	0.00397065	0.640569	0.725857	-0.0126967	0.0206358
RBMS1	0.00388351	0.647917	0.731696	-0.0127838	0.0205487
MAP3K8	0.00380962	0.654175	0.737772	-0.0128577	0.0204748
RETREG1	0.0037653	0.657941	0.740091	-0.012902	0.0204305
EHD1	0.00374852	0.65937	0.741281	-0.0129188	0.0204137
DNM1L	0.00374202	0.659923	0.741486	-0.0129253	0.0204072
ZCCHC7	0.00367819	0.665368	0.746346	-0.0129891	0.0203434
GRAMD4	0.00365158	0.667643	0.74806	-0.0130157	0.0203168
METTL4	0.00360747	0.671422	0.751031	-0.0130598	0.0202727
RBL1	0.00358855	0.673045	0.752426	-0.0130787	0.0202538
DHRSX	0.00336679	0.692182	0.770224	-0.0133004	0.0200321
ARID4A	0.00332709	0.695629	0.772921	-0.0133401	0.0199925
MCUR1	0.00329325	0.698572	0.77533	-0.013374	0.0199586
SNRNP200	0.00327742	0.699951	0.775998	-0.0133898	0.0199428
TMEM116	0.00318634	0.7079	0.782643	-0.0134809	0.0198518
MCUB	0.00317946	0.708502	0.782875	-0.0134877	0.0198449
GFM1	0.00313254	0.712611	0.786981	-0.0135346	0.019798
STIM1	0.00310746	0.714812	0.78854	-0.0135597	0.0197729
SKIL	0.00306355	0.718669	0.792358	-0.0136036	0.019729
COPG1	0.003026	0.721973	0.795125	-0.0136412	0.0196915
ALG12	0.00291707	0.731587	0.804384	-0.0137501	0.0195826
FXR1	0.00289593	0.733458	0.804922	-0.0137712	0.0195615
EXOSC8	0.00289336	0.733686	0.804922	-0.0137738	0.0195589
SEC23IP	0.00288781	0.734178	0.805019	-0.0137793	0.0195534
RPL4	0.00283921	0.738486	0.808857	-0.0138279	0.0195048
EXT2	0.00280555	0.741475	0.811242	-0.0138616	0.0194711
DAPP1	0.00273324	0.747909	0.814401	-0.0139339	0.0193988
WDR75	0.00265458	0.754928	0.820574	-0.0140125	0.0193202
GORASP2	0.00263392	0.756775	0.821416	-0.0140332	0.0192995
SSR2	0.00263364	0.7568	0.821416	-0.0140335	0.0192993
ATP6V1G1	0.00262879	0.757234	0.821416	-0.0140383	0.0192944
TVP23B	0.0025171	0.767244	0.83026	-0.01415	0.0191828
CORO1A	0.0024646	0.771962	0.833199	-0.0142025	0.0191303
LSM4	0.0024245	0.775573	0.835296	-0.0142426	0.0190902
MGP	0.00235752	0.781613	0.840897	-0.0143095	0.0190233
ARFRP1	0.00234122	0.783085	0.841575	-0.0143258	0.019007
USP14	0.00229987	0.786824	0.844889	-0.0143672	0.0189656
TARDBP	0.00229776	0.787014	0.844889	-0.0143693	0.0189635
CDYL	0.00228531	0.788141	0.845644	-0.0143817	0.0189511
IFT27	0.00226834	0.789677	0.846838	-0.0143987	0.0189341
ARHGAP26	0.00223824	0.792403	0.848398	-0.0144288	0.018904
PRKCB	0.00215505	0.799952	0.854349	-0.0145119	0.0188209
IFNAR1	0.00212736	0.802469	0.855967	-0.0145396	0.0187932
C12orf65	0.00211936	0.803197	0.856286	-0.0145476	0.0187852
CLSTN3	0.0020641	0.808226	0.860273	-0.0146029	0.0187299
KIAA1143	0.00204289	0.810159	0.861872	-0.0146241	0.0187087
ZBTB2	0.00193714	0.819813	0.868005	-0.0147298	0.018603
SRSF2	0.00189895	0.823306	0.870762	-0.014768	0.0185648
RPF1	0.00187262	0.825717	0.872851	-0.0147943	0.0185385
NMT2	0.00176154	0.835903	0.879435	-0.0149054	0.0184275
AP3M1	0.00174406	0.837509	0.880661	-0.0149229	0.01841
FBL	0.00173773	0.838091	0.88081	-0.0149292	0.0184037
CRTAM	0.00165825	0.8454	0.887094	-0.0150086	0.0183242
ATAD2	0.0016525	0.845929	0.887184	-0.0150144	0.0183185
AFAP1	0.00163381	0.847651	0.888523	-0.0150331	0.0182998
FBXO42	0.00160969	0.849873	0.890385	-0.0150572	0.0182757
RYBP	0.00157276	0.853278	0.893017	-0.0150941	0.0182388
COX18	0.00149101	0.860824	0.899033	-0.0151759	0.018157
POLR3E	0.00141188	0.86814	0.906201	-0.015255	0.0180779
RAPGEF1	0.00140658	0.868631	0.90624	-0.0152603	0.0180726
SLCO3A1	0.00138843	0.870311	0.907046	-0.0152784	0.0180545
GTDC1	0.00136076	0.872873	0.909243	-0.0153061	0.0180268
MAP7D3	0.00129825	0.878667	0.913376	-0.0153686	0.0179643
MRPL39	0.00129073	0.879364	0.913625	-0.0153761	0.0179568
CNST	0.00124846	0.883286	0.917223	-0.0154183	0.0179146
BUB3	0.00120463	0.887356	0.920017	-0.0154622	0.0178708
MRPL20	0.00111693	0.895508	0.927351	-0.0155498	0.0177831
CD44	0.00111357	0.895821	0.927351	-0.0155532	0.0177797
COG5	0.00109186	0.89784	0.92896	-0.0155749	0.017758
TMEM267	0.00108318	0.898648	0.929315	-0.0155836	0.0177493
ZEB1	0.000984445	0.907843	0.937387	-0.0156823	0.0176506
KATNA1	0.000979796	0.908277	0.937387	-0.0156869	0.017646
SFI1	0.000966632	0.909504	0.938116	-0.0157001	0.0176328
RBSN	0.000916383	0.914189	0.941978	-0.0157503	0.0175826
CFAP97	0.000893438	0.91633	0.943697	-0.0157733	0.0175597
PPP2R2A	0.000872966	0.91824	0.944692	-0.0157937	0.0175392
MAPK1IP1L	0.000849999	0.920384	0.946172	-0.0158167	0.0175162
PUS7L	0.000847418	0.920625	0.946172	-0.0158193	0.0175137
DBF4	0.000797761	0.925262	0.948606	-0.0158689	0.017464
CNOT1	0.000796664	0.925365	0.948606	-0.01587	0.0174629
BANP	0.000785632	0.926395	0.948995	-0.0158811	0.0174519
SP3	0.000782441	0.926693	0.948995	-0.0158842	0.0174487
RNF114	0.000702171	0.934196	0.954108	-0.0159645	0.0173684
B3GNTL1	0.000678874	0.936374	0.954997	-0.0159878	0.0173452
CWC15	0.000653869	0.938713	0.956894	-0.0160128	0.0173202
KLC1	0.000619572	0.941922	0.959539	-0.0160471	0.0172859
RRP1B	0.000613125	0.942525	0.959539	-0.0160535	0.0172794
TANGO6	0.00059362	0.944351	0.960682	-0.016073	0.0172599
SMYD3	0.000547906	0.94863	0.964055	-0.0161187	0.0172142
DNAJA4	0.0005279	0.950503	0.965468	-0.0161387	0.0171942
FNBP4	0.00037691	0.964649	0.977393	-0.0162897	0.0170433
PAIP2	0.000351167	0.967062	0.978834	-0.0163154	0.0170175
RANBP9	0.00024287	0.977217	0.986493	-0.0164237	0.0169093
RSRC2	0.000233557	0.97809	0.986493	-0.016433	0.0169
C1orf35	0.000214377	0.979889	0.986493	-0.0164522	0.0168808
PI4KB	0.000176021	0.983487	0.988714	-0.0164905	0.0168425
HMG20A	0.000169645	0.984085	0.988714	-0.0164969	0.0168361
RNF145	0.000167729	0.984264	0.988714	-0.0164988	0.0168342
GLE1	0.000127546	0.988034	0.991952	-0.016539	0.016794
AP4E1	0.000122793	0.98848	0.991952	-0.0165437	0.0167892
DPEP2	6.23865e-05	0.994147	0.995142	-0.0166041	0.0167288
FLT1	5.40896e-05	0.994925	0.995423	-0.0166124	0.0167206
KLHL28	-1.58457e-05	0.998513	0.998513	-0.0166823	0.0166506
CEACAM21	-7.98501e-05	0.992508	0.993999	-0.0167463	0.0165867
SNHG15	-9.01666e-05	0.991541	0.993528	-0.0167566	0.0165763
ZNF611	-9.33737e-05	0.99124	0.993528	-0.0167598	0.0165731
SNHG12	-0.000116752	0.989046	0.992023	-0.0167832	0.0165498
ARMC1	-0.000188194	0.982345	0.988274	-0.0168546	0.0164783
SNRPA1	-0.000212329	0.980081	0.986493	-0.0168787	0.0164542
IKBIP	-0.000213599	0.979962	0.986493	-0.01688	0.0164529
DIAPH2	-0.000214497	0.979878	0.986493	-0.0168809	0.016452
ETS1	-0.000218099	0.97954	0.986493	-0.0168845	0.0164484
KDM4C	-0.000258001	0.975798	0.985654	-0.0169244	0.0164085
ATAD5	-0.000319091	0.970069	0.980363	-0.0169855	0.0163475
FBXL4	-0.000335318	0.968548	0.97932	-0.0170017	0.0163313
ICOS	-0.000343938	0.96774	0.978998	-0.0170103	0.0163226
TTC39B	-0.000350891	0.967088	0.978834	-0.0170173	0.0163157
GNAI3	-0.000376503	0.964687	0.977393	-0.0170429	0.0162901
RNF146	-0.000400173	0.962469	0.976135	-0.0170665	0.0162664
ZNF276	-0.000484787	0.954541	0.968585	-0.0171511	0.0161818
MFHAS1	-0.00049627	0.953465	0.967985	-0.0171626	0.0161703
OGT	-0.000558936	0.947597	0.963495	-0.0172253	0.0161077
AP3S1	-0.000610755	0.942747	0.959539	-0.0172771	0.0160559
SMCHD1	-0.000682517	0.936034	0.954997	-0.0173488	0.0159841
PMPCB	-0.000698399	0.934548	0.954108	-0.0173647	0.0159683
CD84	-0.000700785	0.934325	0.954108	-0.0173671	0.0159659
CDC37L1	-0.000716202	0.932884	0.953869	-0.0173825	0.0159505
TCTN3	-0.000743023	0.930377	0.951792	-0.0174093	0.0159237
GTF2E2	-0.000745569	0.930139	0.951792	-0.0174118	0.0159211
VILL	-0.000811483	0.923981	0.948159	-0.0174777	0.0158552
TMEM273	-0.000820226	0.923164	0.947807	-0.0174865	0.0158465
VPS37B	-0.000834357	0.921844	0.946938	-0.0175006	0.0158323
SGTB	-0.000876056	0.917952	0.944692	-0.0175423	0.0157907
SLC30A7	-0.000941051	0.911889	0.940091	-0.0176073	0.0157257
POC5	-0.000979242	0.908328	0.937387	-0.0176454	0.0156875
SYNRG	-0.00107196	0.899693	0.929915	-0.0177381	0.0155948
MRPL43	-0.00118102	0.88955	0.921813	-0.0178471	0.0154858
RAB27A	-0.00121793	0.886121	0.919213	-0.017884	0.0154489
PBX4	-0.00122289	0.88566	0.919212	-0.017889	0.0154439
TGS1	-0.00130234	0.878288	0.913376	-0.0179684	0.0153645
DNAJC3	-0.00133485	0.875274	0.910795	-0.0180009	0.015332
SCAMP3	-0.00135585	0.873329	0.909244	-0.0180219	0.015311
SKAP1	-0.00139499	0.869704	0.906887	-0.018061	0.0152718
ANKRD26	-0.00152149	0.858009	0.896561	-0.0181875	0.0151454
C9orf78	-0.00152687	0.857512	0.89651	-0.0181929	0.01514
RMC1	-0.00156424	0.854063	0.893372	-0.0182302	0.0151026
NUP133	-0.00157734	0.852855	0.893017	-0.0182433	0.0150895
DEGS1	-0.00167337	0.844008	0.886098	-0.0183393	0.0149935
CCDC88A	-0.00171881	0.839829	0.882173	-0.0183848	0.0149481
MS4A6A	-0.00176382	0.835694	0.879435	-0.0184298	0.0149031
AKAP8	-0.00176819	0.835293	0.879435	-0.0184341	0.0148987
RUNX2	-0.00177685	0.834498	0.879345	-0.0184428	0.0148901
BUD23	-0.00180213	0.832177	0.877361	-0.0184681	0.0148648
FAM117A	-0.00182128	0.830422	0.875972	-0.0184872	0.0148457
VAPB	-0.00183707	0.828974	0.874906	-0.018503	0.0148299
WIPF1	-0.00184546	0.828205	0.874556	-0.0185114	0.0148215
WDR70	-0.00185835	0.827024	0.87377	-0.0185243	0.0148086
PPIL4	-0.00191354	0.821971	0.869811	-0.0185794	0.0147534
CCDC97	-0.00193695	0.81983	0.868005	-0.0186028	0.01473
BCL2	-0.00194852	0.818773	0.867804	-0.0186144	0.0147184
TMEM106B	-0.00194944	0.818689	0.867804	-0.0186153	0.0147175
RASSF3	-0.00196568	0.817205	0.867061	-0.0186315	0.0147013
FBXO4	-0.00199014	0.814971	0.86515	-0.018656	0.0146768
SNRNP27	-0.00199589	0.814447	0.865052	-0.0186618	0.0146711
SLC14A1	-0.00201467	0.812733	0.86369	-0.0186805	0.0146523
CCNC	-0.0020253	0.811763	0.863119	-0.0186912	0.0146417
SLC7A5	-0.00206613	0.808042	0.860273	-0.018732	0.0146009
VPS36	-0.00209987	0.80497	0.857719	-0.0187657	0.0145671
BRD1	-0.00214834	0.800562	0.854389	-0.0188141	0.0145187
JAZF1	-0.00215345	0.800097	0.854349	-0.0188193	0.0145136
APBB1IP	-0.00215937	0.79956	0.854349	-0.0188252	0.0145076
SNX2	-0.00218781	0.796977	0.852382	-0.0188536	0.0144792
ERCC6L2	-0.00221983	0.794072	0.849729	-0.0188856	0.0144472
NIN	-0.00224908	0.791421	0.8478	-0.0189149	0.0144179
PDE4A	-0.00226245	0.79021	0.846956	-0.0189282	0.0144046
UHRF2	-0.0023514	0.782166	0.841039	-0.0190171	0.0143156
DENND2D	-0.00240767	0.777089	0.836479	-0.0190734	0.0142594
C12orf73	-0.00244353	0.773859	0.8339	-0.0191092	0.0142235
CDK17	-0.00245538	0.772792	0.833199	-0.0191211	0.0142117
TRMT112	-0.00245782	0.772572	0.833199	-0.0191235	0.0142092
KLHL42	-0.00249954	0.768821	0.83026	-0.0191652	0.0141675
PCSK7	-0.00249982	0.768796	0.83026	-0.0191655	0.0141672
PCNP	-0.00250216	0.768586	0.83026	-0.0191678	0.0141649
RPAP2	-0.00250677	0.768172	0.83026	-0.0191724	0.0141603
FAM172A	-0.00253013	0.766074	0.829533	-0.0191958	0.0141369
SRGN	-0.00255188	0.764122	0.827868	-0.0192175	0.0141152
NELFA	-0.00257632	0.761931	0.825942	-0.019242	0.0140908
ARL4C	-0.00262754	0.757346	0.821416	-0.0192932	0.0140396
CEPT1	-0.00266503	0.753994	0.820005	-0.0193307	0.0140021
NUP88	-0.00267084	0.753475	0.819886	-0.0193365	0.0139963
DDX6	-0.00273192	0.748027	0.814401	-0.0193975	0.0139352
HAX1	-0.00273394	0.747847	0.814401	-0.0193995	0.0139332
SPIDR	-0.00274582	0.746788	0.814382	-0.0194114	0.0139213
TIMP3	-0.00275143	0.746289	0.814281	-0.019417	0.0139157
ADIPOR2	-0.00275817	0.745689	0.81407	-0.0194238	0.0139089
MYLIP	-0.00275934	0.745585	0.81407	-0.0194249	0.0139078
FGFR1OP2	-0.00276728	0.744878	0.81407	-0.0194329	0.0138998
TNFRSF10A	-0.00277675	0.744036	0.813598	-0.0194423	0.0138904
BAIAP2L1	-0.00281338	0.740779	0.810924	-0.019479	0.0138537
PAPOLG	-0.00286109	0.736545	0.807173	-0.0195266	0.013806
UTP18	-0.00289745	0.733324	0.804922	-0.019563	0.0137697
NCL	-0.00290605	0.732563	0.804922	-0.0195716	0.0137611
C14orf119	-0.00295316	0.728398	0.801317	-0.0196187	0.013714
CYTOR	-0.00296627	0.72724	0.800484	-0.0196318	0.0137009
POSTN	-0.00304626	0.72019	0.793598	-0.0197117	0.0136209
RSBN1L	-0.00310909	0.714668	0.78854	-0.0197745	0.0135581
CRACR2A	-0.00319798	0.706883	0.78195	-0.0198634	0.0134692
JKAMP	-0.00322421	0.704591	0.779846	-0.0198896	0.013443
NDUFA3	-0.00322855	0.704212	0.779846	-0.019894	0.0134387
BBS7	-0.00323511	0.70364	0.779656	-0.0199005	0.0134321
ARHGAP17	-0.00328768	0.699057	0.775437	-0.0199531	0.0133795
BBIP1	-0.00330391	0.697645	0.77473	-0.0199693	0.0133633
POU2F2	-0.00334496	0.694076	0.771625	-0.0200103	0.0133223
CSNK1G2	-0.00336391	0.692431	0.770224	-0.0200293	0.0133033
MCM3AP	-0.00340798	0.688611	0.766828	-0.0200733	0.0132593
LSM1	-0.00346544	0.683643	0.76172	-0.0201308	0.0132018
MTO1	-0.00346576	0.683616	0.76172	-0.0201311	0.0132015
SLU7	-0.00347585	0.682744	0.761566	-0.0201412	0.0131914
ORC2	-0.00350885	0.679899	0.758816	-0.0201741	0.0131584
PMCH	-0.00352121	0.678834	0.75805	-0.0201865	0.013146
SEC23B	-0.00356838	0.674777	0.753941	-0.0202337	0.0130989
SLC9A8	-0.0036383	0.66878	0.748495	-0.0203035	0.013029
MAP3K14	-0.00364108	0.668542	0.748495	-0.0203063	0.0130262
LTBP4	-0.00366906	0.666148	0.746803	-0.0203343	0.0129982
MGRN1	-0.00369625	0.663825	0.745034	-0.0203615	0.012971
GON4L	-0.00373558	0.660472	0.741686	-0.0204008	0.0129317
TERF1	-0.00377236	0.657341	0.739832	-0.0204376	0.0128949
PIGL	-0.00378671	0.656121	0.738875	-0.0204519	0.0128806
ARID3A	-0.00379698	0.655248	0.738308	-0.0204622	0.0128703
MPHOSPH9	-0.00380693	0.654404	0.737772	-0.0204721	0.0128604
SKAP2	-0.00385128	0.650644	0.734361	-0.0205164	0.012816
ZC3H6	-0.00388427	0.647853	0.731696	-0.0205494	0.012783
ELMO1	-0.00388754	0.647577	0.731696	-0.0205527	0.0127798
MCTS1	-0.00389177	0.647219	0.731696	-0.0205569	0.0127755
MRPS7	-0.00394017	0.643135	0.72794	-0.0206053	0.0127271
AKNA	-0.00395303	0.642051	0.727125	-0.0206182	0.0127143
BRWD1	-0.0039768	0.640051	0.725681	-0.0206419	0.0126905
CDK13	-0.00399358	0.63864	0.724493	-0.0206587	0.0126737
UBR1	-0.00403235	0.635386	0.721619	-0.0206974	0.012635
CHORDC1	-0.00403293	0.635338	0.721619	-0.020698	0.0126344
CCNL2	-0.00411656	0.628342	0.715244	-0.0207816	0.0125508
PUM3	-0.00411863	0.628169	0.715244	-0.0207837	0.0125487
SLC6A6	-0.00414466	0.625999	0.713389	-0.0208097	0.0125227
IL17RA	-0.00422694	0.61916	0.7064	-0.0208919	0.0124404
METTL8	-0.00429771	0.613303	0.700518	-0.0209627	0.0123697
NUP98	-0.00431793	0.611635	0.699012	-0.0209829	0.0123494
NACA	-0.00431878	0.611565	0.699012	-0.0209837	0.0123486
GLCCI1	-0.00432964	0.610669	0.699012	-0.0209946	0.0123377
CNBP	-0.00435528	0.608558	0.697487	-0.0210202	0.0123121
CHST11	-0.00437597	0.606856	0.696336	-0.0210409	0.0122914
ERGIC2	-0.00439502	0.605292	0.694939	-0.02106	0.0122724
SDCBP	-0.0044196	0.603275	0.693021	-0.0210845	0.0122478
DNAJC10	-0.004428	0.602587	0.692629	-0.0210929	0.0122394
SMAP1	-0.00443586	0.601943	0.692286	-0.0211008	0.0122315
TIAM1	-0.00444543	0.601159	0.691783	-0.0211103	0.012222
CCDC90B	-0.00447717	0.598564	0.689193	-0.0211421	0.0121902
EIF4G1	-0.00448074	0.598273	0.689193	-0.0211456	0.0121866
SP4	-0.00448363	0.598036	0.689193	-0.0211485	0.0121838
RECQL	-0.00449577	0.597046	0.688635	-0.0211607	0.0121716
CRY1	-0.00450956	0.595921	0.687734	-0.0211744	0.0121578
CARD11	-0.00456309	0.591565	0.6831	-0.021228	0.0121043
NUCB2	-0.00459458	0.589009	0.682118	-0.0212594	0.0120728
ANKIB1	-0.00464782	0.5847	0.67752	-0.0213126	0.0120196
FNTA	-0.00467649	0.582385	0.67579	-0.0213413	0.0119909
JAK2	-0.00470753	0.579884	0.673501	-0.0213723	0.0119599
SIDT1	-0.00471843	0.579007	0.672873	-0.0213832	0.011949
SLC38A9	-0.0047389	0.577361	0.67135	-0.0214037	0.0119285
ADPGK	-0.0047786	0.574176	0.668035	-0.0214434	0.0118888
MRPL33	-0.00479887	0.572554	0.666923	-0.0214636	0.0118686
CCNDBP1	-0.00480424	0.572124	0.666811	-0.021469	0.0118632
MRTO4	-0.00481523	0.571245	0.666175	-0.02148	0.0118522
LY96	-0.00482721	0.570288	0.665447	-0.021492	0.0118402
EMSY	-0.00483887	0.569357	0.664749	-0.0215036	0.0118286
ATP11B	-0.00484669	0.568733	0.664408	-0.0215114	0.0118207
CLASRP	-0.00486046	0.567636	0.663513	-0.0215252	0.011807
BLOC1S2	-0.00489959	0.564522	0.660259	-0.0215643	0.0117679
AK2	-0.00491012	0.563685	0.659666	-0.0215748	0.0117573
COPS3	-0.0049451	0.56091	0.657573	-0.0216098	0.0117223
SST	-0.00495149	0.560404	0.657365	-0.0216162	0.011716
CCDC91	-0.00497306	0.558697	0.655748	-0.0216377	0.0116944
COPS4	-0.00501542	0.555352	0.652571	-0.0216801	0.011652
POLH	-0.00505821	0.551983	0.64901	-0.0217229	0.0116092
SRBD1	-0.00505867	0.551947	0.64901	-0.0217233	0.0116088
G2E3	-0.00514695	0.545029	0.641965	-0.0218116	0.0115205
MRPL21	-0.00516982	0.543244	0.64024	-0.0218344	0.0114977
UBASH3A	-0.00521996	0.53934	0.636014	-0.0218845	0.0114475
CHD2	-0.00525912	0.536301	0.632804	-0.0219237	0.0114084
ATG16L2	-0.00528491	0.534304	0.63082	-0.0219495	0.0113826
RCN2	-0.0052964	0.533416	0.630143	-0.0219609	0.0113711
PIKFYVE	-0.00531998	0.531595	0.628735	-0.0219845	0.0113475
NSFL1C	-0.00534077	0.529992	0.627581	-0.0220053	0.0113267
ERCC3	-0.00537084	0.527678	0.625582	-0.0220353	0.0112966
WDR82	-0.00540313	0.5252	0.623383	-0.0220676	0.0112644
N4BP2L1	-0.00543197	0.522991	0.621129	-0.0220965	0.0112355
LINC01588	-0.00546575	0.52041	0.618431	-0.0221302	0.0112018
SYPL1	-0.00554229	0.514585	0.612966	-0.0222067	0.0111252
BRF1	-0.00554395	0.51446	0.612966	-0.0222084	0.0111236
CCDC88C	-0.00555898	0.513319	0.612553	-0.0222234	0.0111085
YAF2	-0.00557284	0.51227	0.611666	-0.0222373	0.0110947
LEMD2	-0.00563256	0.50776	0.606642	-0.0222969	0.011035
NR1D2	-0.00566768	0.505117	0.603846	-0.0223321	0.0109998
PPP1R12A	-0.00568156	0.504075	0.602961	-0.0223459	0.010986
SPSB1	-0.00574163	0.499577	0.598654	-0.022406	0.0109259
CCM2	-0.00576583	0.497771	0.597206	-0.0224302	0.0109017
RNF111	-0.00579999	0.495227	0.594511	-0.0224643	0.0108675
TOR1AIP1	-0.00580161	0.495107	0.594511	-0.0224659	0.0108659
HEATR5B	-0.00581473	0.494132	0.593909	-0.022479	0.0108528
PREX1	-0.00586292	0.49056	0.58997	-0.0225272	0.0108046
TERF2IP	-0.00592123	0.486257	0.585146	-0.0225855	0.0107463
ANKRA2	-0.00594551	0.484471	0.583348	-0.0226097	0.010722
HSPA8	-0.00595796	0.483556	0.582597	-0.0226222	0.0107096
HSF1	-0.0059587	0.483502	0.582597	-0.0226229	0.0107088
ECHDC1	-0.00596258	0.483217	0.582597	-0.0226268	0.010705
EIF2B1	-0.00597139	0.482571	0.582463	-0.0226356	0.0106962
P4HA1	-0.00599254	0.481021	0.580943	-0.0226568	0.010675
DOCK2	-0.00599627	0.480748	0.580943	-0.0226605	0.0106713
SLAMF7	-0.00602253	0.478829	0.580137	-0.0226867	0.010645
ABHD13	-0.00603815	0.477689	0.579368	-0.0227023	0.0106294
ANKRD55	-0.00604249	0.477373	0.579336	-0.0227067	0.0106251
NLRP1	-0.00604254	0.477369	0.579336	-0.0227067	0.010625
DIS3	-0.00604955	0.476858	0.579336	-0.0227137	0.010618
RASSF1	-0.00605359	0.476564	0.579336	-0.0227178	0.010614
MGAT5	-0.0060913	0.473822	0.576425	-0.0227555	0.0105763
USPL1	-0.00610147	0.473084	0.575878	-0.0227656	0.0105661
CDK8	-0.00610464	0.472854	0.575878	-0.0227688	0.0105629
PPIL3	-0.00611979	0.471756	0.574962	-0.0227839	0.0105478
GPR180	-0.00612268	0.471547	0.574962	-0.0227868	0.0105449
RPP38	-0.00614013	0.470285	0.573868	-0.0228043	0.0105274
PPWD1	-0.00616036	0.468823	0.572433	-0.0228245	0.0105072
CCNK	-0.00630215	0.458652	0.561385	-0.0229662	0.0103654
SLA2	-0.00633028	0.456648	0.559275	-0.0229943	0.0103373
HNRNPA1	-0.00635707	0.454746	0.557628	-0.0230211	0.0103105
ITFG1	-0.00637118	0.453745	0.556743	-0.0230352	0.0102964
ARAF	-0.00638812	0.452546	0.555633	-0.0230521	0.0102795
PIGB	-0.00639962	0.451732	0.555295	-0.0230636	0.010268
NLRC3	-0.00646292	0.44727	0.550487	-0.0231269	0.0102047
MCM6	-0.00649654	0.44491	0.547919	-0.0231605	0.010171
MTDH	-0.00652353	0.443022	0.546266	-0.0231875	0.0101441
RBMX	-0.00658308	0.438869	0.541814	-0.023247	0.0100845
BHLHE40	-0.00661634	0.43656	0.539296	-0.0232802	0.0100513
MFSD4B	-0.00665646	0.433784	0.536529	-0.0233204	0.0100111
DDRGK1	-0.00665688	0.433755	0.536529	-0.0233208	0.0100107
ACVR1	-0.00669312	0.431256	0.534725	-0.023357	0.00997447
ST8SIA4	-0.00669436	0.43117	0.534725	-0.0233582	0.00997323
KDM2A	-0.00669902	0.43085	0.534725	-0.0233629	0.00996858
ADA2	-0.00670569	0.430391	0.534647	-0.0233696	0.0099619
GRK2	-0.00674803	0.427486	0.531369	-0.0234119	0.00991957
VIRMA	-0.00676556	0.426287	0.530207	-0.0234294	0.00990204
TRAPPC11	-0.00677294	0.425782	0.529909	-0.0234368	0.00989466
ALG13	-0.00677909	0.425362	0.529716	-0.0234429	0.00988851
DUSP16	-0.0067835	0.42506	0.529673	-0.0234473	0.00988409
DYNC1LI1	-0.00678656	0.424852	0.529673	-0.0234504	0.00988103
ATG2A	-0.00680895	0.423326	0.528497	-0.0234728	0.00985865
BICDL1	-0.00682981	0.421907	0.527383	-0.0234936	0.00983779
SLC16A1	-0.00683567	0.421508	0.527215	-0.0234995	0.00983193
CDS2	-0.00683971	0.421234	0.527202	-0.0235035	0.0098279
BBS4	-0.00684723	0.420723	0.526892	-0.023511	0.00982037
TMEM154	-0.00686033	0.419835	0.526109	-0.0235241	0.00980727
EIF3K	-0.00688929	0.417876	0.523982	-0.0235531	0.00977832
ANAPC4	-0.00695908	0.413175	0.518738	-0.0236228	0.00970853
DDX46	-0.00697038	0.412417	0.518111	-0.0236341	0.00969722
ATF1	-0.00698319	0.411558	0.517358	-0.0236469	0.00968442
RBM39	-0.00707511	0.405429	0.510032	-0.0237388	0.0095925
DDB2	-0.00707714	0.405295	0.510032	-0.0237408	0.00959048
ACOT9	-0.00709625	0.404028	0.509274	-0.0237599	0.00957136
NEPRO	-0.00721336	0.396315	0.500714	-0.023877	0.00945426
FANK1	-0.00739181	0.384734	0.487006	-0.0240553	0.00927581
SLC25A24	-0.00741236	0.383414	0.485642	-0.0240759	0.00925526
TMEM147	-0.00743136	0.382196	0.484406	-0.0240949	0.00923626
LRRFIP2	-0.00744904	0.381065	0.483278	-0.0241125	0.00921859
UTP6	-0.00747089	0.379669	0.481814	-0.0241344	0.00919673
MNAT1	-0.00756158	0.373912	0.475413	-0.024225	0.00910605
SLC25A46	-0.00756738	0.373545	0.475249	-0.0242308	0.00910025
CEP135	-0.00756878	0.373457	0.475249	-0.0242322	0.00909885
PRDM1	-0.00765464	0.36806	0.468866	-0.024318	0.00901299
EIF3G	-0.00765984	0.367734	0.46875	-0.0243232	0.00900779
RIF1	-0.00767321	0.366899	0.467983	-0.0243366	0.00899442
LETMD1	-0.00768073	0.366429	0.467683	-0.0243441	0.0089869
HPGD	-0.00773731	0.362909	0.463486	-0.0244006	0.00893032
THOC1	-0.0077416	0.362644	0.463443	-0.0244049	0.00892604
BTN3A2	-0.0077549	0.361819	0.462685	-0.0244182	0.00891273
ZNF146	-0.00775568	0.361771	0.462685	-0.024419	0.00891195
SLC25A25	-0.0077559	0.361757	0.462685	-0.0244192	0.00891173
TTBK2	-0.00775677	0.361704	0.462685	-0.0244201	0.00891086
TRIM27	-0.00781667	0.358008	0.459574	-0.02448	0.00885097
TRMU	-0.00783528	0.356865	0.4584	-0.0244986	0.00883235
EIF5B	-0.0078671	0.354915	0.456189	-0.0245304	0.00880054
GAB3	-0.00788998	0.353518	0.454685	-0.0245532	0.00877766
GPX4	-0.00791344	0.352088	0.453137	-0.0245767	0.00875419
STAT5A	-0.00791401	0.352053	0.453137	-0.0245773	0.00875362
NSMCE2	-0.00791518	0.351982	0.453137	-0.0245784	0.00875245
ANKRD37	-0.00791825	0.351795	0.453137	-0.0245815	0.00874939
XPNPEP1	-0.00792554	0.351352	0.453137	-0.0245888	0.00874209
ARHGEF1	-0.00795396	0.349628	0.452007	-0.0246172	0.00871368
ABL2	-0.00799225	0.347313	0.449305	-0.0246554	0.00867539
RFWD3	-0.0079974	0.347002	0.449193	-0.0246606	0.00867023
GOLT1B	-0.00804457	0.344165	0.446388	-0.0247077	0.00862306
ANKRD36	-0.00810181	0.340743	0.442236	-0.0247649	0.00856582
PARP15	-0.00811443	0.339991	0.441834	-0.0247776	0.00855321
HADH	-0.00812469	0.339381	0.441615	-0.0247878	0.00854295
DDX50	-0.00814117	0.338402	0.440915	-0.0248043	0.00852647
PSMD12	-0.00817241	0.336552	0.43879	-0.0248355	0.00849523
UBR3	-0.00820874	0.334408	0.43628	-0.0248718	0.0084589
ARNTL	-0.00836767	0.325134	0.425568	-0.0250307	0.00829997
BTAF1	-0.00837195	0.324886	0.425522	-0.0250349	0.00829569
TNIP2	-0.00838669	0.324036	0.424686	-0.0250497	0.00828095
SCFD1	-0.00839324	0.323657	0.424468	-0.0250562	0.00827439
FOXP3	-0.00840918	0.322739	0.423711	-0.0250721	0.00825846
ZNF407	-0.00841489	0.322411	0.423711	-0.0250779	0.00825275
INPP5K	-0.00841613	0.32234	0.423711	-0.0250791	0.00825151
WRN	-0.00842982	0.321553	0.423375	-0.0250928	0.00823782
MRPS10	-0.00845652	0.320023	0.421915	-0.0251195	0.00821112
COX4I1	-0.00846561	0.319503	0.421507	-0.0251285	0.00820202
AFAP1L2	-0.00847576	0.318923	0.42102	-0.0251387	0.00819187
DNAJC2	-0.00848388	0.318459	0.420686	-0.0251468	0.00818376
PQBP1	-0.00851561	0.316653	0.418576	-0.0251785	0.00815203
ARFGEF1	-0.0085336	0.315631	0.417502	-0.0251965	0.00813403
RBBP5	-0.00853679	0.315451	0.417502	-0.0251997	0.00813085
GPATCH4	-0.00855566	0.314382	0.4164	-0.0252185	0.00811197
RABAC1	-0.00855912	0.314187	0.4164	-0.025222	0.00810852
CYP20A1	-0.00860267	0.31173	0.413435	-0.0252655	0.00806497
CCDC25	-0.00866568	0.308199	0.409295	-0.0253285	0.00800195
C18orf25	-0.00866729	0.308109	0.409295	-0.0253301	0.00800034
SLC46A3	-0.00867852	0.307483	0.408887	-0.0253413	0.00798912
HINT1	-0.00868896	0.306902	0.408385	-0.0253518	0.00797868
PTK2B	-0.00869955	0.306312	0.407872	-0.0253624	0.00796809
UBE2G2	-0.00872262	0.305031	0.406438	-0.0253854	0.00794502
SOCS1	-0.00873399	0.304401	0.405869	-0.0253968	0.00793365
CCNL1	-0.00874493	0.303796	0.405331	-0.0254077	0.00792271
C4orf3	-0.00875768	0.303091	0.404661	-0.0254205	0.00790995
TENT2	-0.00877743	0.302002	0.403476	-0.0254402	0.0078902
GPRC5A	-0.00877796	0.301973	0.403476	-0.0254407	0.00788968
GLB1	-0.00878403	0.301639	0.403476	-0.0254468	0.00788361
TSC22D2	-0.00879363	0.301111	0.403094	-0.0254564	0.00787401
TRIM33	-0.00879402	0.301089	0.403094	-0.0254568	0.00787361
ZHX2	-0.00880168	0.300668	0.403041	-0.0254644	0.00786595
SOS1	-0.00881096	0.300159	0.402628	-0.0254737	0.00785668
CD200R1	-0.00881307	0.300044	0.402628	-0.0254758	0.00785457
GLUD1	-0.00883658	0.298756	0.401284	-0.0254993	0.00783105
CDC5L	-0.00883888	0.29863	0.401284	-0.0255016	0.00782876
CARS2	-0.00884537	0.298275	0.401177	-0.0255081	0.00782226
TRAPPC9	-0.00886736	0.297076	0.399833	-0.0255301	0.00780027
EIF1AY	-0.00889838	0.295389	0.398098	-0.0255611	0.00776925
TOR1B	-0.00891115	0.294696	0.397433	-0.0255738	0.00775648
GEM	-0.00891746	0.294354	0.39724	-0.0255801	0.00775017
DFFA	-0.00895455	0.292351	0.395069	-0.0256172	0.00771308
XRCC4	-0.00895647	0.292247	0.395069	-0.0256191	0.00771116
DDX1	-0.00895968	0.292074	0.395069	-0.0256223	0.00770795
SKI	-0.00899888	0.289968	0.392911	-0.0256615	0.00766875
NCBP3	-0.00902015	0.28883	0.391633	-0.0256828	0.00764748
DLG1	-0.00902917	0.288348	0.391245	-0.0256918	0.00763846
EMG1	-0.00903702	0.287928	0.390942	-0.0256996	0.00763061
DIS3L	-0.00905584	0.286926	0.389845	-0.0257184	0.00761179
DAD1	-0.00908827	0.285203	0.388032	-0.0257508	0.00757936
CBL	-0.00910204	0.284474	0.387303	-0.0257646	0.00756559
SIRT3	-0.0091182	0.28362	0.386666	-0.0257808	0.00754942
PSME4	-0.00914546	0.282183	0.385128	-0.025808	0.00752217
ARMC10	-0.00916758	0.28102	0.383908	-0.0258301	0.00750005
GBE1	-0.00918875	0.279911	0.382653	-0.0258513	0.00747888
NCOA2	-0.00919757	0.279449	0.382284	-0.0258601	0.00747006
MIOS	-0.00928041	0.275142	0.377165	-0.0259429	0.00738721
EPS15L1	-0.00928133	0.275094	0.377165	-0.0259438	0.00738629
MSN	-0.00929528	0.274373	0.376627	-0.0259577	0.00737234
SLC39A11	-0.00930007	0.274126	0.376546	-0.0259625	0.00736755
ATP6V1H	-0.0093226	0.272965	0.375468	-0.025985	0.00734503
ADAM19	-0.00932805	0.272685	0.37534	-0.0259905	0.00733957
CLEC7A	-0.0093897	0.269528	0.371506	-0.0260521	0.00727792
CUL9	-0.00939577	0.269218	0.371335	-0.0260582	0.00727185
IL15	-0.00940908	0.268541	0.370656	-0.0260715	0.00725854
IK	-0.00945629	0.266146	0.367605	-0.0261187	0.00721133
PTPN1	-0.0094586	0.266029	0.367605	-0.026121	0.00720902
RBM8A	-0.00949003	0.264444	0.366012	-0.0261524	0.00717759
XRCC5	-0.00953678	0.262098	0.363016	-0.0261991	0.00713084
BTLA	-0.00955553	0.26116	0.361969	-0.0262178	0.00711208
KIAA0586	-0.00956054	0.260911	0.361873	-0.0262228	0.00710708
DNM2	-0.009574	0.26024	0.361193	-0.0262363	0.00709361
ARL2BP	-0.00958471	0.259707	0.360704	-0.026247	0.0070829
DDX21	-0.00958663	0.259612	0.360704	-0.0262489	0.00708098
CERK	-0.00959779	0.259057	0.360302	-0.0262601	0.00706982
VPS13B	-0.00959914	0.25899	0.360302	-0.0262614	0.00706847
GOLGA8B	-0.00962344	0.257787	0.359034	-0.0262857	0.00704418
COX7A2	-0.00963472	0.257229	0.358507	-0.026297	0.00703289
B3GAT3	-0.00965348	0.256304	0.357716	-0.0263157	0.00701413
CAMLG	-0.00965459	0.256249	0.357716	-0.0263168	0.00701302
ZDHHC7	-0.00967899	0.255049	0.356712	-0.0263412	0.00698861
PPP2R2D	-0.00970108	0.253966	0.355446	-0.0263633	0.00696653
PIK3CD	-0.00972539	0.252778	0.354279	-0.0263876	0.00694221
PPFIA1	-0.00973146	0.252482	0.354112	-0.0263937	0.00693615
NDRG1	-0.00976733	0.250738	0.351913	-0.0264295	0.00690028
ELP3	-0.00977969	0.250138	0.351318	-0.0264419	0.00688791
APOL3	-0.00982112	0.248137	0.348752	-0.0264833	0.00684648
GFI1	-0.00982804	0.247804	0.348529	-0.0264902	0.00683956
TNFRSF1A	-0.00984147	0.247158	0.347865	-0.0265036	0.00682613
TRAPPC3	-0.00984714	0.246886	0.347727	-0.0265093	0.00682046
RASSF5	-0.00985331	0.24659	0.347555	-0.0265154	0.00681429
FAM162A	-0.00987133	0.245727	0.346583	-0.0265334	0.00679627
BTN3A1	-0.00987838	0.24539	0.346351	-0.0265405	0.00678921
CERS5	-0.00988027	0.2453	0.346351	-0.0265424	0.00678733
SNRK	-0.00990616	0.244065	0.345457	-0.0265683	0.00676144
NCOA5	-0.00996275	0.241381	0.3419	-0.0266248	0.00670484
PLGRKT	-0.0100063	0.239332	0.339478	-0.0266683	0.00666133
PITPNA	-0.0100237	0.238512	0.338555	-0.0266858	0.00664385
IKBKE	-0.0100492	0.237323	0.337107	-0.0267112	0.00661842
IDH3B	-0.0100517	0.237207	0.337107	-0.0267137	0.00661593
TRPV2	-0.0100577	0.236924	0.337018	-0.0267197	0.00660986
EIF3M	-0.0100796	0.235905	0.335807	-0.0267416	0.00658797
ST3GAL2	-0.010109	0.234542	0.334583	-0.026771	0.0065586
RAB35	-0.0101111	0.234443	0.334583	-0.0267731	0.00655645
NBAS	-0.0101146	0.234281	0.334583	-0.0267766	0.00655295
AZIN1	-0.0101253	0.233789	0.334222	-0.0267873	0.00654229
FASTK	-0.0101535	0.232488	0.332601	-0.0268155	0.00651407
CENPF	-0.0101613	0.23213	0.332326	-0.0268232	0.00650629
FAM204A	-0.0101697	0.231745	0.332012	-0.0268316	0.0064979
DMAC1	-0.0101912	0.230758	0.330835	-0.0268531	0.00647636
MGME1	-0.0102075	0.230015	0.330244	-0.0268694	0.00646011
RBM38	-0.0102149	0.229676	0.329994	-0.0268768	0.00645267
FOXJ3	-0.0102363	0.228701	0.32883	-0.0268982	0.00643128
ATP13A3	-0.0102544	0.22788	0.327885	-0.0269163	0.00641319
EEFSEC	-0.0102814	0.226657	0.32683	-0.0269433	0.00638616
ZNF680	-0.0102911	0.226219	0.326435	-0.026953	0.00637648
GLMN	-0.0102985	0.225887	0.326191	-0.0269603	0.0063691
CCDC130	-0.0103197	0.224933	0.325048	-0.0269815	0.00634791
PDS5A	-0.0103291	0.224508	0.324668	-0.026991	0.00633844
HMBOX1	-0.0103572	0.223251	0.323317	-0.027019	0.00631036
KPNA1	-0.0103634	0.222975	0.323152	-0.0270252	0.00630419
EIF2B3	-0.0104044	0.221151	0.320973	-0.0270661	0.00626321
VPS37A	-0.0104447	0.219367	0.318847	-0.0271064	0.0062229
CCDC28A	-0.0104715	0.218183	0.317357	-0.0271333	0.00619604
SGF29	-0.0104732	0.21811	0.317357	-0.0271349	0.00619437
NDUFB9	-0.0104734	0.218102	0.317357	-0.0271351	0.00619419
SLC35C2	-0.0104901	0.217369	0.316865	-0.0271518	0.00617749
KIF5B	-0.0104921	0.217278	0.316865	-0.0271539	0.00617542
DOCK11	-0.0104947	0.217167	0.316865	-0.0271564	0.00617288
ATIC	-0.0105333	0.215477	0.314795	-0.0271951	0.00613421
IQCB1	-0.0105357	0.215375	0.314795	-0.0271974	0.00613186
ELP5	-0.0105369	0.215322	0.314795	-0.0271986	0.00613064
NUDT2	-0.0105563	0.214479	0.314025	-0.027218	0.00611126
TP53BP2	-0.0105684	0.213954	0.313486	-0.0272301	0.00609916
HTATIP2	-0.0105945	0.212825	0.31206	-0.0272562	0.00607306
ATXN10	-0.0106108	0.212122	0.311486	-0.0272725	0.00605676
TMEM128	-0.0106178	0.211821	0.311273	-0.0272794	0.00604977
PRKRIP1	-0.0106217	0.211652	0.311273	-0.0272834	0.00604584
ZC3H18	-0.01067	0.209583	0.308664	-0.0273316	0.00599755
THOC5	-0.0106728	0.209462	0.308664	-0.0273344	0.00599474
USP24	-0.0106817	0.209082	0.308381	-0.0273433	0.00598583
IL2RA	-0.0106826	0.209043	0.308381	-0.0273443	0.0059849
IL6R	-0.010717	0.207582	0.306847	-0.0273786	0.00595054
STK39	-0.0107184	0.207522	0.306847	-0.02738	0.00594913
HIKESHI	-0.0107515	0.206124	0.305368	-0.027413	0.00591606
MCM3	-0.0107955	0.204273	0.30285	-0.027457	0.00587205
ADPRM	-0.0107964	0.204233	0.30285	-0.027458	0.0058711
HPS1	-0.0108072	0.203781	0.30257	-0.0274688	0.00586031
ARMH1	-0.0108081	0.203744	0.30257	-0.0274696	0.00585942
UBE2J1	-0.0108089	0.203711	0.30257	-0.0274704	0.00585862
IMPDH2	-0.0108388	0.202464	0.301286	-0.0275003	0.00582877
PARP1	-0.0108524	0.201896	0.300664	-0.0275139	0.0058151
FHL2	-0.0108604	0.201564	0.300393	-0.0275219	0.0058071
L3MBTL3	-0.0108706	0.201142	0.299988	-0.0275321	0.00579693
CUL5	-0.0108727	0.201054	0.299988	-0.0275342	0.00579482
MIR3142HG	-0.0108821	0.200666	0.299725	-0.0275436	0.00578544
MICAL2	-0.0109088	0.199561	0.298297	-0.0275703	0.00575868
CDK7	-0.0109662	0.197208	0.295001	-0.0276276	0.00570134
GMIP	-0.0109806	0.196621	0.294564	-0.027642	0.00568696
GZMM	-0.0109857	0.196411	0.29447	-0.0276471	0.0056818
TBC1D15	-0.0110078	0.195515	0.293345	-0.0276692	0.00565975
USP15	-0.011015	0.195222	0.293126	-0.0276764	0.00565253
OFD1	-0.0110192	0.195051	0.293089	-0.0276806	0.00564831
SEC23A	-0.0110582	0.193476	0.29116	-0.0277196	0.00560933
PRKDC	-0.0110747	0.192811	0.290378	-0.0277361	0.0055928
NUMB	-0.0110969	0.191919	0.289263	-0.0277583	0.00557057
TIMM17A	-0.0111009	0.191761	0.289263	-0.0277622	0.00556663
SYAP1	-0.0111265	0.190739	0.288126	-0.0277878	0.00554105
SH3BGRL3	-0.0111326	0.190496	0.287976	-0.0277939	0.00553495
AP5Z1	-0.0111465	0.189943	0.287357	-0.0278078	0.00552104
GOPC	-0.0111616	0.18934	0.286879	-0.027823	0.00550586
MGLL	-0.0111807	0.188585	0.285952	-0.027842	0.00548678
TMEM131L	-0.011204	0.187666	0.284774	-0.0278653	0.00546349
MIR29B2CHG	-0.0112061	0.187583	0.284774	-0.0278674	0.00546138
KLHL20	-0.011207	0.187549	0.284774	-0.0278682	0.00546053
MICU2	-0.0112239	0.186883	0.284232	-0.0278852	0.00544358
PGK1	-0.0112251	0.186838	0.284232	-0.0278863	0.00544244
FBLN7	-0.0112618	0.185399	0.282837	-0.027923	0.00540569
MFF	-0.0112809	0.184655	0.281915	-0.0279421	0.00538658
PRKAG2	-0.0112945	0.184125	0.281322	-0.0279557	0.00537297
RPA3	-0.0113029	0.1838	0.28104	-0.0279641	0.0053646
TP53BP1	-0.0113167	0.183265	0.280436	-0.0279779	0.00535078
RPL7L1	-0.0113429	0.182254	0.279317	-0.0280041	0.00532462
PSMA3	-0.0113511	0.181936	0.279043	-0.0280123	0.00531634
PTPN4	-0.0113741	0.181052	0.278114	-0.0280353	0.00529335
RNASET2	-0.0113895	0.180465	0.277425	-0.0280506	0.00527801
FLVCR1	-0.011393	0.18033	0.277425	-0.0280541	0.00527449
EXOSC7	-0.0114148	0.179498	0.276576	-0.0280759	0.0052527
ATG12	-0.0114463	0.1783	0.275367	-0.0281074	0.0052212
AP3M2	-0.0114847	0.176849	0.273548	-0.0281458	0.00518281
ORMDL3	-0.0114913	0.176599	0.273374	-0.0281524	0.00517619
PGM1	-0.0115102	0.175886	0.272692	-0.0281713	0.00515722
PMS1	-0.0115157	0.175683	0.272588	-0.0281767	0.00515181
SENP2	-0.0115235	0.175391	0.272346	-0.0281845	0.00514401
GPCPD1	-0.0115279	0.175226	0.272302	-0.0281889	0.00513961
LARP7	-0.0115409	0.174738	0.271754	-0.028202	0.00512656
UBA2	-0.0115546	0.174229	0.271173	-0.0282156	0.00511291
TCOF1	-0.0115896	0.172926	0.269356	-0.0282506	0.00507787
NUP155	-0.0116183	0.171863	0.267909	-0.0282793	0.00504913
FBXO32	-0.0116227	0.171703	0.267909	-0.0282837	0.00504477
NFRKB	-0.0116554	0.1705	0.266406	-0.0283164	0.00501206
PYROXD1	-0.0116765	0.169728	0.265408	-0.0283374	0.00499099
PBRM1	-0.011718	0.168214	0.263246	-0.028379	0.00494943
TGIF1	-0.0117437	0.167285	0.262408	-0.0284046	0.00492379
CALU	-0.0117453	0.167225	0.262408	-0.0284062	0.00492212
RNF11	-0.0117656	0.166494	0.261578	-0.0284265	0.00490187
UBE2V2	-0.0117799	0.165977	0.26097	-0.0284408	0.00488749
UTP14A	-0.0118539	0.163334	0.257218	-0.0285148	0.00481351
CPNE2	-0.011867	0.162869	0.256688	-0.0285279	0.00480041
RNF168	-0.0119383	0.160359	0.253331	-0.0285991	0.00472916
TMEM50B	-0.011939	0.160333	0.253331	-0.0285998	0.00472843
EIF3H	-0.0119445	0.160141	0.253331	-0.0286053	0.00472294
AGPS	-0.0119812	0.158859	0.251558	-0.028642	0.00468619
LNPEP	-0.0120409	0.156793	0.248681	-0.0287016	0.00462648
TTC9C	-0.0120766	0.155568	0.24713	-0.0287373	0.00459081
PLAA	-0.0120923	0.155031	0.246472	-0.028753	0.00457508
IRF1	-0.0121041	0.154628	0.246028	-0.0287648	0.00456328
LAMB3	-0.0121318	0.153687	0.244919	-0.0287925	0.00453558
NSUN3	-0.0121423	0.15333	0.244546	-0.028803	0.00452506
PEX2	-0.0121522	0.152998	0.244211	-0.0288128	0.00451524
UBA6	-0.0121559	0.152873	0.244206	-0.0288165	0.00451153
SF3A3	-0.0121699	0.152398	0.243669	-0.0288306	0.00449745
ATG7	-0.0121722	0.152322	0.243669	-0.0288328	0.00449521
UGDH	-0.0122075	0.151137	0.242595	-0.0288681	0.00445991
LPIN1	-0.0122077	0.151128	0.242595	-0.0288683	0.00445966
SIGIRR	-0.0122248	0.150559	0.242056	-0.0288854	0.00444263
MRPS18B	-0.0122259	0.15052	0.242056	-0.0288865	0.00444145
MRPS31	-0.0122335	0.150267	0.242056	-0.0288941	0.00443388
SF3B1	-0.0122496	0.149732	0.241503	-0.0289102	0.00441779
TMEM9B	-0.0122668	0.149161	0.240777	-0.0289273	0.0044006
SPG11	-0.0122886	0.14844	0.239806	-0.0289491	0.0043788
MPPE1	-0.0123237	0.147284	0.238131	-0.0289842	0.00434371
ARHGEF7	-0.0123393	0.146771	0.237494	-0.0289998	0.00432806
HSP90AB1	-0.0123517	0.146365	0.237028	-0.0290122	0.00431564
MCMBP	-0.0123755	0.14559	0.235964	-0.029036	0.00429186
NSUN6	-0.0123832	0.145338	0.235746	-0.0290437	0.00428412
TPP2	-0.0124418	0.143445	0.232866	-0.0291022	0.00422559
ANKRD27	-0.0125004	0.141569	0.230194	-0.0291608	0.00416698
NIPAL3	-0.012602	0.13836	0.225342	-0.0292623	0.00406533
CSF1	-0.0126103	0.138101	0.225103	-0.0292706	0.00405705
STAU2	-0.0126161	0.137919	0.22499	-0.0292764	0.00405122
RCHY1	-0.0126199	0.1378	0.224979	-0.0292803	0.0040474
ST3GAL1	-0.0126276	0.13756	0.224771	-0.0292879	0.0040397
SLC30A5	-0.0126362	0.137292	0.224517	-0.0292965	0.0040311
MRPL47	-0.0126364	0.137287	0.224517	-0.0292967	0.00403095
RAB3GAP1	-0.0126518	0.136808	0.224092	-0.0293121	0.00401553
EIF2A	-0.0126561	0.136674	0.224055	-0.0293164	0.00401118
TIAL1	-0.0126634	0.13645	0.223871	-0.0293237	0.00400395
DYRK1A	-0.012669	0.136275	0.223769	-0.0293293	0.00399831
MCM9	-0.0126699	0.136247	0.223769	-0.0293302	0.0039974
SCAF4	-0.0127082	0.135066	0.222149	-0.0293685	0.0039591
ISCU	-0.0127306	0.13438	0.221201	-0.0293909	0.0039367
SUPT3H	-0.0127371	0.134182	0.221057	-0.0293973	0.00393022
TMEM123	-0.012743	0.134002	0.220943	-0.0294032	0.00392433
SSBP4	-0.0127506	0.133769	0.22074	-0.0294109	0.00391669
ATF7IP2	-0.0127628	0.133397	0.220309	-0.029423	0.00390449
GIGYF2	-0.0127752	0.13302	0.219867	-0.0294354	0.00389208
PDCD2	-0.0127938	0.132458	0.21912	-0.029454	0.00387355
TSPAN32	-0.0128338	0.131251	0.217303	-0.029494	0.00383351
UBLCP1	-0.012882	0.129808	0.215449	-0.0295422	0.00378526
HNRNPF	-0.0128999	0.129276	0.214743	-0.0295601	0.00376736
HPCAL1	-0.012904	0.129155	0.214721	-0.0295641	0.00376328
PRPF40A	-0.0129419	0.128034	0.213035	-0.029602	0.00372539
PPP1R16B	-0.0129755	0.127046	0.211693	-0.0296356	0.00369175
RNF149	-0.0129768	0.127009	0.211693	-0.0296369	0.00369048
PPP1R21	-0.013021	0.125718	0.210055	-0.0296811	0.00364623
TMEM156	-0.0130467	0.124973	0.208984	-0.0297068	0.00362052
KCNAB2	-0.0130697	0.124309	0.208049	-0.0297297	0.00359753
EDEM3	-0.013123	0.122782	0.205665	-0.029783	0.00354425
SQLE	-0.0131251	0.122723	0.205665	-0.029785	0.00354218
DERL2	-0.0131594	0.121747	0.204273	-0.0298194	0.00350783
CREBL2	-0.0131851	0.12102	0.203224	-0.0298451	0.0034821
CCDC57	-0.0132203	0.12003	0.201731	-0.0298802	0.00344689
MAGOH	-0.0132273	0.119836	0.201575	-0.0298872	0.00343997
IAH1	-0.0132465	0.119297	0.200837	-0.0299064	0.00342069
RBM10	-0.0132586	0.118962	0.200441	-0.0299185	0.00340864
DYNC1H1	-0.0132749	0.118508	0.199845	-0.0299348	0.00339232
ACYP2	-0.0132773	0.118443	0.199845	-0.0299371	0.00338997
IKZF2	-0.013278	0.118422	0.199845	-0.0299379	0.0033892
STK10	-0.0132997	0.117822	0.199191	-0.0299596	0.00336751
NCOR1	-0.0133135	0.117441	0.198716	-0.0299733	0.00335371
GGA3	-0.0133615	0.116124	0.196821	-0.0300213	0.0033057
ZC3H15	-0.0134382	0.114045	0.193461	-0.0300979	0.003229
OSTC	-0.0134455	0.113849	0.193291	-0.0301052	0.0032217
ATXN7L1	-0.0134464	0.113826	0.193291	-0.0301061	0.00322085
CDC40	-0.01349	0.112657	0.191594	-0.0301497	0.0031772
TTC39C-AS1	-0.0134909	0.112633	0.191594	-0.0301506	0.0031763
ODF2	-0.013532	0.111542	0.19002	-0.0301917	0.00313519
VPS26B	-0.0135352	0.111458	0.19002	-0.0301948	0.00313203
WBP11	-0.0135614	0.110766	0.189344	-0.030221	0.00310578
ZNF431	-0.013567	0.110618	0.189252	-0.0302267	0.00310015
SUZ12	-0.0135778	0.110334	0.188929	-0.0302375	0.00308935
ANGEL2	-0.0135893	0.110034	0.188576	-0.0302489	0.00307789
FBXO7	-0.0135966	0.109843	0.188409	-0.0302562	0.00307056
MORF4L1	-0.013611	0.109468	0.187928	-0.0302706	0.0030562
DNAJB6	-0.0136335	0.108881	0.187081	-0.0302931	0.00303365
MMS19	-0.0136759	0.107786	0.185359	-0.0303355	0.00299128
MFSD8	-0.0136996	0.107178	0.184471	-0.0303591	0.00296758
PHKB	-0.0137087	0.106945	0.184229	-0.0303682	0.00295851
HTATSF1	-0.0137357	0.106254	0.183197	-0.0303952	0.00293144
RASAL3	-0.0137598	0.105642	0.182456	-0.0304193	0.00290733
ZNF143	-0.0137718	0.105339	0.182089	-0.0304313	0.00289534
MAPK8IP3	-0.0137737	0.105291	0.182089	-0.0304332	0.00289346
SAMM50	-0.0138004	0.104617	0.181156	-0.0304599	0.00286673
KLHL24	-0.0138166	0.104211	0.180608	-0.0304761	0.00285053
PPP3CA	-0.0138607	0.103109	0.178853	-0.0305202	0.00280638
RNFT1	-0.0138937	0.102293	0.177593	-0.0305531	0.00277347
ACSL1	-0.0139054	0.102004	0.177244	-0.0305648	0.00276174
MRPS21	-0.013921	0.101619	0.176882	-0.0305804	0.00274608
KIAA2026	-0.0139543	0.100804	0.175617	-0.0306137	0.00271282
TRAM1	-0.0139559	0.100764	0.175617	-0.0306153	0.00271119
IRF3	-0.0139775	0.100239	0.174938	-0.0306368	0.00268963
ABL1	-0.0139842	0.100075	0.174804	-0.0306436	0.00268288
IQSEC1	-0.0140042	0.0995914	0.174111	-0.0306635	0.0026629
DCTN4	-0.0140101	0.0994485	0.174013	-0.0306694	0.00265698
CSGALNACT1	-0.0140222	0.0991567	0.173655	-0.0306815	0.00264489
SAFB	-0.0140405	0.0987163	0.173035	-0.0306998	0.00262657
YIPF5	-0.0141215	0.0967868	0.169801	-0.0307808	0.00254556
ARRDC2	-0.0141243	0.0967205	0.169801	-0.0307836	0.00254276
TCHP	-0.0141406	0.0963377	0.169459	-0.0307998	0.00252652
ING4	-0.0141428	0.0962848	0.169459	-0.030802	0.00252428
VCPIP1	-0.014162	0.0958345	0.168871	-0.0308212	0.0025051
C19orf53	-0.0141739	0.0955561	0.168529	-0.0308331	0.00249321
ANKRD44	-0.0141753	0.0955221	0.168529	-0.0308345	0.00249176
PTPRC	-0.0142539	0.0936981	0.165544	-0.030913	0.00241316
MANBA	-0.0142617	0.0935192	0.165374	-0.0309208	0.00240538
DGKD	-0.0142907	0.0928544	0.164344	-0.0309498	0.00237638
KIF13B	-0.0142922	0.0928189	0.164344	-0.0309513	0.00237482
PBXIP1	-0.0143135	0.0923334	0.163712	-0.0309726	0.00235354
NMRAL1	-0.0143275	0.0920145	0.163436	-0.0309866	0.0023395
KAT5	-0.0143383	0.0917705	0.163148	-0.0309974	0.00232874
CYB5R4	-0.0143532	0.0914329	0.162692	-0.0310123	0.00231381
PHF20L1	-0.0144114	0.090128	0.160656	-0.0310704	0.00225567
UNC13D	-0.0144242	0.0898426	0.16029	-0.0310832	0.00224287
GMEB1	-0.0144339	0.0896252	0.160045	-0.0310929	0.00223309
ZNF706	-0.014456	0.0891361	0.159456	-0.031115	0.00221103
INTS10	-0.0144709	0.0888059	0.159008	-0.0311299	0.00219608
CAMK1D	-0.0144729	0.0887624	0.159008	-0.0311319	0.0021941
SEC13	-0.0144838	0.0885234	0.158786	-0.0311427	0.00218325
CNOT11	-0.0145026	0.0881093	0.158186	-0.0311616	0.00216439
SFMBT1	-0.0145132	0.0878764	0.157909	-0.0311722	0.00215375
DNAJC17	-0.0145305	0.0874989	0.157372	-0.0311895	0.00213646
MAL	-0.0145464	0.0871537	0.156892	-0.0312053	0.00212059
TNIP3	-0.014609	0.0858029	0.1546	-0.0312678	0.00205801
PPA2	-0.0146106	0.0857673	0.1546	-0.0312695	0.00205635
REEP3	-0.0146458	0.0850164	0.153459	-0.0313046	0.00202121
MXD1	-0.0146617	0.084678	0.152986	-0.0313205	0.00200529
LSM2	-0.0146829	0.0842296	0.152314	-0.0313417	0.00198411
UBR5	-0.0147003	0.0838606	0.151784	-0.0313591	0.00196662
SEC24A	-0.0147107	0.0836426	0.151526	-0.0313695	0.00195626
MAP1LC3B	-0.0147178	0.0834938	0.151394	-0.0313766	0.00194917
DLST	-0.014724	0.0833629	0.151294	-0.0313828	0.00194292
MFNG	-0.014738	0.0830697	0.150899	-0.0313968	0.00192892
FAM91A1	-0.014744	0.0829448	0.150809	-0.0314028	0.00192293
GPAT4	-0.0147596	0.0826197	0.150354	-0.0314184	0.00190733
NDUFB10	-0.0147639	0.0825301	0.150328	-0.0314227	0.00190302
AP1G1	-0.0147778	0.0822414	0.149939	-0.0314366	0.00188911
FKBP15	-0.014801	0.0817613	0.149199	-0.0314598	0.00186589
C19orf12	-0.0148125	0.0815248	0.14904	-0.0314712	0.00185441
UFL1	-0.0148132	0.0815102	0.14904	-0.0314719	0.0018537
MRPS33	-0.0148261	0.0812449	0.1488	-0.0314848	0.00184079
ZC3H8	-0.0148476	0.0808058	0.148132	-0.0315063	0.00181935
PPP6R3	-0.0149015	0.0797105	0.146258	-0.0315601	0.00176544
NDFIP1	-0.0149713	0.078309	0.144083	-0.0316299	0.00169558
CEP170	-0.0149914	0.0779097	0.14348	-0.03165	0.00167549
NSD2	-0.0150353	0.0770419	0.142144	-0.0316939	0.00163154
AKAP11	-0.0150406	0.0769386	0.142084	-0.0316991	0.00162628
SLC35D1	-0.0150596	0.0765671	0.141529	-0.0317181	0.00160732
TRA2A	-0.0150756	0.0762537	0.14108	-0.0317341	0.00159127
USP12	-0.0150811	0.0761461	0.141011	-0.0317396	0.00158574
BTBD10	-0.0151318	0.0751643	0.139322	-0.0317903	0.00153505
USP3	-0.0151852	0.0741421	0.137678	-0.0318436	0.00148168
SNU13	-0.015224	0.0734049	0.13644	-0.0318824	0.00144282
TYW5	-0.0153078	0.0718359	0.133648	-0.0319661	0.00135904
PPP4R3B	-0.0153121	0.0717556	0.133623	-0.0319704	0.00135471
RGS13	-0.0153322	0.0713846	0.133056	-0.0319905	0.00133466
PDE6D	-0.0153759	0.0705813	0.131681	-0.0320341	0.00129096
HIVEP3	-0.0153958	0.0702175	0.131125	-0.032054	0.00127104
EHBP1	-0.015401	0.0701225	0.13107	-0.0320592	0.00126582
CSK	-0.0154122	0.069919	0.130812	-0.0320704	0.00125462
TULP4	-0.0154285	0.0696238	0.130382	-0.0320867	0.00123833
GBF1	-0.0154317	0.0695659	0.130382	-0.0320899	0.00123513
TSPO	-0.0154496	0.069242	0.12991	-0.0321078	0.00121718
ATF6	-0.0154498	0.0692381	0.12991	-0.032108	0.00121697
BIRC3	-0.0154991	0.0683559	0.128489	-0.0321572	0.00116772
PFDN2	-0.015521	0.0679657	0.127875	-0.0321792	0.00114578
POLE4	-0.0155672	0.0671498	0.126459	-0.0322253	0.00109955
COPB2	-0.0155729	0.0670493	0.126389	-0.0322311	0.00109382
CHTOP	-0.0155758	0.066999	0.126389	-0.0322339	0.00109095
PASK	-0.0156032	0.0665195	0.125746	-0.0322613	0.00106352
DPY30	-0.0156238	0.0661627	0.12519	-0.0322818	0.001043
THADA	-0.0156413	0.0658582	0.124731	-0.0322994	0.00102541
MTMR6	-0.0156418	0.0658507	0.124731	-0.0322998	0.00102497
SHARPIN	-0.0157241	0.0644396	0.122509	-0.0323821	0.000942592
ARHGEF6	-0.0157569	0.0638849	0.12157	-0.0324149	0.000909802
GNPTAB	-0.0157778	0.063534	0.121017	-0.0324357	0.000888932
HIVEP1	-0.0157841	0.0634276	0.12093	-0.0324421	0.000882587
DCK	-0.015798	0.0631956	0.120602	-0.0324559	0.000868717
PLPP1	-0.0158278	0.0626988	0.119768	-0.0324857	0.000838879
MRPS36	-0.0158473	0.0623757	0.119265	-0.0325052	0.000819371
TNIK	-0.0158495	0.0623391	0.119265	-0.0325074	0.000817155
SRSF3	-0.0158702	0.0619979	0.11877	-0.0325281	0.000796448
RFC1	-0.0158898	0.0616773	0.118269	-0.0325476	0.000776911
LINC00342	-0.0159028	0.0614649	0.117975	-0.0325606	0.000763916
ABCB7	-0.0159215	0.061159	0.1175	-0.0325794	0.00074514
TPM2	-0.0159436	0.0608005	0.116924	-0.0326015	0.000723034
RUVBL1	-0.015982	0.0601828	0.115848	-0.0326398	0.000684693
RCOR3	-0.0159882	0.0600833	0.115767	-0.032646	0.000678485
ACSL4	-0.0160019	0.0598644	0.115457	-0.0326596	0.000664806
JMY	-0.0160081	0.0597641	0.115375	-0.0326659	0.000658516
SESN3	-0.0160234	0.0595213	0.115017	-0.0326811	0.000643272
SLFN12L	-0.0160433	0.0592051	0.114628	-0.032701	0.000623335
RGS16	-0.0160597	0.0589465	0.114348	-0.0327174	0.000606967
BDP1	-0.0160788	0.0586463	0.113876	-0.0327365	0.000587883
ARL13B	-0.0160914	0.0584476	0.113601	-0.0327491	0.000575213
SPG21	-0.0161149	0.0580814	0.112999	-0.0327725	0.000551766
CHD6	-0.0161411	0.0576743	0.112316	-0.0327987	0.000525554
UFC1	-0.0161503	0.057531	0.112146	-0.032808	0.000516284
PIK3CG	-0.016174	0.0571658	0.111553	-0.0328317	0.000492592
FAS	-0.0161975	0.0568061	0.111167	-0.0328551	0.000469132
TMED5	-0.0162003	0.0567635	0.111167	-0.0328579	0.000466342
NRBP1	-0.0162109	0.0566011	0.110983	-0.0328685	0.000455702
PSTPIP2	-0.0162155	0.0565304	0.110953	-0.0328731	0.000451065
CDC16	-0.0162389	0.0561759	0.110365	-0.0328964	0.000427724
ADH5	-0.0162395	0.0561661	0.110365	-0.0328971	0.000427077
VHL	-0.0162532	0.0559592	0.110156	-0.0329108	0.0004134
CDC73	-0.0162671	0.0557489	0.10985	-0.0329247	0.000399449
KIF3A	-0.0162796	0.0555622	0.10959	-0.0329371	0.000387029
ORC4	-0.0163117	0.0550813	0.108749	-0.0329692	0.000354882
RAB8A	-0.0163277	0.054843	0.108385	-0.0329852	0.000338862
SRRM1	-0.0163366	0.0547114	0.108232	-0.0329941	0.000329992
MAML1	-0.0163483	0.0545373	0.107995	-0.0330058	0.000318228
GTF2A1	-0.0163543	0.05445	0.107929	-0.0330117	0.000312313
RUBCN	-0.0163664	0.0542711	0.107681	-0.0330239	0.00030018
MTR	-0.0163783	0.0540962	0.10744	-0.0330357	0.000288282
RNF126	-0.0163914	0.0539043	0.107166	-0.0330488	0.000275189
TAX1BP1	-0.0164094	0.0536405	0.106747	-0.0330669	0.000257132
PSMC1	-0.0164293	0.0533513	0.106277	-0.0330867	0.000237247
TATDN3	-0.0164394	0.0532049	0.106092	-0.0330968	0.000227147
GSDMD	-0.0164798	0.0526225	0.10514	-0.0331372	0.000186734
TMEM30A	-0.0164856	0.0525391	0.105078	-0.033143	0.00018092
REV1	-0.0165006	0.052325	0.104755	-0.0331579	0.000165952
GADD45B	-0.016564	0.0514255	0.10316	-0.0332213	0.000102492
TMEM242	-0.0165787	0.0512191	0.10285	-0.033236	8.77989e-05
SPCS3	-0.0165902	0.0510576	0.102628	-0.0332475	7.62751e-05
ETV6	-0.0165907	0.0510504	0.102628	-0.033248	7.57561e-05
GSS	-0.0165941	0.0510038	0.102628	-0.0332514	7.24246e-05
ASPSCR1	-0.0166123	0.0507496	0.102318	-0.0332696	5.41974e-05
GUSB	-0.0166533	0.0501816	0.101275	-0.0333105	1.31944e-05
SURF4	-0.0166972	0.0495785	0.10026	-0.0333544	-3.07756e-05
MARK2	-0.0167191	0.0492809	0.0997589	-0.0333763	-5.26379e-05
RAB5A	-0.0167224	0.0492362	0.0997589	-0.0333796	-5.59299e-05
DHX30	-0.0167338	0.0490821	0.0995581	-0.0333909	-6.72981e-05
KTN1	-0.0167538	0.048812	0.0991107	-0.0334109	-8.7306e-05
AVL9	-0.0167895	0.0483324	0.0983365	-0.0334466	-0.000123058
NDUFS1	-0.0168069	0.0481011	0.0979655	-0.033464	-0.000140409
LIMK1	-0.0169452	0.0462889	0.0943708	-0.0336022	-0.000278818
COQ4	-0.0169668	0.0460109	0.0939958	-0.0336238	-0.000300447
RIPK1	-0.0169993	0.0455967	0.0932448	-0.0336562	-0.000332886
EIF4E2	-0.0170002	0.0455849	0.0932448	-0.0336571	-0.000333813
NMT1	-0.017058	0.0448546	0.0919152	-0.0337149	-0.000391633
PKN1	-0.0171661	0.0435152	0.0892619	-0.0338229	-0.000499771
UQCRC2	-0.0171687	0.0434835	0.0892619	-0.0338255	-0.000502363
RNF138	-0.0171701	0.043466	0.0892619	-0.0338269	-0.000503791
ZMYM5	-0.0171751	0.0434053	0.0892619	-0.0338319	-0.000508765
ALKBH5	-0.0171847	0.0432888	0.0891633	-0.0338414	-0.000518325
TRAPPC12	-0.0171875	0.0432536	0.0891633	-0.0338443	-0.000521217
FAAP20	-0.0172035	0.0430602	0.0888755	-0.0338602	-0.000537142
PRKAR2A	-0.0172109	0.0429696	0.0887801	-0.0338677	-0.000544625
AATF	-0.017325	0.0416079	0.0861447	-0.0339817	-0.000658713
LAYN	-0.017332	0.0415258	0.0860638	-0.0339886	-0.000665694
GRIPAP1	-0.0173394	0.0414383	0.0859716	-0.0339961	-0.000673139
MRPL48	-0.0173484	0.0413334	0.0858429	-0.034005	-0.000682095
TRG-AS1	-0.0173504	0.0413097	0.0858429	-0.034007	-0.000684114
FLT3LG	-0.0174173	0.0405331	0.0843561	-0.0340739	-0.000751014
DMXL1	-0.0174185	0.0405193	0.0843561	-0.0340751	-0.000752213
KIZ	-0.0174327	0.0403559	0.0841624	-0.0340893	-0.000766433
TRAFD1	-0.0174416	0.0402533	0.0840361	-0.0340982	-0.000775386
MAN1A1	-0.0174599	0.0400445	0.0837751	-0.0341165	-0.000793666
ARL6IP4	-0.0174679	0.0399532	0.0836716	-0.0341245	-0.000801683
WNK1	-0.0174796	0.039821	0.0834823	-0.0341361	-0.000813317
TXK	-0.0175105	0.0394711	0.0828354	-0.034167	-0.000844284
WAPL	-0.0175253	0.0393052	0.0825739	-0.0341818	-0.000859047
USP39	-0.0175681	0.0388272	0.0816556	-0.0342245	-0.000901869
RAB2A	-0.0175995	0.0384797	0.0810099	-0.0342559	-0.00093329
LCP2	-0.0176062	0.0384058	0.0809395	-0.0342626	-0.000940005
PHF21A	-0.0176107	0.0383564	0.0809206	-0.0342671	-0.000944497
POLR2B	-0.0176157	0.0383011	0.0808893	-0.0342722	-0.000949533
ATG13	-0.01767	0.0377093	0.0797237	-0.0343264	-0.00100381
SND1	-0.0176831	0.037568	0.079509	-0.0343394	-0.00101688
PIGX	-0.0176889	0.0375053	0.0794604	-0.0343452	-0.00102269
PPP2R5A	-0.0177004	0.0373809	0.0792807	-0.0343568	-0.00103425
SRRT	-0.0177491	0.0368606	0.0782602	-0.0344054	-0.00108294
PARP4	-0.0177504	0.0368469	0.0782602	-0.0344067	-0.00108422
MAT2B	-0.0177549	0.0367988	0.0782602	-0.0344112	-0.00108876
STAG2	-0.0177673	0.0366675	0.0781823	-0.0344236	-0.00110115
GCH1	-0.0177796	0.0365382	0.0779897	-0.0344358	-0.00111341
DCPS	-0.0177918	0.0364088	0.0777965	-0.0344481	-0.0011257
UPF3A	-0.0178146	0.0361706	0.0773702	-0.0344708	-0.00114842
EEF2	-0.0178244	0.0360679	0.0772331	-0.0344806	-0.00115826
WDR43	-0.017831	0.035999	0.0771683	-0.0344872	-0.00116486
CBX1	-0.0178369	0.0359373	0.0771186	-0.0344932	-0.0011708
SHOC2	-0.0178476	0.0358265	0.0769636	-0.0345038	-0.00118147
ESYT1	-0.0178528	0.0357729	0.0769309	-0.034509	-0.00118665
RPA2	-0.01791	0.0351844	0.0757469	-0.0345661	-0.00124388
DERL1	-0.0179239	0.0350428	0.0755767	-0.03458	-0.00125777
CRIP1	-0.0179666	0.0346099	0.0749132	-0.0346228	-0.00130055
SH2D2A	-0.0179851	0.0344245	0.0745926	-0.0346412	-0.00131901
SRPK1	-0.0179893	0.0343828	0.074583	-0.0346454	-0.00132318
PTPRJ	-0.0180003	0.0342722	0.0744238	-0.0346564	-0.00133424
RGS19	-0.0180003	0.0342721	0.0744238	-0.0346564	-0.00133425
DCTD	-0.0180017	0.0342587	0.0744238	-0.0346577	-0.00133559
DDHD1	-0.0180022	0.0342534	0.0744238	-0.0346583	-0.00133612
INTS4	-0.0180201	0.0340755	0.0743195	-0.0346761	-0.00135399
PDCD10	-0.0180371	0.0339064	0.0741124	-0.0346932	-0.00137104
SNRPD1	-0.0180686	0.0335958	0.0735138	-0.0347247	-0.00140257
EIF3J	-0.0181223	0.0330725	0.0724479	-0.0347783	-0.00145625
FUNDC2	-0.01814	0.0329012	0.0721518	-0.034796	-0.00147398
ZNF12	-0.0181461	0.0328429	0.0721031	-0.034802	-0.00148003
PAK2	-0.0181757	0.0325586	0.0715574	-0.0348316	-0.00150968
SERPINB9	-0.0182008	0.0323192	0.0711094	-0.0348567	-0.00153481
SCRN2	-0.018201	0.0323173	0.0711094	-0.0348569	-0.00153501
YIPF4	-0.0182124	0.0322097	0.0710246	-0.0348683	-0.00154637
PRKAA1	-0.018239	0.0319588	0.0705492	-0.0348948	-0.00157296
PGLS	-0.0182656	0.0317091	0.0700753	-0.0349214	-0.00159961
SPTLC2	-0.0182917	0.0314663	0.0696157	-0.0349475	-0.00162568
EIF2S1	-0.0183014	0.031376	0.0694927	-0.0349572	-0.00163543
RBBP6	-0.0183185	0.0312182	0.0692969	-0.0349743	-0.00165251
SSH1	-0.0183493	0.0309352	0.0687449	-0.0350051	-0.00168334
TOX4	-0.0183698	0.0307483	0.0684056	-0.0350255	-0.00170383
DENND4C	-0.0183846	0.0306139	0.0681825	-0.0350403	-0.00171863
MEAF6	-0.0183926	0.0305415	0.0680971	-0.0350483	-0.00172663
PPP4R3A	-0.0184072	0.0304097	0.0678787	-0.0350629	-0.00174124
PEX11B	-0.0184108	0.0303773	0.0678787	-0.0350665	-0.00174483
LRRFIP1	-0.0184354	0.0301561	0.0674633	-0.0350911	-0.00176948
ANKRD13A	-0.018444	0.0300794	0.0673672	-0.0350997	-0.00177806
CEP350	-0.0185163	0.0294401	0.0660091	-0.0351719	-0.00185035
ZFC3H1	-0.0185285	0.0293329	0.0658426	-0.0351841	-0.0018626
TSPAN14	-0.0185328	0.0292957	0.0658331	-0.0351884	-0.00186685
NUP50	-0.0185388	0.0292426	0.0657876	-0.0351945	-0.00187294
EMC3	-0.0185824	0.0288652	0.0650117	-0.035238	-0.00191651
STRAP	-0.0185995	0.0287183	0.0647538	-0.035255	-0.00193359
QRICH1	-0.0186466	0.028316	0.0639188	-0.0353021	-0.00198077
GATAD2B	-0.0186485	0.0283003	0.0639188	-0.035304	-0.00198263
ITGA2	-0.0186543	0.0282512	0.0639167	-0.0353098	-0.00198843
PYGB	-0.0186586	0.0282151	0.0639073	-0.0353141	-0.0019927
LCMT1	-0.0186686	0.0281306	0.0637882	-0.0353241	-0.00200271
RFTN1	-0.0187471	0.0274755	0.0623734	-0.0354025	-0.00208125
MZT2B	-0.0187832	0.0271786	0.0617695	-0.0354386	-0.00211738
PCGF5	-0.0187844	0.0271686	0.0617695	-0.0354398	-0.0021186
GFOD1	-0.018794	0.0270907	0.0617483	-0.0354493	-0.00212814
RAD21	-0.0187973	0.0270636	0.0617483	-0.0354526	-0.00213146
SHKBP1	-0.0188096	0.0269633	0.0616304	-0.035465	-0.00214379
RNF220	-0.0188448	0.0266786	0.0610494	-0.0355001	-0.00217899
PPP4R1	-0.0190049	0.0254161	0.058227	-0.0356601	-0.00233913
SMG5	-0.01902	0.0252997	0.0580268	-0.0356752	-0.00235425
ABI3	-0.0190375	0.0251654	0.0577851	-0.0356926	-0.00237175
GOLGA5	-0.0190589	0.0250016	0.0574954	-0.0357141	-0.00239321
FBXW7	-0.0190732	0.0248935	0.0573582	-0.0357283	-0.00240745
ARHGAP25	-0.0190821	0.0248258	0.0572682	-0.0357372	-0.00241638
SLC7A6	-0.019124	0.0245107	0.0566067	-0.035779	-0.00245827
NT5C	-0.0191266	0.024491	0.0566067	-0.0357817	-0.00246091
CCR7	-0.0191362	0.0244194	0.0565265	-0.0357912	-0.00247049
MAP4K1	-0.0191477	0.024334	0.056394	-0.0358027	-0.00248196
ASMTL	-0.0191705	0.0241649	0.056067	-0.0358255	-0.00250478
CD58	-0.0191954	0.0239815	0.055706	-0.0358504	-0.00252969
DCAF12	-0.0191954	0.0239814	0.055706	-0.0358504	-0.0025297
VDR	-0.0192144	0.0238418	0.0555105	-0.0358694	-0.00254877
INTS7	-0.0192185	0.0238121	0.0555061	-0.0358735	-0.00255283
EPG5	-0.0192493	0.0235884	0.0550487	-0.0359042	-0.00258362
TCTA	-0.0193287	0.0230197	0.0537842	-0.0359836	-0.00266305
PRKCA	-0.0193724	0.0227115	0.0531263	-0.0360273	-0.00270681
PVT1	-0.01938	0.0226583	0.0530639	-0.0360349	-0.00271441
CHCHD1	-0.0193867	0.0226119	0.0530174	-0.0360415	-0.00272105
YEATS2	-0.0194201	0.0223796	0.0525342	-0.0360749	-0.00275451
INO80E	-0.0194554	0.0221369	0.0520255	-0.0361101	-0.00278979
IL27RA	-0.0194827	0.0219506	0.0516485	-0.0361374	-0.00281709
VPS26A	-0.0195011	0.0218256	0.0514149	-0.0361558	-0.00283552
SLBP	-0.0195015	0.0218225	0.0514149	-0.0361563	-0.00283598
EZH2	-0.0195291	0.0216368	0.0510903	-0.0361838	-0.00286355
TBP	-0.0195416	0.021553	0.051013	-0.0361963	-0.00287605
BCAP31	-0.0195451	0.0215298	0.051013	-0.0361998	-0.00287952
OCIAD2	-0.0195551	0.0214629	0.0509203	-0.0362098	-0.00288954
EHMT1	-0.0195552	0.0214622	0.0509203	-0.0362099	-0.00288964
ZNF236	-0.0195936	0.0212072	0.0504333	-0.0362483	-0.0029281
BLMH	-0.0195948	0.0211995	0.0504333	-0.0362494	-0.00292927
MEF2A	-0.0196399	0.0209037	0.0498896	-0.0362945	-0.00297439
MRE11	-0.0196409	0.0208971	0.0498896	-0.0362955	-0.00297541
CLDN18	-0.0196634	0.0207508	0.049643	-0.036318	-0.00299795
DLGAP4	-0.0196638	0.0207483	0.049643	-0.0363184	-0.00299833
TKT	-0.0196664	0.0207318	0.049643	-0.036321	-0.00300089
CAPN8	-0.0196666	0.0207305	0.049643	-0.0363211	-0.00300108
PPA1	-0.0196828	0.0206255	0.0495806	-0.0363374	-0.00301735
TTC14	-0.0196934	0.0205573	0.049476	-0.036348	-0.00302796
RAB9A	-0.0196973	0.0205328	0.049476	-0.0363518	-0.00303177
TNKS2	-0.0197052	0.0204819	0.0494136	-0.0363597	-0.00303972
LMCD1	-0.0197134	0.0204298	0.0493473	-0.0363679	-0.00304787
BAZ1A	-0.0197205	0.0203845	0.0492974	-0.036375	-0.00305498
AGO2	-0.0197367	0.0202812	0.049107	-0.0363912	-0.00307122
CPSF2	-0.0197591	0.0201392	0.0488815	-0.0364136	-0.00309367
TRPM7	-0.0197754	0.0200368	0.0486922	-0.0364299	-0.00310994
MED28	-0.0197905	0.0199423	0.0485215	-0.0364449	-0.00312502
ALDH9A1	-0.0197951	0.0199136	0.0485105	-0.0364495	-0.00312963
JAK1	-0.0197959	0.0199081	0.0485105	-0.0364504	-0.0031305
GYG1	-0.01982	0.0197583	0.0482499	-0.0364744	-0.00315457
TXNRD1	-0.0198383	0.0196449	0.0480317	-0.0364927	-0.0031729
KRAS	-0.0198483	0.0195838	0.0479407	-0.0365027	-0.00318283
KMT2E	-0.019857	0.0195297	0.047867	-0.0365114	-0.00319162
SYTL1	-0.0198744	0.0194232	0.0477227	-0.0365288	-0.00320902
KCTD20	-0.020017	0.0185686	0.045792	-0.0366713	-0.00335164
MAPKAPK2	-0.0200508	0.0183711	0.0453608	-0.036705	-0.00338542
TNPO3	-0.0200524	0.0183615	0.0453608	-0.0367066	-0.00338708
PSMG2	-0.0200688	0.0182666	0.0452143	-0.036723	-0.00340344
KCNN4	-0.0200733	0.0182403	0.0452052	-0.0367275	-0.00340798
STAT2	-0.020075	0.0182303	0.0452052	-0.0367292	-0.00340971
PRKCSH	-0.0200771	0.0182184	0.0452052	-0.0367313	-0.00341177
SENP7	-0.0200846	0.0181751	0.0452052	-0.0367388	-0.00341928
RAC2	-0.0200857	0.0181687	0.0452052	-0.0367399	-0.00342037
UHRF1BP1L	-0.0200944	0.0181184	0.0451831	-0.0367486	-0.00342911
PPME1	-0.0201222	0.0179594	0.0448425	-0.0367763	-0.00345688
PWP1	-0.020141	0.0178522	0.0446306	-0.0367952	-0.00347571
MFAP1	-0.0201684	0.0176974	0.0443545	-0.0368225	-0.00350309
CD244	-0.0201806	0.0176285	0.0442372	-0.0368347	-0.00351535
ETFB	-0.0202002	0.017519	0.0440177	-0.0368543	-0.00353491
SREK1IP1	-0.0202013	0.0175131	0.0440177	-0.0368553	-0.00353597
ANAPC5	-0.020203	0.0175036	0.0440177	-0.036857	-0.00353767
TNFRSF4	-0.0202351	0.0173251	0.043695	-0.0368891	-0.00356982
GMPS	-0.0202517	0.0172335	0.0435189	-0.0369057	-0.00358644
ASH1L	-0.0202602	0.0171868	0.0434559	-0.0369142	-0.00359492
SELL	-0.0202752	0.0171048	0.0433033	-0.0369292	-0.00360989
PTPN9	-0.0202802	0.0170771	0.0432879	-0.0369342	-0.00361497
SNRPC	-0.0203028	0.0169543	0.0430311	-0.0369568	-0.00363754
RHOG	-0.020326	0.0168289	0.0427672	-0.0369799	-0.00366073
SERINC1	-0.0203536	0.0166807	0.0424446	-0.0370075	-0.00368833
DAXX	-0.0203703	0.0165915	0.0422714	-0.0370242	-0.00370505
UBTF	-0.0203797	0.0165412	0.042197	-0.0370336	-0.00371452
NDRG3	-0.0203922	0.0164754	0.0421365	-0.037046	-0.00372694
CCT2	-0.0203922	0.0164753	0.0421365	-0.0370461	-0.00372695
IPO5	-0.0204502	0.0161706	0.041463	-0.0371041	-0.00378505
TRAPPC13	-0.0204742	0.0160461	0.0411968	-0.037128	-0.00380904
TXNDC11	-0.0204743	0.0160459	0.0411968	-0.0371281	-0.00380908
AMMECR1	-0.0204754	0.01604	0.0411968	-0.0371292	-0.00381023
DPM3	-0.020509	0.0158674	0.0408954	-0.0371627	-0.00384379
ARF1	-0.0205243	0.0157891	0.0407462	-0.037178	-0.00385912
MECP2	-0.0205538	0.0156392	0.0404113	-0.0372076	-0.00388868
MRPS27	-0.0205672	0.0155717	0.0402889	-0.0372209	-0.00390206
NCAM1	-0.0206108	0.0153535	0.0397759	-0.0372645	-0.00394568
CPSF7	-0.0206482	0.0151687	0.039348	-0.0373018	-0.00398306
SMC1A	-0.0206632	0.015095	0.0392079	-0.0373168	-0.00399806
TAF1B	-0.0206921	0.0149538	0.0388916	-0.0373457	-0.00402701
MDH2	-0.020693	0.0149497	0.0388916	-0.0373466	-0.00402786
CMIP	-0.0207394	0.0147255	0.0384477	-0.037393	-0.00407434
CLIP1	-0.0207643	0.0146068	0.0381877	-0.0374178	-0.00409919
SAR1B	-0.0208195	0.014346	0.0376042	-0.037473	-0.00415445
ZFAND6	-0.0208273	0.0143093	0.0375572	-0.0374808	-0.00416229
NNT	-0.0208858	0.0140384	0.0368947	-0.0375392	-0.00422076
HMGCS1	-0.0208864	0.0140355	0.0368947	-0.0375398	-0.00422139
EZH1	-0.0209292	0.0138401	0.0364692	-0.0375826	-0.00426421
ELOVL6	-0.0209302	0.0138355	0.0364692	-0.0375836	-0.00426522
ARHGDIA	-0.0209333	0.0138214	0.0364692	-0.0375867	-0.00426834
ERLEC1	-0.0209377	0.0138014	0.0364692	-0.0375911	-0.00427275
KPNA3	-0.0209451	0.013768	0.0364692	-0.0375985	-0.00428013
SRSF10	-0.0209726	0.0136444	0.0361921	-0.0376259	-0.0043076
NRF1	-0.0209808	0.0136078	0.0361429	-0.0376341	-0.00431579
INPP1	-0.0209895	0.0135689	0.0360875	-0.0376428	-0.00432451
MAPK13	-0.0210058	0.0134962	0.035942	-0.0376591	-0.00434084
ZNF451	-0.0210191	0.0134371	0.0358324	-0.0376724	-0.00435418
FAF1	-0.0210344	0.0133699	0.0357006	-0.0376877	-0.00436944
REC8	-0.0210882	0.0131347	0.0351195	-0.0377414	-0.00442331
MZT2A	-0.0210978	0.0130934	0.035056	-0.037751	-0.00443285
MYO5A	-0.0211017	0.0130763	0.035056	-0.0377549	-0.00443682
UGGT1	-0.0211194	0.013	0.0348994	-0.0377726	-0.00445453
TINF2	-0.021197	0.0126708	0.0340612	-0.0378501	-0.00453211
DENR	-0.0212012	0.0126531	0.0340594	-0.0378543	-0.00453634
SUN2	-0.0212439	0.0124752	0.0336258	-0.037897	-0.00457905
TRAPPC2	-0.0212529	0.0124379	0.0335705	-0.037906	-0.00458807
TIPRL	-0.0212542	0.0124327	0.0335705	-0.0379072	-0.00458933
SART3	-0.0212727	0.0123566	0.0334414	-0.0379257	-0.00460782
NBR1	-0.0212894	0.0122881	0.033301	-0.0379424	-0.00462456
TXNDC9	-0.0213243	0.0121461	0.0330056	-0.0379773	-0.00465952
KPNA4	-0.0213328	0.0121119	0.0329575	-0.0379858	-0.00466798
NUS1	-0.0213618	0.0119953	0.0326848	-0.0380148	-0.00469701
PLEKHF1	-0.0213638	0.0119874	0.0326848	-0.0380167	-0.00469899
ME2	-0.021377	0.0119348	0.0326534	-0.0380299	-0.00471219
MAP3K7	-0.0213948	0.0118641	0.0325045	-0.0380477	-0.00472999
LRP10	-0.0214004	0.0118421	0.0325045	-0.0380533	-0.00473558
DENND6B	-0.0214091	0.0118076	0.0324832	-0.038062	-0.0047443
NDUFS3	-0.0214227	0.0117542	0.0323806	-0.0380756	-0.00475789
NINJ2	-0.0214232	0.0117521	0.0323806	-0.0380761	-0.00475841
LAMC2	-0.0214407	0.0116834	0.0322745	-0.0380936	-0.00477597
PFDN1	-0.0214782	0.011538	0.0319611	-0.038131	-0.00481341
SLC7A6OS	-0.0214978	0.0114624	0.0317957	-0.0381506	-0.00483305
PPM1A	-0.0215262	0.0113537	0.0315379	-0.038179	-0.00486148
MRPS16	-0.021544	0.011286	0.0313935	-0.0381968	-0.0048793
LMNB1	-0.0215527	0.0112533	0.0313463	-0.0382054	-0.00488793
CAMK1	-0.0215535	0.0112503	0.0313463	-0.0382062	-0.00488873
TADA3	-0.0215874	0.0111226	0.031112	-0.0382402	-0.00492274
ARCN1	-0.0215915	0.0111074	0.031112	-0.0382442	-0.0049268
TCF20	-0.0216016	0.0110696	0.0310507	-0.0382544	-0.00493694
PPTC7	-0.0216086	0.0110437	0.0310216	-0.0382613	-0.0049439
MAPKAPK3	-0.0217095	0.0106744	0.0300266	-0.0383621	-0.00504481
DNAJC7	-0.0217421	0.0105575	0.0297393	-0.0383946	-0.00507743
TMEM33	-0.0217499	0.0105296	0.0297028	-0.0384024	-0.00508524
XRN2	-0.0217562	0.0105071	0.029681	-0.0384088	-0.00509157
PWWP2A	-0.02177	0.010458	0.0295842	-0.0384226	-0.00510541
MBTD1	-0.0217987	0.0103569	0.0293396	-0.0384512	-0.00513412
GPBP1	-0.0218461	0.0101917	0.0289127	-0.0384986	-0.00518152
DDX60L	-0.021866	0.010123	0.0287586	-0.0385185	-0.00520144
TOX2	-0.0218822	0.0100675	0.0286417	-0.0385346	-0.00521762
TM2D1	-0.0218889	0.0100447	0.0286175	-0.0385413	-0.0052243
CCS	-0.0218912	0.0100367	0.0286175	-0.0385436	-0.00522664
CASC3	-0.0219164	0.00995098	0.0284314	-0.0385688	-0.00525187
TMEM248	-0.02197	0.00977086	0.0279967	-0.0386224	-0.0053055
EIF3L	-0.0220222	0.00959843	0.0275421	-0.0386745	-0.00535768
NR3C1	-0.0220225	0.00959729	0.0275421	-0.0386748	-0.00535803
TOPBP1	-0.0220363	0.00955227	0.0274885	-0.0386886	-0.00537179
SAE1	-0.0220808	0.00940773	0.0271116	-0.0387331	-0.00541636
SF3B3	-0.0220854	0.00939316	0.0271087	-0.0387376	-0.00542089
XRN1	-0.0221873	0.00907033	0.0262528	-0.0388394	-0.00552284
C1orf43	-0.0221957	0.00904413	0.0262149	-0.0388478	-0.00553126
RSRC1	-0.022237	0.00891634	0.025882	-0.0388891	-0.00557262
OAZ1	-0.0222378	0.00891394	0.025882	-0.0388899	-0.0055734
ATP6V1A	-0.0222803	0.00878432	0.0256103	-0.0389323	-0.00561591
SCAF11	-0.022288	0.00876106	0.0255798	-0.03894	-0.00562359
BCL6	-0.0223014	0.00872049	0.0254985	-0.0389534	-0.00563705
EXOC5	-0.0223273	0.0086429	0.0253458	-0.0389793	-0.00566293
ATP8B4	-0.0223678	0.00852255	0.0250295	-0.0390198	-0.00570349
INPP4A	-0.0223716	0.00851156	0.0250295	-0.0390235	-0.00570722
ATG3	-0.0223821	0.00848056	0.0250164	-0.039034	-0.00571777
SRGAP2	-0.0224433	0.00830242	0.0245634	-0.0390952	-0.00577903
CACYBP	-0.0224582	0.00825981	0.0244735	-0.03911	-0.00579386
DCAF13	-0.0224724	0.0082191	0.024389	-0.0391242	-0.00580809
FABP5	-0.0224738	0.00821504	0.024389	-0.0391256	-0.00580951
TBC1D5	-0.0225309	0.00805343	0.0239685	-0.0391827	-0.00586665
TP53INP1	-0.0225346	0.00804303	0.0239685	-0.0391864	-0.00587037
MUCL3	-0.0225701	0.0079442	0.023714	-0.0392218	-0.00590586
DGKZ	-0.0225822	0.00791089	0.0236499	-0.0392339	-0.00591791
ITGB1BP1	-0.022587	0.00789752	0.0236453	-0.0392387	-0.00592276
SPCS2	-0.0226033	0.00785284	0.0235467	-0.039255	-0.00593903
ABI1	-0.0226599	0.00769902	0.023179	-0.0393115	-0.00599566
RBM25	-0.022683	0.00763701	0.0230377	-0.0393346	-0.00601878
IRF2	-0.0226929	0.00761062	0.0229928	-0.0393445	-0.00602867
PARN	-0.0227514	0.00745603	0.0225599	-0.0394029	-0.00608722
IP6K2	-0.0227798	0.00738197	0.0224035	-0.0394313	-0.00611566
THUMPD2	-0.0228126	0.00729736	0.0221804	-0.0394641	-0.00614847
SKA2	-0.0228201	0.00727805	0.0221554	-0.0394716	-0.006156
MAP4K5	-0.0228683	0.00715566	0.0218494	-0.0395197	-0.00620418
METTL3	-0.0228791	0.00712854	0.0217998	-0.0395305	-0.00621495
KLF7	-0.0228825	0.00711979	0.0217998	-0.0395339	-0.00621844
NSA2	-0.0228863	0.00711027	0.0217998	-0.0395377	-0.00622223
CLDND1	-0.0229243	0.00701559	0.0215533	-0.0395757	-0.00626023
NDUFB4	-0.0229586	0.00693103	0.0213591	-0.03961	-0.00629456
PIH1D1	-0.0229628	0.00692077	0.0213591	-0.0396141	-0.00629875
TNFRSF9	-0.0229864	0.00686323	0.0212155	-0.0396377	-0.00632236
DCXR	-0.0230164	0.00679079	0.0210241	-0.0396676	-0.00635233
TRNAU1AP	-0.0230278	0.00676327	0.0209714	-0.0396791	-0.00636379
EFTUD2	-0.0230493	0.00671199	0.0208447	-0.0397005	-0.00638526
AP3B1	-0.0230593	0.00668817	0.020803	-0.0397105	-0.00639529
LAP3	-0.0230611	0.0066839	0.020803	-0.0397123	-0.00639708
FYCO1	-0.023081	0.00663679	0.0207076	-0.0397322	-0.00641702
SLC25A12	-0.0231715	0.00642655	0.020083	-0.0398226	-0.00650754
IGBP1	-0.0231773	0.00641324	0.0200727	-0.0398284	-0.00651336
RALA	-0.0232001	0.00636132	0.0199414	-0.0398512	-0.00653617
BRK1	-0.0232454	0.00625925	0.0196523	-0.0398965	-0.0065815
USP4	-0.0232471	0.00625543	0.0196523	-0.0398982	-0.00658321
CNIH1	-0.0232534	0.00624136	0.0196523	-0.0399045	-0.00658951
IFI27	-0.023255	0.00623797	0.0196523	-0.039906	-0.00659103
TXNL4A	-0.0232601	0.00622655	0.0196523	-0.0399111	-0.00659616
NT5C3A	-0.0232621	0.00622199	0.0196523	-0.0399131	-0.00659821
MBD5	-0.0232656	0.00621418	0.0196523	-0.0399166	-0.00660172
RAB10	-0.0233037	0.00613006	0.0194605	-0.0399547	-0.00663984
CENPK	-0.0233059	0.00612529	0.0194605	-0.0399569	-0.00664201
CAPN2	-0.0233585	0.006011	0.0191738	-0.0400094	-0.00669459
IBTK	-0.0233818	0.00596096	0.0190446	-0.0400326	-0.00671789
ETF1	-0.0233852	0.00595348	0.0190446	-0.0400361	-0.00672139
RBM42	-0.0233926	0.00593779	0.0190314	-0.0400435	-0.00672874
CTSW	-0.0234169	0.00588625	0.0188965	-0.0400677	-0.00675301
CDC25B	-0.0234298	0.00585893	0.018839	-0.0400806	-0.00676596
FMR1	-0.0234333	0.00585151	0.018839	-0.0400841	-0.00676948
WSB1	-0.023548	0.00561454	0.0181114	-0.0401987	-0.00688424
LPIN2	-0.0235792	0.00555161	0.0179373	-0.0402299	-0.00691545
PHF11	-0.0236374	0.00543589	0.0176204	-0.040288	-0.00697368
SEC24D	-0.0236434	0.00542404	0.0176105	-0.040294	-0.00697971
SLTM	-0.0236636	0.00538461	0.0175109	-0.0403141	-0.00699984
RASA3	-0.0236953	0.00532299	0.0173387	-0.0403458	-0.00703158
DESI1	-0.0237686	0.00518292	0.01691	-0.0404191	-0.00710498
C6orf89	-0.0237966	0.00513047	0.0167662	-0.040447	-0.00713292
METAP2	-0.0238584	0.00501602	0.016419	-0.0405088	-0.0071948
CCND2	-0.023879	0.00497838	0.0163226	-0.0405294	-0.00721544
NDUFS5	-0.0238881	0.00496197	0.0162955	-0.0405384	-0.00722447
TTC1	-0.0238962	0.00494726	0.0162739	-0.0405465	-0.0072326
LINC01281	-0.0239022	0.00493636	0.0162648	-0.0405526	-0.00723864
NUP93	-0.023909	0.00492423	0.0162516	-0.0405593	-0.00724537
GLG1	-0.0239312	0.00488434	0.0161466	-0.0405815	-0.00726761
PGC	-0.0240452	0.00468435	0.0155111	-0.0406953	-0.00738165
TXNL1	-0.0240502	0.00467576	0.0155083	-0.0407003	-0.00738664
BABAM2	-0.0240536	0.00466981	0.0155083	-0.0407038	-0.00739011
COMMD4	-0.0240792	0.00462611	0.0153947	-0.0407293	-0.00741568
UBE2I	-0.0241029	0.00458584	0.0152861	-0.0407531	-0.00743945
ATP2A3	-0.0241099	0.00457409	0.0152724	-0.04076	-0.00744642
LSM5	-0.0241345	0.00453289	0.0151602	-0.0407845	-0.00747098
RAP1A	-0.0241623	0.00448657	0.0150304	-0.0408123	-0.00749884
IWS1	-0.0242031	0.00441954	0.0148307	-0.0408531	-0.00753963
LAMTOR4	-0.0242136	0.00440242	0.014798	-0.0408636	-0.00755014
KMT2A	-0.0242433	0.0043542	0.0146606	-0.0408933	-0.00757993
STRBP	-0.0242438	0.00435339	0.0146606	-0.0408938	-0.00758043
SNRPB	-0.0243269	0.00422151	0.0142618	-0.0409767	-0.00766348
SCYL1	-0.0243456	0.00419222	0.0141869	-0.0409955	-0.00768225
RBM26	-0.0243885	0.00412599	0.0139864	-0.0410383	-0.00772512
SOD1	-0.0244221	0.0040747	0.013836	-0.0410718	-0.00775875
SMAD2	-0.0244524	0.00402894	0.0137039	-0.0411021	-0.00778908
TPR	-0.0244651	0.00400987	0.0136623	-0.0411148	-0.00780181
RBCK1	-0.0244722	0.00399932	0.0136496	-0.0411219	-0.00780888
CDC27	-0.0244853	0.00397974	0.013606	-0.041135	-0.00782204
TYK2	-0.0245051	0.00395041	0.0135288	-0.0411548	-0.00784187
CCDC12	-0.0245383	0.0039018	0.0133852	-0.0411879	-0.00787503
MCF2L2	-0.02458	0.00384143	0.0132008	-0.0412296	-0.00791673
IQGAP1	-0.0245827	0.00383743	0.0132008	-0.0412323	-0.00791951
CTBP1	-0.0245848	0.00383442	0.0132008	-0.0412344	-0.00792161
SP110	-0.0245913	0.00382512	0.0132008	-0.0412409	-0.0079281
PNRC2	-0.0246762	0.00370524	0.0128642	-0.0413257	-0.00801304
BICD1	-0.024686	0.00369169	0.0128406	-0.0413355	-0.0080228
VBP1	-0.0247019	0.00366964	0.0127862	-0.0413514	-0.00803875
DNMT3A	-0.0247278	0.00363408	0.0126844	-0.0413772	-0.00806465
TTN	-0.0247288	0.00363272	0.0126844	-0.0413782	-0.00806565
GHITM	-0.0247408	0.00361633	0.0126667	-0.0413902	-0.00807766
YTHDC2	-0.0247623	0.00358715	0.0125865	-0.0414117	-0.00809919
DMTF1	-0.0247836	0.0035585	0.0125079	-0.041433	-0.00812048
CYB5B	-0.0248345	0.00349076	0.0122914	-0.0414839	-0.00817144
TBC1D4	-0.0248363	0.00348843	0.0122914	-0.0414856	-0.00817322
FUT8	-0.0248594	0.00345809	0.0122194	-0.0415087	-0.00819635
STAT6	-0.0249126	0.00338923	0.0119973	-0.0415618	-0.00824954
SECISBP2L	-0.0249637	0.00332426	0.0117882	-0.0416128	-0.00830065
TENT4A	-0.0249897	0.00329163	0.0116932	-0.0416388	-0.00832666
C1D	-0.0250189	0.0032553	0.0115847	-0.041668	-0.00835589
NAP1L4	-0.0250449	0.00322331	0.0114913	-0.0416939	-0.00838188
PPP2R3C	-0.025085	0.00317444	0.0113373	-0.041734	-0.00842205
RNASEH2C	-0.0250966	0.00316039	0.0113073	-0.0417457	-0.00843369
LENG8	-0.0250977	0.00315909	0.0113073	-0.0417467	-0.00843477
CSGALNACT2	-0.025206	0.00303114	0.0108838	-0.0418549	-0.00854314
PNN	-0.0252486	0.00298218	0.0107273	-0.0418974	-0.00858572
EXOC4	-0.0252865	0.00293913	0.0105915	-0.0419353	-0.00862369
SMARCAD1	-0.0253144	0.0029079	0.0104979	-0.0419631	-0.00865154
STAG1	-0.0253741	0.00284189	0.0102781	-0.0420229	-0.00871135
SLC20A1	-0.025415	0.00279754	0.010136	-0.0420637	-0.00875224
TRIP12	-0.0254414	0.0027692	0.0100515	-0.0420901	-0.00877868
NCKAP1L	-0.0254585	0.00275101	0.0100037	-0.0421071	-0.00879579
LARP4	-0.02549	0.00271777	0.0099008	-0.0421386	-0.0088273
NUB1	-0.0254993	0.00270804	0.00988859	-0.0421479	-0.0088366
SCYL2	-0.0255679	0.00263718	0.00965999	-0.0422164	-0.00890522
YWHAG	-0.0255729	0.00263208	0.009659	-0.0422214	-0.00891022
RC3H2	-0.0256395	0.00256501	0.00943018	-0.0422879	-0.00897685
CPPED1	-0.0256443	0.00256021	0.00942987	-0.0422927	-0.00898168
IDH3G	-0.0256646	0.00254018	0.00937335	-0.0423129	-0.00900193
LYPLA1	-0.0257153	0.0024906	0.00920741	-0.0423636	-0.00905267
TYW3	-0.0257207	0.00248534	0.00920498	-0.042369	-0.00905811
PAPOLA	-0.0257409	0.0024659	0.00914992	-0.0423892	-0.00907829
TANK	-0.0258082	0.00240202	0.00892944	-0.0424564	-0.00914568
SRSF4	-0.0258182	0.00239265	0.00891117	-0.0424665	-0.0091557
GTPBP6	-0.0258578	0.00235596	0.00879091	-0.042506	-0.00919529
SUPT16H	-0.0258946	0.0023223	0.00868149	-0.0425427	-0.00923211
CPD	-0.0258969	0.0023202	0.00868149	-0.042545	-0.00923442
LRRC28	-0.0259567	0.00226651	0.00850474	-0.0426047	-0.00929422
USP47	-0.0259574	0.00226583	0.00850474	-0.0426055	-0.00929499
FERMT3	-0.025987	0.00223971	0.0084358	-0.042635	-0.00932457
SH3GLB1	-0.0260127	0.00221725	0.00836698	-0.0426607	-0.00935025
RHEB	-0.0260262	0.00220546	0.00833823	-0.0426742	-0.00936382
ROMO1	-0.0260598	0.00217653	0.00824442	-0.0427078	-0.00939743
SNX1	-0.02607	0.00216783	0.00822707	-0.0427179	-0.0094076
HSPB11	-0.0261023	0.00214047	0.00813868	-0.0427501	-0.00943988
APOL6	-0.0261145	0.00213015	0.00811485	-0.0427624	-0.00945216
NSRP1	-0.0261738	0.00208094	0.0079425	-0.0428216	-0.00951144
CDK5RAP2	-0.0261942	0.00206425	0.00789387	-0.0428419	-0.00953183
RAD23A	-0.0263002	0.00197938	0.00758384	-0.0429479	-0.00963795
SF3B6	-0.0263154	0.00196749	0.00755276	-0.042963	-0.00965314
NAPRT	-0.0263452	0.00194435	0.00747825	-0.0429928	-0.00968298
POLR2A	-0.0263467	0.00194319	0.00747825	-0.0429943	-0.00968448
EEF1AKMT1	-0.026354	0.00193755	0.00747825	-0.0430016	-0.00969179
DPP7	-0.0264061	0.00189783	0.00734171	-0.0430537	-0.00974393
GALNT1	-0.0264217	0.0018861	0.00731047	-0.0430692	-0.00975951
GXYLT1	-0.0264759	0.00184579	0.00718206	-0.0431234	-0.00981377
TES	-0.0265266	0.00180885	0.00705205	-0.043174	-0.00986445
PANK2	-0.0265428	0.00179717	0.00702019	-0.0431902	-0.00988067
GART	-0.0265678	0.00177928	0.00696391	-0.0432151	-0.00990571
AUP1	-0.0265777	0.00177226	0.00695004	-0.043225	-0.00991559
PON2	-0.0266512	0.00172084	0.00676165	-0.0432984	-0.00998913
DIAPH1	-0.0266686	0.00170888	0.00672787	-0.0433158	-0.0100065
HNRNPR	-0.0267092	0.00168123	0.00663208	-0.0433564	-0.0100472
FIBP	-0.026738	0.00166188	0.00656871	-0.0433851	-0.010076
TMED2	-0.026739	0.00166117	0.00656871	-0.0433862	-0.010077
LYRM4	-0.0268051	0.00161758	0.00641896	-0.0434522	-0.0101431
RNF121	-0.0268255	0.00160435	0.00637912	-0.0434725	-0.0101635
ASB2	-0.0268408	0.00159447	0.00635248	-0.0434878	-0.0101788
ANKRD11	-0.026856	0.00158466	0.00632601	-0.043503	-0.0101941
RTRAF	-0.0268919	0.00156191	0.00624762	-0.0435388	-0.01023
SCML1	-0.0269155	0.00154704	0.00620055	-0.0435624	-0.0102536
PSMD8	-0.0269243	0.00154154	0.00619093	-0.0435712	-0.0102624
DCAF7	-0.0269479	0.00152689	0.00614444	-0.0435948	-0.010286
HUWE1	-0.0269705	0.00151294	0.00610058	-0.0436174	-0.0103087
SIN3A	-0.0270108	0.00148845	0.00601395	-0.0436576	-0.010349
NDUFA6	-0.027046	0.00146731	0.00594054	-0.0436928	-0.0103842
RPN1	-0.0270746	0.00145039	0.00588394	-0.0437213	-0.0104128
SUSD6	-0.0270897	0.00144151	0.0058598	-0.0437364	-0.0104279
RNMT	-0.0271053	0.0014324	0.00583463	-0.043752	-0.0104435
ITGA5	-0.0271188	0.00142453	0.0058144	-0.0437655	-0.010457
USP34	-0.0271338	0.00141587	0.0057909	-0.0437804	-0.010472
STK24	-0.0271346	0.0014154	0.0057909	-0.0437813	-0.0104728
PNPT1	-0.0271469	0.00140831	0.0057836	-0.0437936	-0.0104852
HSP90AA1	-0.0271709	0.0013946	0.00573911	-0.0438175	-0.0105092
ANAPC11	-0.0272311	0.00136078	0.00561145	-0.0438776	-0.0105694
STAM2	-0.027269	0.00133983	0.00553647	-0.0439155	-0.0106073
FBXW4	-0.0272836	0.00133184	0.00551485	-0.0439301	-0.010622
AGFG2	-0.0272956	0.00132531	0.00549921	-0.0439421	-0.010634
DDIT4	-0.0273189	0.00131274	0.0054584	-0.0439653	-0.0106573
MBNL1	-0.0273205	0.00131186	0.0054584	-0.043967	-0.0106589
HERC5	-0.0273653	0.00128801	0.00537789	-0.0440117	-0.0107037
MX2	-0.0274098	0.00126466	0.00529146	-0.0440562	-0.0107483
USP1	-0.0274451	0.00124644	0.00523716	-0.0440914	-0.0107836
ATP10D	-0.0274943	0.00122146	0.00514301	-0.0441405	-0.0108328
NASP	-0.0275391	0.00119911	0.00505953	-0.0441853	-0.0108776
TMEM165	-0.0275923	0.00117303	0.00495994	-0.0442385	-0.0109309
RAB1B	-0.0276378	0.00115118	0.0048779	-0.0442839	-0.0109764
CASP3	-0.0276684	0.00113667	0.00482662	-0.0443145	-0.011007
SEC11C	-0.0276917	0.00112578	0.00479053	-0.0443377	-0.0110303
VCP	-0.0277523	0.00109778	0.00468137	-0.0443983	-0.011091
ATP6V0E1	-0.0277704	0.0010896	0.0046564	-0.0444163	-0.011109
BOD1L1	-0.0277756	0.00108722	0.00465621	-0.0444215	-0.0111143
EED	-0.0278197	0.00106744	0.00458129	-0.0444656	-0.0111584
REST	-0.0278446	0.00105646	0.00454391	-0.0444904	-0.0111833
STK38L	-0.0278656	0.00104726	0.00451404	-0.0445114	-0.0112043
SUMO3	-0.0278973	0.00103349	0.00446431	-0.0445431	-0.0112361
TMIGD2	-0.0279132	0.00102664	0.00444433	-0.044559	-0.011252
PPP6R2	-0.0279394	0.00101549	0.00440559	-0.0445851	-0.0112782
UBXN1	-0.0280111	0.0009855	0.00429412	-0.0446567	-0.0113499
CCT7	-0.0280289	0.000978171	0.00427149	-0.0446745	-0.0113677
HIBCH	-0.0281202	0.000941406	0.00411994	-0.0447657	-0.0114591
PSMD1	-0.0281318	0.000936838	0.00410894	-0.0447773	-0.0114707
MCCC2	-0.0281376	0.000934558	0.00410795	-0.044783	-0.0114765
SMG6	-0.0281528	0.000928588	0.0040907	-0.0447983	-0.0114917
BARD1	-0.0281902	0.000914094	0.00403574	-0.0448356	-0.0115291
NOSIP	-0.0282026	0.000909323	0.00402355	-0.044848	-0.0115416
NDUFS6	-0.0282204	0.000902539	0.00400239	-0.0448658	-0.0115593
FUT11	-0.0282604	0.000887433	0.00394415	-0.0449057	-0.0115994
B4GALT4	-0.028326	0.000863179	0.00385348	-0.0449713	-0.011665
CDC42SE1	-0.0283875	0.000840988	0.00377125	-0.0450327	-0.0117266
GOLGA4	-0.0284376	0.000823334	0.00370871	-0.0450827	-0.0117767
IGFBP2	-0.0285077	0.000799181	0.00360804	-0.0451527	-0.0118468
URM1	-0.0285265	0.000792829	0.00358746	-0.0451715	-0.0118656
LPXN	-0.0286589	0.000749291	0.00340587	-0.0453038	-0.0119982
RNF181	-0.0286885	0.000739884	0.00337077	-0.0453333	-0.0120278
ANXA6	-0.0287508	0.000720404	0.00328951	-0.0453956	-0.0120902
TMEM126B	-0.0288338	0.000695216	0.00318177	-0.0454784	-0.0121732
VNN2	-0.0288895	0.000678775	0.00311364	-0.0455341	-0.0122289
NDUFA1	-0.028897	0.00067659	0.00311076	-0.0455415	-0.0122364
HSPA4	-0.028923	0.000669056	0.00308321	-0.0455675	-0.0122624
ZNFX1	-0.0289352	0.00066554	0.00307409	-0.0455797	-0.0122747
FKBP3	-0.0289828	0.00065203	0.00301866	-0.0456273	-0.0123223
TFG	-0.0290131	0.000643549	0.00298631	-0.0456576	-0.0123526
UBP1	-0.0290562	0.000631677	0.00293803	-0.0457006	-0.0123958
PPP2R5E	-0.0291302	0.000611776	0.0028521	-0.0457745	-0.0124698
TSPAN17	-0.0292225	0.000587746	0.00274648	-0.0458667	-0.0125622
CLTB	-0.0292567	0.000579085	0.00271234	-0.0459008	-0.0125964
PHACTR4	-0.0292824	0.000572649	0.00269193	-0.0459264	-0.0126221
PAICS	-0.0293161	0.000564294	0.00266176	-0.0459601	-0.0126558
KDSR	-0.0293234	0.000562499	0.00265957	-0.0459675	-0.0126631
LSM7	-0.0293535	0.000555168	0.00263113	-0.0459975	-0.0126932
PPIP5K2	-0.0294718	0.000527209	0.00250456	-0.0461156	-0.0128116
LCORL	-0.0295094	0.000518589	0.00246947	-0.0461532	-0.0128492
TRIM38	-0.0295486	0.000509752	0.00243319	-0.0461923	-0.0128885
MTPN	-0.0295862	0.000501406	0.00239907	-0.0462299	-0.0129261
SMARCE1	-0.0295883	0.000500944	0.00239907	-0.046232	-0.0129282
SLC15A4	-0.029613	0.000495532	0.00238237	-0.0462567	-0.0129529
CAPZA2	-0.0296721	0.000482822	0.00233441	-0.0463156	-0.013012
DUOX2	-0.0297941	0.000457501	0.00222088	-0.0464376	-0.0131342
CNIH4	-0.029812	0.000453908	0.0022088	-0.0464554	-0.013152
ATM	-0.0298348	0.000449352	0.00219196	-0.0464782	-0.0131749
SF3B2	-0.0298689	0.000442625	0.00216442	-0.0465122	-0.0132089
EMC2	-0.0298772	0.00044099	0.00216172	-0.0465205	-0.0132173
STUB1	-0.029897	0.000437133	0.00214807	-0.0465403	-0.0132371
COL6A2	-0.0299178	0.000433119	0.00213359	-0.0465611	-0.013258
RBM5	-0.0299259	0.000431577	0.00213124	-0.0465691	-0.013266
CD47	-0.0299627	0.00042457	0.00210183	-0.0466059	-0.0133029
GPBP1L1	-0.029998	0.000417961	0.00207425	-0.0466412	-0.0133382
SMC2	-0.0300319	0.000411712	0.00204832	-0.046675	-0.0133721
SERBP1	-0.0300453	0.000409257	0.00204118	-0.0466884	-0.0133856
DNAJA1	-0.03007	0.000404784	0.00202392	-0.0467131	-0.0134102
TIMM13	-0.0300901	0.000401174	0.0020109	-0.0467331	-0.0134303
MRPL13	-0.0301054	0.000398447	0.00200224	-0.0467484	-0.0134457
DKK3	-0.0301225	0.00039542	0.00199204	-0.0467655	-0.0134628
AKR1A1	-0.030153	0.00039007	0.00197504	-0.0467959	-0.0134933
SUGP2	-0.0301871	0.000384169	0.0019501	-0.04683	-0.0135274
RIPK2	-0.0301879	0.000384035	0.0019501	-0.0468308	-0.0135282
TNFRSF1B	-0.0302738	0.000369546	0.00188544	-0.0469166	-0.0136142
EIF2AK2	-0.0303223	0.000361591	0.00184957	-0.046965	-0.0136627
PRR14L	-0.0303543	0.000356432	0.00182786	-0.046997	-0.0136947
TFPT	-0.0303551	0.0003563	0.00182786	-0.0469978	-0.0136955
BIN1	-0.03036	0.000355515	0.00182786	-0.0470027	-0.0137005
HDDC2	-0.0304264	0.000345058	0.00178324	-0.047069	-0.0137669
TPGS2	-0.0304314	0.000344274	0.00178324	-0.047074	-0.0137719
RAB11A	-0.0304902	0.000335267	0.00174618	-0.0471328	-0.0138308
ERP44	-0.0305502	0.000326318	0.00170401	-0.0471926	-0.0138907
GNAI2	-0.0305984	0.000319277	0.00167161	-0.0472408	-0.013939
PHACTR2	-0.0306022	0.000318731	0.00167161	-0.0472446	-0.0139428
UBAP1	-0.030886	0.000280166	0.00148629	-0.047528	-0.0142268
PLCG2	-0.0310201	0.000263504	0.00140162	-0.0476619	-0.014361
KMT5B	-0.0310232	0.00026313	0.00140162	-0.047665	-0.0143641
PSMA5	-0.0312684	0.000235078	0.00126047	-0.0479099	-0.0146095
PDIA6	-0.0312741	0.000234456	0.00126047	-0.0479156	-0.0146152
SYNJ2	-0.0313266	0.00022884	0.00123364	-0.047968	-0.0146678
LASP1	-0.0313681	0.000224491	0.00121675	-0.0480095	-0.0147093
ATOX1	-0.0314026	0.000220937	0.00120074	-0.0480439	-0.0147438
CEACAM6	-0.0314159	0.000219573	0.00119659	-0.0480573	-0.0147572
TFDP1	-0.0314691	0.000214225	0.00117383	-0.0481104	-0.0148104
FAM126B	-0.0314986	0.000211317	0.00116108	-0.0481398	-0.0148399
PIM2	-0.0315422	0.000207077	0.00114092	-0.0481833	-0.0148835
DHX9	-0.0316151	0.000200166	0.00110589	-0.0482562	-0.0149565
PRKX	-0.0316185	0.000199848	0.00110589	-0.0482596	-0.0149599
NCR1	-0.0316325	0.000198551	0.00110306	-0.0482735	-0.0149739
CEMIP2	-0.0316554	0.000196443	0.00109439	-0.0482964	-0.0149968
PSMB2	-0.0316709	0.000195029	0.00108954	-0.0483119	-0.0150123
TSHZ2	-0.0317185	0.000190742	0.00106858	-0.0483594	-0.01506
MRPL52	-0.031725	0.000190162	0.00106833	-0.0483659	-0.0150665
SPPL3	-0.0318125	0.000182536	0.00102837	-0.0484533	-0.015154
ARID2	-0.0318254	0.000181429	0.00102502	-0.0484662	-0.015167
HDLBP	-0.0318541	0.000179005	0.00101419	-0.0484949	-0.0151957
FAM133B	-0.0319269	0.000172991	0.000982904	-0.0485676	-0.0152686
SREBF2	-0.0319738	0.000169218	0.000964207	-0.0486144	-0.0153155
FAM3C	-0.0319793	0.000168782	0.000964207	-0.0486198	-0.015321
TMBIM1	-0.0320385	0.00016414	0.000940628	-0.048679	-0.0153802
TGFBR3	-0.0320786	0.000161063	0.000925651	-0.048719	-0.0154204
KHDRBS1	-0.0320954	0.00015979	0.000920981	-0.0487358	-0.0154372
SQSTM1	-0.032108	0.000158842	0.00091816	-0.0487484	-0.0154498
TRIM22	-0.0321148	0.000158333	0.00091787	-0.0487552	-0.0154566
MIS18BP1	-0.0321653	0.000154594	0.000898801	-0.0488057	-0.0155072
YWHAZ	-0.0321812	0.000153437	0.000894675	-0.0488215	-0.0155231
ARFGAP3	-0.0321862	0.000153074	0.000894675	-0.0488265	-0.0155281
LINC00861	-0.0322673	0.000147305	0.000863961	-0.0489074	-0.0156092
TMED8	-0.0324147	0.000137335	0.000807856	-0.0490546	-0.0157567
KDM5A	-0.0324676	0.000133915	0.000790058	-0.0491075	-0.0158096
RAB6A	-0.0324748	0.000133454	0.000789669	-0.0491147	-0.0158169
SIPA1L1	-0.0324771	0.000133309	0.000789669	-0.0491169	-0.0158191
B4GALT5	-0.0324974	0.000132019	0.00078583	-0.0491373	-0.0158395
MBD2	-0.0325491	0.000128796	0.000768931	-0.0491889	-0.0158913
RPS6KA1	-0.0325995	0.000125731	0.000752878	-0.0492392	-0.0159417
IGFBP4	-0.0326058	0.000125351	0.000752858	-0.0492455	-0.015948
COPB1	-0.032606	0.00012534	0.000752858	-0.0492457	-0.0159482
NDUFC2	-0.032667	0.000121727	0.000735508	-0.0493066	-0.0160092
AFF4	-0.0326713	0.000121473	0.000735508	-0.049311	-0.0160136
SETD2	-0.0326724	0.000121413	0.000735508	-0.049312	-0.0160146
SMARCA2	-0.0326893	0.00012043	0.000734332	-0.0493289	-0.0160316
STRN	-0.0327486	0.000117049	0.000715896	-0.0493881	-0.0160909
USP8	-0.0328576	0.000111063	0.000681366	-0.049497	-0.0162
XPO1	-0.0328882	0.000109434	0.000673439	-0.0495275	-0.0162306
POLR2J	-0.03304	0.000101686	0.000627691	-0.0496791	-0.0163826
NDUFAB1	-0.0330747	9.99921e-05	0.000619146	-0.0497137	-0.0164172
GSK3B	-0.033086	9.94437e-05	0.000617663	-0.0497251	-0.0164286
ERBIN	-0.033121	9.77676e-05	0.000609144	-0.04976	-0.0164636
PMVK	-0.0331514	9.63332e-05	0.000602083	-0.0497904	-0.016494
DDB1	-0.0332206	9.31456e-05	0.000583985	-0.0498594	-0.0165633
UPP1	-0.033222	9.30821e-05	0.000583985	-0.0498608	-0.0165647
FKBP8	-0.0332947	8.98396e-05	0.000566811	-0.0499335	-0.0166374
AP3D1	-0.0333725	8.64861e-05	0.00054738	-0.0500112	-0.0167154
DOK2	-0.0334376	8.37757e-05	0.000531909	-0.0500762	-0.0167805
PTAR1	-0.0335007	8.12241e-05	0.000519004	-0.0501391	-0.0168436
SLIRP	-0.0335077	8.09447e-05	0.000518876	-0.0501462	-0.0168506
NBN	-0.0335616	7.88291e-05	0.000508575	-0.0502	-0.0169046
PTPN12	-0.0336185	7.66535e-05	0.000496139	-0.0502568	-0.0169615
HP1BP3	-0.0336545	7.53045e-05	0.00048899	-0.0502928	-0.0169976
ITGB7	-0.0336928	7.38949e-05	0.0004814	-0.0503311	-0.0170359
BECN1	-0.0338379	6.87836e-05	0.000449566	-0.0504759	-0.0171811
ANAPC7	-0.0338472	6.84672e-05	0.000448965	-0.0504852	-0.0171904
CLPX	-0.0339766	6.42065e-05	0.000422411	-0.0506145	-0.01732
ELK3	-0.0339845	6.39546e-05	0.000422142	-0.0506224	-0.0173279
DYNC1I2	-0.0340235	6.27281e-05	0.000415418	-0.0506612	-0.0173668
SPEN	-0.0341372	5.92705e-05	0.000393824	-0.0507748	-0.0174807
MIR4435-2HG	-0.0341665	5.841e-05	0.0003894	-0.0508041	-0.01751
DR1	-0.0342204	5.6857e-05	0.000380314	-0.0508579	-0.0175639
HADHA	-0.0342316	5.65384e-05	0.000379453	-0.0508691	-0.0175752
SLA	-0.0343552	5.31429e-05	0.000359073	-0.0509925	-0.0176988
ARF4	-0.0344231	5.13608e-05	0.000348209	-0.0510602	-0.0177668
POLR2F	-0.0344389	5.09523e-05	0.000346614	-0.0510761	-0.0177826
ADAM10	-0.0344531	5.05891e-05	0.00034575	-0.0510903	-0.0177969
TAOK3	-0.0344969	4.94868e-05	0.000340115	-0.051134	-0.0178406
UFD1	-0.0345485	4.82149e-05	0.000332517	-0.0511855	-0.0178923
CYFIP2	-0.0346244	4.64019e-05	0.000321121	-0.0512613	-0.0179683
SASH3	-0.0348643	4.10844e-05	0.000285309	-0.0515009	-0.0182084
TPST2	-0.0349058	4.02249e-05	0.000280313	-0.0515423	-0.01825
MACF1	-0.0350081	3.81801e-05	0.000266993	-0.0516445	-0.0183523
XIAP	-0.0350441	3.74848e-05	0.000263051	-0.0516804	-0.0183883
TMEM258	-0.0351483	3.55372e-05	0.000250262	-0.0517844	-0.0184926
TMCO1	-0.035224	3.41836e-05	0.00024158	-0.05186	-0.0185684
ADGRE5	-0.0352647	3.34761e-05	0.000237419	-0.0519006	-0.0186091
PET100	-0.0353915	3.13589e-05	0.000223195	-0.0520273	-0.0187361
S100A11	-0.0354839	2.98974e-05	0.000213553	-0.0521196	-0.0188286
FIS1	-0.0356046	2.80863e-05	0.000202059	-0.0522401	-0.0189494
SHISA5	-0.0356555	2.73538e-05	0.0001975	-0.0522909	-0.0190003
AHSA1	-0.0357538	2.59907e-05	0.000189023	-0.0523891	-0.0190987
RBX1	-0.0358691	2.44743e-05	0.000178644	-0.0525042	-0.0192141
GRB2	-0.0358944	2.41527e-05	0.000176943	-0.0525295	-0.0192394
RILPL2	-0.0359508	2.34509e-05	0.000172433	-0.0525858	-0.0192959
UTS2	-0.0360588	2.21608e-05	0.000163548	-0.0526936	-0.019404
STARD3NL	-0.036118	2.14826e-05	0.00015913	-0.0527527	-0.0194632
CEP78	-0.0362542	1.99963e-05	0.000148671	-0.0528887	-0.0195995
EZR	-0.0363161	1.93536e-05	0.00014443	-0.0529505	-0.0196615
BPTF	-0.0363448	1.90617e-05	0.000142784	-0.0529792	-0.0196903
THOC7	-0.036405	1.84644e-05	0.00013883	-0.0530393	-0.0197505
XIST	-0.036411	1.84058e-05	0.00013883	-0.0530453	-0.0197565
ZNF292	-0.0365076	1.74873e-05	0.00013248	-0.0531417	-0.0198532
LSM14A	-0.0365248	1.73281e-05	0.000131773	-0.0531589	-0.0198704
SPARC	-0.0365518	1.70814e-05	0.000130393	-0.0531859	-0.0198974
SPAG7	-0.0365597	1.70097e-05	0.000130343	-0.0531938	-0.0199054
BCL7C	-0.0366161	1.65073e-05	0.000126979	-0.0532501	-0.0199618
SLMAP	-0.0366832	1.59281e-05	0.000122997	-0.053317	-0.0200289
CHMP2A	-0.0367806	1.51208e-05	0.000117215	-0.0534144	-0.0201265
HADHB	-0.036807	1.4909e-05	0.000116023	-0.0534407	-0.0201529
MVD	-0.0370646	1.29848e-05	0.000101842	-0.0536979	-0.0204107
GTF3C6	-0.0373585	1.10789e-05	8.72353e-05	-0.0539914	-0.0207049
NMI	-0.037678	9.31103e-06	7.3605e-05	-0.0543103	-0.0210247
PARVB	-0.0377371	9.01466e-06	7.15449e-05	-0.0543694	-0.0210839
SFT2D1	-0.0377386	9.00721e-06	7.15449e-05	-0.0543709	-0.0210854
RPS27L	-0.0377674	8.86643e-06	7.09315e-05	-0.0543997	-0.0211142
NDUFS2	-0.0377923	8.74633e-06	7.02517e-05	-0.0544245	-0.0211392
NDFIP2	-0.0379241	8.1361e-06	6.56137e-05	-0.0545561	-0.0212711
PHPT1	-0.0379254	8.13051e-06	6.56137e-05	-0.0545574	-0.0212723
SNRNP70	-0.0381041	7.36817e-06	5.99038e-05	-0.0547358	-0.0214512
SPTAN1	-0.0381337	7.24889e-06	5.91746e-05	-0.0547653	-0.0214808
COL4A2	-0.0382092	6.95221e-06	5.69853e-05	-0.0548408	-0.0215565
CYBA	-0.0383422	6.45808e-06	5.3153e-05	-0.0549736	-0.0216896
TRIM56	-0.0384025	6.24553e-06	5.16159e-05	-0.0550337	-0.0217499
SMARCC1	-0.0384467	6.09389e-06	5.05717e-05	-0.0550778	-0.0217941
AHI1	-0.0384904	5.94732e-06	4.9561e-05	-0.0551215	-0.0218379
TBXAS1	-0.0385033	5.90465e-06	4.94113e-05	-0.0551344	-0.0218508
XAF1	-0.0386623	5.40306e-06	4.54039e-05	-0.0552931	-0.02201
TFF1	-0.0386961	5.30174e-06	4.47404e-05	-0.0553269	-0.0220438
PSMD13	-0.0387494	5.14569e-06	4.36075e-05	-0.0553801	-0.0220972
HSP90B1	-0.0388719	4.80359e-06	4.08816e-05	-0.0555025	-0.0222199
CASP1	-0.038876	4.79263e-06	4.08816e-05	-0.0555065	-0.0222239
RTF1	-0.0389538	4.58738e-06	3.95464e-05	-0.0555842	-0.0223018
RPIA	-0.0390419	4.36491e-06	3.77914e-05	-0.0556722	-0.02239
SEC11A	-0.0392645	3.84812e-06	3.34619e-05	-0.0558944	-0.0226128
NDUFA12	-0.0393401	3.68648e-06	3.21963e-05	-0.0559698	-0.0226885
MARK3	-0.0393569	3.65135e-06	3.20294e-05	-0.0559867	-0.0227053
PRMT1	-0.0394019	3.55897e-06	3.13566e-05	-0.0560316	-0.0227504
SNF8	-0.0394456	3.47142e-06	3.07206e-05	-0.0560753	-0.0227941
ILF2	-0.0394832	3.39782e-06	3.02029e-05	-0.0561128	-0.0228318
ADD3	-0.0396192	3.14383e-06	2.80699e-05	-0.0562485	-0.0229679
DBI	-0.0397223	2.96341e-06	2.65777e-05	-0.0563515	-0.0230711
ARID5B	-0.0397695	2.88431e-06	2.59848e-05	-0.0563986	-0.0231183
YY1	-0.0397864	2.85632e-06	2.58491e-05	-0.0564155	-0.0231353
PFDN6	-0.0398772	2.71108e-06	2.46462e-05	-0.0565061	-0.0232261
OGA	-0.0399229	2.64054e-06	2.41145e-05	-0.0565518	-0.023272
PRKCH	-0.0399326	2.62588e-06	2.40906e-05	-0.0565614	-0.0232816
CD40LG	-0.0399777	2.55842e-06	2.35799e-05	-0.0566065	-0.0233268
PPP4C	-0.0399963	2.53118e-06	2.34368e-05	-0.056625	-0.0233454
IFI6	-0.0400303	2.48194e-06	2.30878e-05	-0.056659	-0.0233794
SGMS1	-0.0400709	2.4244e-06	2.26579e-05	-0.0566995	-0.02342
ATP5F1D	-0.0402243	2.21815e-06	2.08277e-05	-0.0568527	-0.0235736
CSNK2B	-0.0402881	2.13747e-06	2.02603e-05	-0.0569164	-0.0236375
NCALD	-0.0403489	2.06318e-06	1.96493e-05	-0.0569771	-0.0236984
KIR3DL2	-0.0404684	1.92432e-06	1.84145e-05	-0.0570964	-0.023818
RUNX1	-0.0404797	1.91177e-06	1.83824e-05	-0.0571076	-0.0238292
HDAC7	-0.0405909	1.79138e-06	1.7392e-05	-0.0572187	-0.0239406
TNFRSF18	-0.0406285	1.75237e-06	1.70963e-05	-0.0572562	-0.0239783
PSMB1	-0.0407529	1.62904e-06	1.5971e-05	-0.0573804	-0.0241028
COX8A	-0.040828	1.55868e-06	1.53564e-05	-0.0574554	-0.024178
CD82	-0.0408421	1.54582e-06	1.53051e-05	-0.0574694	-0.024192
HSPA9	-0.0409005	1.49349e-06	1.48605e-05	-0.0575278	-0.0242506
BZW1	-0.0409012	1.49287e-06	1.48605e-05	-0.0575285	-0.0242513
VDAC3	-0.0409844	1.4214e-06	1.42854e-05	-0.0576115	-0.0243345
SH2D1B	-0.0409981	1.40987e-06	1.42411e-05	-0.0576253	-0.0243483
SMC3	-0.0409986	1.40949e-06	1.42411e-05	-0.0576257	-0.0243488
YBX1	-0.0411609	1.28041e-06	1.30654e-05	-0.0577877	-0.0245112
FDPS	-0.041287	1.18799e-06	1.21845e-05	-0.0579137	-0.0246375
PRDX5	-0.0413986	1.1116e-06	1.14598e-05	-0.0580251	-0.0247492
VAMP8	-0.0414315	1.09003e-06	1.12957e-05	-0.0580579	-0.0247821
PYHIN1	-0.0414469	1.08004e-06	1.12505e-05	-0.0580733	-0.0247976
CHN1	-0.0415354	1.02443e-06	1.07271e-05	-0.0581616	-0.0248861
MAP2K2	-0.0415574	1.011e-06	1.06422e-05	-0.0581836	-0.0249082
KPNB1	-0.0415703	1.00324e-06	1.06163e-05	-0.0581965	-0.0249211
TRAT1	-0.0419159	8.15149e-07	8.6718e-06	-0.0585415	-0.0252671
IL12RB1	-0.0420095	7.7035e-07	8.23904e-06	-0.0586349	-0.0253608
GNG2	-0.0422181	6.78898e-07	7.33944e-06	-0.0588432	-0.0255696
TAPBP	-0.0422647	6.59954e-07	7.17342e-06	-0.0588897	-0.0256162
UBALD2	-0.0423323	6.33341e-07	6.92176e-06	-0.0589572	-0.025684
CHMP5	-0.0426387	5.25249e-07	5.77196e-06	-0.0592631	-0.0259907
PSMB4	-0.0428497	4.61384e-07	5.12648e-06	-0.0594737	-0.026202
CDC37	-0.0430355	4.1143e-07	4.59698e-06	-0.0596591	-0.0263879
CLTC	-0.0430489	4.08026e-07	4.58456e-06	-0.0596726	-0.0264014
ATP5F1B	-0.0430575	4.0587e-07	4.58456e-06	-0.0596811	-0.0264099
DDX60	-0.0430805	4.00126e-07	4.54689e-06	-0.0597041	-0.026433
MBP	-0.0433015	3.48862e-07	3.987e-06	-0.0599247	-0.0266543
ARL3	-0.0433354	3.41586e-07	3.92628e-06	-0.0599586	-0.0266882
FARS2	-0.0436192	2.86127e-07	3.30782e-06	-0.0602419	-0.0269723
ATP5MF	-0.0437918	2.56758e-07	2.98556e-06	-0.0604142	-0.0271452
SFPQ	-0.0438287	2.50881e-07	2.93428e-06	-0.060451	-0.0271821
REEP5	-0.0443279	1.82963e-07	2.15251e-06	-0.0609494	-0.0276819
MOB1A	-0.0448166	1.3389e-07	1.58449e-06	-0.0614372	-0.0281712
ERGIC3	-0.0449326	1.24268e-07	1.48824e-06	-0.061553	-0.0282873
HCLS1	-0.0451654	1.06927e-07	1.28827e-06	-0.0617854	-0.0285204
FDFT1	-0.0453921	9.23065e-08	1.11887e-06	-0.0620117	-0.0287474
TIMP1	-0.0454172	9.08163e-08	1.10752e-06	-0.0620367	-0.0287725
HLA-DMA	-0.045804	7.05426e-08	8.65553e-07	-0.0624228	-0.0291598
EOMES	-0.0458481	6.85315e-08	8.46067e-07	-0.0624668	-0.0292039
PSMD4	-0.0458832	6.69679e-08	8.31899e-07	-0.0625019	-0.0292391
LYST	-0.0459187	6.54251e-08	8.17814e-07	-0.0625373	-0.0292746
CLTA	-0.0461278	5.70068e-08	7.17067e-07	-0.0627461	-0.029484
ATP5PF	-0.0461816	5.50196e-08	6.9645e-07	-0.0627997	-0.0295378
LAG3	-0.0464378	4.64295e-08	5.91459e-07	-0.0630555	-0.0297944
PATL2	-0.0465036	4.44433e-08	5.69786e-07	-0.0631211	-0.0298602
TLE1	-0.0465617	4.27556e-08	5.51685e-07	-0.0631792	-0.0299185
C9orf16	-0.0466861	3.93534e-08	5.11083e-07	-0.0633033	-0.030043
ATP5PD	-0.0470193	3.14798e-08	4.115e-07	-0.0636359	-0.0303767
RBPJ	-0.0471491	2.88464e-08	3.79558e-07	-0.0637655	-0.0305066
COL3A1	-0.0471918	2.80287e-08	3.71241e-07	-0.0638081	-0.0305493
CAPZB	-0.0472004	2.78657e-08	3.71241e-07	-0.0638167	-0.030558
AP2S1	-0.0474041	2.42815e-08	3.25926e-07	-0.06402	-0.0307619
LCN2	-0.0479396	1.68615e-08	2.27858e-07	-0.0645545	-0.0312981
NDUFB7	-0.0482404	1.37147e-08	1.87873e-07	-0.0648548	-0.0315993
SEM1	-0.0483984	1.22986e-08	1.69636e-07	-0.0650124	-0.0317575
MAPK1	-0.0485706	1.09171e-08	1.51627e-07	-0.0651843	-0.0319299
LAMTOR5	-0.0485911	1.07627e-08	1.50527e-07	-0.0652048	-0.0319505
CASP4	-0.048674	1.01611e-08	1.43115e-07	-0.0652875	-0.0320335
IL4I1	-0.0489024	8.6676e-09	1.22945e-07	-0.0655154	-0.0322622
PPP1R18	-0.0489449	8.41422e-09	1.21068e-07	-0.0655579	-0.0323047
ACTR2	-0.0491499	7.2895e-09	1.05645e-07	-0.0657625	-0.0325101
ACIN1	-0.0495044	5.68075e-09	8.29306e-08	-0.0661163	-0.032865
TAGLN2	-0.0497551	4.75726e-09	6.99597e-08	-0.0663665	-0.0331161
FAM104A	-0.0497589	4.74431e-09	6.99597e-08	-0.0663704	-0.0331199
BATF	-0.0498857	4.33564e-09	6.47111e-08	-0.0664969	-0.0332469
SPPL2A	-0.049888	4.32855e-09	6.47111e-08	-0.0664992	-0.0332492
IFI35	-0.0500179	3.94614e-09	6.00222e-08	-0.0666289	-0.0333793
COX5A	-0.0502962	3.23434e-09	4.97591e-08	-0.0669066	-0.0336579
TUBB	-0.0503225	3.17394e-09	4.92084e-08	-0.0669329	-0.0336843
BAX	-0.0505397	2.71539e-09	4.2428e-08	-0.0671496	-0.0339017
PARP14	-0.0506215	2.55982e-09	4.03121e-08	-0.0672313	-0.0339837
BLOC1S1	-0.0512203	1.65812e-09	2.653e-08	-0.0678289	-0.0345834
LTB	-0.0516046	1.25162e-09	2.01874e-08	-0.0682124	-0.0349682
PSMB3	-0.0520098	9.28337e-10	1.52186e-08	-0.0686168	-0.035374
PTP4A2	-0.0522235	7.92296e-10	1.30958e-08	-0.0688301	-0.035588
CD300A	-0.0529233	4.6947e-10	7.82449e-09	-0.0695285	-0.0362889
GBP1	-0.0535186	2.99227e-10	5.02903e-09	-0.0701225	-0.036885
KLRD1	-0.0535539	2.91291e-10	4.93713e-09	-0.0701578	-0.0369204
SAT1	-0.0536202	2.76952e-10	4.73422e-09	-0.0702239	-0.0369868
ACTR3	-0.053737	2.53339e-10	4.36791e-09	-0.0703405	-0.0371038
ENO1	-0.0537823	2.44731e-10	4.25619e-09	-0.0703857	-0.0371491
YWHAQ	-0.0540536	1.98791e-10	3.48756e-09	-0.0706564	-0.0374208
NSMCE1	-0.0542616	1.69396e-10	2.99816e-09	-0.070864	-0.0376291
PKM	-0.0547046	1.20226e-10	2.14689e-09	-0.0713061	-0.0380728
ATP6V0B	-0.0551531	8.47358e-11	1.52677e-09	-0.0717536	-0.038522
GBP2	-0.0552495	7.85697e-11	1.42854e-09	-0.0718498	-0.0386186
SCP2	-0.0554811	6.54905e-11	1.20166e-09	-0.072081	-0.0388506
PSMA7	-0.0555709	6.10177e-11	1.12996e-09	-0.0721705	-0.0389405
NDUFB2	-0.0556125	5.9046e-11	1.10366e-09	-0.0722121	-0.0389822
CTLA4	-0.0556929	5.54123e-11	1.04552e-09	-0.0722923	-0.0390627
PPP1CA	-0.0561148	3.96485e-11	7.5521e-10	-0.0727133	-0.0394853
HLA-DQB1	-0.0568436	2.21116e-11	4.25224e-10	-0.0734405	-0.0402152
LDHA	-0.0574196	1.38649e-11	2.69222e-10	-0.0740153	-0.0407922
PSMC4	-0.0575641	1.23251e-11	2.41668e-10	-0.0741594	-0.0409369
LST1	-0.0576351	1.16305e-11	2.30307e-10	-0.0742303	-0.041008
ITGB2	-0.0586047	5.23218e-12	1.04644e-10	-0.0751977	-0.0419792
LITAF	-0.058951	3.92106e-12	7.92133e-11	-0.0755433	-0.0423262
PGAM1	-0.0600865	1.50547e-12	3.0724e-11	-0.0766762	-0.0434635
UBE2L6	-0.0600995	1.48887e-12	3.06984e-11	-0.0766892	-0.0434766
ARPC2	-0.060311	1.24323e-12	2.59006e-11	-0.0769002	-0.0436884
ZNRF1	-0.0604519	1.10212e-12	2.34495e-11	-0.0770408	-0.0438296
BSG	-0.0610959	6.33263e-13	1.36186e-11	-0.0776833	-0.0444747
PRELID1	-0.0613582	5.04525e-13	1.09679e-11	-0.0779449	-0.0447374
UBB	-0.0626692	1.59689e-13	3.50966e-12	-0.0792529	-0.0460508
IGHG3	-0.0626983	1.55615e-13	3.45811e-12	-0.0792819	-0.04608
HNRNPA2B1	-0.0635334	7.38409e-14	1.71723e-12	-0.080115	-0.0469166
HLA-DRB5	-0.0645874	2.84227e-14	6.7673e-13	-0.0811665	-0.0479726
CAP1	-0.0648308	2.2749e-14	5.48169e-13	-0.0814093	-0.0482164
LRRN3	-0.0654699	1.26289e-14	3.15723e-13	-0.0820469	-0.0488568
CALR	-0.0655862	1.134e-14	2.87089e-13	-0.0821628	-0.0489732
HAVCR2	-0.0662241	6.26019e-15	1.62602e-13	-0.0827992	-0.0496124
IFI44	-0.0666493	4.20011e-15	1.10529e-13	-0.0832233	-0.0500384
PSMB9	-0.067341	2.18234e-15	5.97901e-14	-0.0839133	-0.0507315
WDR1	-0.0679713	1.19492e-15	3.36598e-14	-0.084542	-0.051363
RNF213	-0.0682268	9.34616e-16	2.70903e-14	-0.0847969	-0.051619
ARPC1B	-0.0686626	6.13356e-16	1.83091e-14	-0.0852315	-0.0520556
CCL3	-0.0734792	4.89063e-18	1.55258e-16	-0.0900354	-0.0568824
GZMA	-0.0735535	4.52788e-18	1.46061e-16	-0.0901095	-0.0569569
TRDC	-0.0744644	1.74927e-18	5.83089e-17	-0.091018	-0.0578698
STAT1	-0.0767165	1.58512e-19	5.46592e-18	-0.0932638	-0.0601269
NKG7	-0.0780995	3.50304e-20	1.22914e-18	-0.0946427	-0.061513
ZFP36L1	-0.0785662	2.09187e-20	7.53999e-19	-0.0951082	-0.0619809
UCP2	-0.0796515	6.23449e-21	2.30907e-19	-0.0961903	-0.0630687
SMCO4	-0.0817663	5.61923e-22	2.16124e-20	-0.0982988	-0.0651887
MYL6	-0.08293	1.45519e-22	6.19231e-21	-0.0994591	-0.0663553
ITGB1	-0.083334	9.06428e-23	3.94099e-21	-0.0998617	-0.0667602
PSME2	-0.0843477	2.73491e-23	1.21552e-21	-0.100872	-0.0677765
ADGRG1	-0.0853519	8.22736e-24	3.73971e-22	-0.101873	-0.0687833
CXCL13	-0.0856679	5.62094e-24	2.61439e-22	-0.102189	-0.0691001
FCER1G	-0.0869718	1.15005e-24	5.75026e-23	-0.103488	-0.0704074
CTSC	-0.0876257	5.14253e-25	2.6372e-23	-0.10414	-0.071063
MT2A	-0.0905107	1.37326e-26	7.84717e-25	-0.107016	-0.0739558
ACTG1	-0.0921035	1.76663e-27	1.07069e-25	-0.108603	-0.075553
ZEB2	-0.0923123	1.34664e-27	8.41651e-26	-0.108811	-0.0757623
CST7	-0.0940174	1.43313e-28	9.24603e-27	-0.110511	-0.0774723
NEAT1	-0.0962705	6.9685e-30	4.64567e-28	-0.112756	-0.0797319
IGHG4	-0.102934	5.9615e-34	4.25821e-32	-0.119396	-0.0864158
GNLY	-0.104305	8.02541e-35	5.94475e-33	-0.120761	-0.0877907
PLEK	-0.106431	3.38901e-36	2.82417e-34	-0.12288	-0.0899241
KLRF1	-0.109873	1.75996e-38	1.5304e-36	-0.126308	-0.0933777
NCR3	-0.114033	2.42791e-41	2.31229e-39	-0.130452	-0.0975522
HLA-DRA	-0.117028	1.81316e-43	1.81316e-41	-0.133435	-0.100558
GZMB	-0.143177	1.84643e-64	2.84066e-62	-0.159463	-0.126813
[truncated: 1 more rows]

## Sheet: CD8 Memory_2_driver_gene
	CD8 Memory_2 corr	CD8 Memory_2 pval	CD8 Memory_2 qval	CD8 Memory_2 ci low	CD8 Memory_2 ci high
INS	0.193613	1.23379e-117	2.46759e-114	0.177519	0.209603
KLRC1	0.103405	3.00132e-34	1.50066e-31	0.0868884	0.119865
KLRB1	0.0897537	3.59388e-26	1.02682e-23	0.0731967	0.106261
CCL3L1	0.087036	1.06289e-24	2.12579e-22	0.0704718	0.103552
CCL4L2	0.0861444	3.15655e-24	5.73917e-22	0.0695778	0.102663
CCL4	0.0838114	5.16481e-23	8.60802e-21	0.0672388	0.100338
CCL5	0.0820141	4.22111e-22	6.03015e-20	0.0654371	0.0985459
RPL10	0.0773002	8.40962e-20	9.89367e-18	0.0607119	0.0938458
RPL39	0.0732591	6.142e-18	5.84953e-16	0.0566618	0.0898159
CD8B	0.0667267	3.90449e-15	3.54954e-13	0.050116	0.0833006
RPS12	0.0623031	2.2071e-13	1.76568e-11	0.045684	0.0788876
RPL30	0.0620806	2.68439e-13	2.06491e-11	0.0454612	0.0786657
RPLP2	0.0490062	8.06099e-09	3.22439e-07	0.0323662	0.0656191
RPS3	0.0448852	1.28116e-07	3.94204e-06	0.0282398	0.0615057
TRGC2	0.0422594	6.6207e-07	1.63474e-05	0.025611	0.0588844
FABP5	0.041374	1.12805e-06	2.71819e-05	0.0247246	0.0580005
RPL38	0.0350702	3.69881e-05	0.000524654	0.0184144	0.0517064
RPL28	0.0309721	0.00026935	0.00257751	0.014313	0.047614
ANKRD28	0.0296239	0.000493173	0.00406993	0.0129638	0.0462675
ITGA1	0.0293217	0.000562914	0.0045214	0.0126614	0.0459658
RPS19	0.0282987	0.000873219	0.00639721	0.0116377	0.0449439
RPS21	0.0279968	0.000991417	0.00698181	0.0113356	0.0446424
NUCB2	0.0228577	0.00718239	0.0304542	0.0061936	0.0395091
IGFBP2	0.022723	0.00753054	0.0315086	0.00605886	0.0393746
KLHL20	0.0224841	0.00818558	0.0333425	0.00581985	0.039136
JAML	0.0223761	0.00849809	0.0340605	0.0057118	0.0390281
JUN	0.0216218	0.0109946	0.0412554	0.00495715	0.0382745
EIF1AY	0.0209886	0.0135726	0.0486472	0.00432368	0.037642
RPL18A	0.0207167	0.0148346	0.0515091	0.00405164	0.0373703
IFNGR1	0.0203949	0.016461	0.0552384	0.00372966	0.0370488
ZNF683	0.0191971	0.0239689	0.0726196	0.0025314	0.0358521
GZMA	0.0191106	0.0246109	0.0738209	0.0024449	0.0357657
CD48	0.0186117	0.0286138	0.0822235	0.0019458	0.0352672
KLRD1	0.0182985	0.0314032	0.0878412	0.00163249	0.0349543
RASSF1	0.0175515	0.039012	0.10307	0.000885264	0.034208
ADAMTS6	0.0172828	0.042107	0.107828	0.000616532	0.0339395
TRAM1	0.0171896	0.0432289	0.109857	0.000523245	0.0338464
MYBL1	0.0170807	0.0445706	0.112268	0.000414333	0.0337376
CENPK	0.0169712	0.0459553	0.114745	0.000304791	0.0336282
IL32	0.016682	0.0497867	0.120447	1.55472e-05	0.0333392
SLC14A1	0.0165361	0.0518196	0.12338	-0.000130407	0.0331934
RPL19	0.0164102	0.0536286	0.126483	-0.000256317	0.0330677
SIDT1	0.0163225	0.0549198	0.128079	-0.000344029	0.0329801
HELQ	0.0156142	0.0663284	0.145786	-0.00105254	0.0322723
ARHGAP10	0.0152766	0.0724161	0.155233	-0.00139019	0.031935
TMEM116	0.0151953	0.0739487	0.157632	-0.00147152	0.0318537
RSL24D1	0.0151379	0.075048	0.158162	-0.001529	0.0317963
CCDC90B	0.0150723	0.0763177	0.159327	-0.00159455	0.0317308
SLAMF7	0.0141439	0.0962595	0.187275	-0.0025232	0.0308031
LSM5	0.013435	0.11413	0.209991	-0.00323216	0.0300948
LINC00623	0.0133532	0.116351	0.212903	-0.00331401	0.030013
EEF1D	0.0131714	0.121407	0.220292	-0.00349581	0.0298314
MATK	0.0131146	0.123024	0.221664	-0.00355271	0.0297745
PTGER4	0.0129279	0.128448	0.228833	-0.00373942	0.029588
RPL36AL	0.01285	0.130766	0.231855	-0.00381734	0.0295101
SLC30A5	0.0128059	0.132092	0.233735	-0.00386144	0.0294661
BTG1	0.0127404	0.134081	0.235851	-0.00392693	0.0294006
WDR75	0.0122092	0.15108	0.256595	-0.00445821	0.0288698
RPL37A	0.0119602	0.159593	0.266315	-0.00470727	0.0286209
RPL27	0.0116795	0.169618	0.278519	-0.00498797	0.0283404
ZNF430	0.0116079	0.172249	0.281683	-0.00505957	0.0282689
BANP	0.0115806	0.173261	0.282645	-0.0050869	0.0282416
TSC22D2	0.0114597	0.177792	0.287923	-0.00520779	0.0281208
ID2	0.0113897	0.180457	0.290591	-0.00527781	0.0280508
HACD4	0.0108432	0.202279	0.316308	-0.00582431	0.0275047
TMEM258	0.0108143	0.203486	0.317946	-0.00585325	0.0274758
XRRA1	0.010587	0.213149	0.329952	-0.00608056	0.0272487
LETMD1	0.0103195	0.224941	0.343159	-0.00634808	0.0269813
POLE4	0.00948607	0.264643	0.387188	-0.00718155	0.0261484
HPS1	0.009139	0.282523	0.407349	-0.00752863	0.0258016
TGDS	0.00906301	0.286544	0.408814	-0.00760462	0.0257256
TMEM131L	0.00905041	0.287215	0.408847	-0.00761722	0.025713
INTS4	0.00883749	0.298706	0.422199	-0.00783014	0.0255002
ZNF276	0.00877598	0.302082	0.425168	-0.00789165	0.0254387
RBBP5	0.00874058	0.304036	0.427618	-0.00792705	0.0254034
WDR74	0.00864982	0.309086	0.43259	-0.00801782	0.0253127
TPST2	0.00838463	0.324154	0.445879	-0.00828301	0.0250476
MIR29B2CHG	0.0083506	0.326122	0.447415	-0.00831704	0.0250136
SYTL1	0.00834481	0.326457	0.447415	-0.00832282	0.0250078
ERLEC1	0.00834193	0.326625	0.447415	-0.00832571	0.0250049
SCYL2	0.00833827	0.326837	0.447415	-0.00832937	0.0250013
FBXO42	0.00833026	0.327301	0.447745	-0.00833737	0.0249933
HS3ST3B1	0.00830147	0.328976	0.448808	-0.00836617	0.0249645
BTF3L4	0.008137	0.338649	0.457634	-0.00853063	0.0248001
GPANK1	0.00805	0.34384	0.462772	-0.00861764	0.0247132
ZNF680	0.007939	0.350534	0.469256	-0.00872863	0.0246022
SLC25A17	0.00791856	0.351777	0.469975	-0.00874908	0.0245818
TRPV2	0.00779646	0.359252	0.477033	-0.00887117	0.0244598
MAP4K1	0.0077741	0.360632	0.477975	-0.00889353	0.0244374
CAMK4	0.00772264	0.36382	0.481244	-0.00894499	0.024386
KIN	0.00766802	0.367223	0.483825	-0.00899961	0.0243314
UBL3	0.00734254	0.387911	0.505356	-0.00932508	0.0240061
PRKCB	0.00728683	0.391522	0.50847	-0.00938079	0.0239504
TSPAN32	0.00686235	0.419699	0.535386	-0.00980525	0.0235261
CERS5	0.00674515	0.427683	0.540372	-0.00992245	0.023409
DLGAP4	0.00674483	0.427705	0.540372	-0.00992276	0.0234087
CEPT1	0.00660155	0.437586	0.547325	-0.010066	0.0232655
RBM28	0.0065681	0.439912	0.548204	-0.0100995	0.023232
PITPNA	0.00656778	0.439934	0.548204	-0.0100998	0.0232317
SNAI3	0.00646342	0.447235	0.555227	-0.0102042	0.0231274
CWC15	0.00631666	0.457618	0.566313	-0.0103509	0.0229807
CDC40	0.00622216	0.464375	0.572243	-0.0104454	0.0228863
GALNT11	0.00603938	0.477599	0.585293	-0.0106282	0.0227036
SLC25A25	0.00593007	0.485606	0.592564	-0.0107375	0.0225943
POLH	0.00584819	0.49165	0.597388	-0.0108193	0.0225125
MVB12B	0.00579186	0.495832	0.600645	-0.0108757	0.0224562
RINL	0.00573327	0.500201	0.605571	-0.0109343	0.0223976
GFI1	0.00572418	0.500882	0.605971	-0.0109433	0.0223885
RPL22L1	0.00563219	0.507788	0.611376	-0.0110353	0.0222966
RPL6	0.00562883	0.508041	0.611376	-0.0110387	0.0222932
AFAP1L2	0.00551308	0.516804	0.617817	-0.0111544	0.0221775
NKG7	0.005492	0.518408	0.618995	-0.0111755	0.0221565
NDUFAF2	0.00525693	0.53647	0.636382	-0.0114105	0.0219215
SNX2	0.00498863	0.557466	0.654844	-0.0116788	0.0216533
PPP3CA	0.00484286	0.569038	0.665153	-0.0118246	0.0215076
SST	0.0048214	0.570752	0.666377	-0.011846	0.0214862
HACL1	0.00480559	0.572016	0.667463	-0.0118618	0.0214704
PIGL	0.00466026	0.583694	0.67832	-0.0120071	0.0213251
SLCO3A1	0.0046507	0.584467	0.678823	-0.0120167	0.0213155
DDX18	0.00464065	0.585279	0.679372	-0.0120268	0.0213055
MARK2	0.00461817	0.587098	0.680693	-0.0120492	0.021283
CRTAM	0.00456466	0.591437	0.684534	-0.0121027	0.0212295
SMAD2	0.00444154	0.601478	0.694147	-0.0122258	0.0211065
ATXN7L1	0.00442624	0.602731	0.695192	-0.0122411	0.0210912
TMEM200A	0.00440229	0.604695	0.697054	-0.0122651	0.0210672
LGALS1	0.00431713	0.611701	0.703579	-0.0123502	0.0209821
NRF1	0.00424975	0.617269	0.708759	-0.0124176	0.0209148
GTF2E2	0.00417895	0.623145	0.712281	-0.0124884	0.020844
EEF1B2	0.00417773	0.623246	0.712281	-0.0124896	0.0208428
TRMT2B	0.00411424	0.628535	0.717506	-0.0125531	0.0207793
GPR65	0.00410402	0.629389	0.717661	-0.0125633	0.0207691
VPS26B	0.0040507	0.633848	0.721923	-0.0126166	0.0207158
ASF1A	0.00379621	0.655314	0.73803	-0.0128711	0.0204614
ATP8B2	0.00371928	0.661861	0.743664	-0.012948	0.0203845
PITPNC1	0.00360772	0.6714	0.751848	-0.0130595	0.020273
SGF29	0.00354576	0.676721	0.756536	-0.0131215	0.020211
CRACR2A	0.00352046	0.678899	0.758546	-0.0131468	0.0201858
GTF2A1	0.0034893	0.681584	0.760272	-0.0131779	0.0201546
RPL7A	0.00342683	0.68698	0.764648	-0.0132404	0.0200922
NR1D2	0.00340711	0.688687	0.765208	-0.0132601	0.0200725
TNFRSF1A	0.0033858	0.690533	0.765982	-0.0132814	0.0200511
PRR14L	0.00338001	0.691035	0.766114	-0.0132872	0.0200454
RBMS1	0.00336988	0.691913	0.766384	-0.0132973	0.0200352
SNHG7	0.00333121	0.695271	0.76868	-0.013336	0.0199966
SMIM27	0.00331148	0.696985	0.769763	-0.0133557	0.0199769
MTM1	0.00329865	0.698102	0.769763	-0.0133686	0.019964
PMS1	0.00329781	0.698175	0.769763	-0.0133694	0.0199632
ADGRE5	0.00326359	0.701155	0.771772	-0.0134036	0.019929
ITGA2	0.003134	0.712483	0.779096	-0.0135332	0.0197994
TENT4A	0.0031008	0.715396	0.781427	-0.0135664	0.0197663
EHBP1	0.00303982	0.720756	0.785994	-0.0136274	0.0197053
POC5	0.00290966	0.732243	0.796783	-0.0137575	0.0195752
PARN	0.00288696	0.734253	0.798101	-0.0137802	0.0195525
KMT2A	0.0028817	0.734719	0.798174	-0.0137854	0.0195472
PRPS2	0.00281987	0.740203	0.803258	-0.0138473	0.0194854
PCNP	0.00270501	0.750426	0.812149	-0.0139621	0.0193706
FAM117A	0.00258262	0.761367	0.82088	-0.0140845	0.0192483
NCAM1	0.00251375	0.767545	0.826239	-0.0141533	0.0191794
CSNK1G3	0.00250543	0.768292	0.826239	-0.0141616	0.0191711
PIKFYVE	0.00250494	0.768336	0.826239	-0.0141621	0.0191706
MAN1A1	0.00238057	0.779533	0.837307	-0.0142865	0.0190463
PLEKHF1	0.00235171	0.782138	0.838754	-0.0143153	0.0190174
IKBIP	0.00232529	0.784525	0.839962	-0.0143417	0.018991
MZT2A	0.00224776	0.791541	0.846031	-0.0144193	0.0189135
ARID3A	0.0022131	0.794683	0.847662	-0.0144539	0.0188789
ADAM19	0.00218278	0.797434	0.850143	-0.0144842	0.0188486
SFI1	0.00209297	0.805598	0.856342	-0.014574	0.0187588
NEPRO	0.00208214	0.806584	0.856342	-0.0145848	0.018748
TMEM181	0.00208115	0.806674	0.856342	-0.0145858	0.018747
MTO1	0.00206123	0.808488	0.857812	-0.0146058	0.0187271
NDUFS3	0.00203352	0.811014	0.85958	-0.0146335	0.0186994
C18orf25	0.00202865	0.811457	0.859595	-0.0146383	0.0186945
IBTK	0.00199223	0.814781	0.862058	-0.0146747	0.0186581
TP53BP2	0.001989	0.815076	0.862058	-0.014678	0.0186549
SLC16A1	0.00196711	0.817074	0.863687	-0.0146998	0.018633
PSIP1	0.00192047	0.821337	0.867304	-0.0147465	0.0185864
EIF2B3	0.00187171	0.8258	0.870674	-0.0147952	0.0185376
VPS26A	0.00187134	0.825834	0.870674	-0.0147956	0.0185372
ATF1	0.00184909	0.827872	0.872362	-0.0148178	0.018515
LINC00342	0.00180118	0.832265	0.875607	-0.0148657	0.0184671
C1D	0.00175456	0.836544	0.877801	-0.0149124	0.0184205
PPP2R2D	0.00173606	0.838244	0.879123	-0.0149309	0.018402
CYP2R1	0.00165947	0.845288	0.884655	-0.0150074	0.0183254
ANTXR2	0.00161707	0.849193	0.887391	-0.0150498	0.0182831
GNAI3	0.00161663	0.849233	0.887391	-0.0150503	0.0182826
MPPE1	0.00147531	0.862275	0.89914	-0.0151915	0.0181413
MRPL48	0.00139033	0.870135	0.905237	-0.0152765	0.0180564
PRKAR2A	0.00138763	0.870386	0.905237	-0.0152792	0.0180537
EMC2	0.00136007	0.872937	0.906132	-0.0153068	0.0180261
STAG1	0.00135388	0.873511	0.906132	-0.0153129	0.01802
EXOC5	0.00123649	0.884397	0.915999	-0.0154303	0.0179026
HOPX	0.00121182	0.886688	0.917422	-0.015455	0.0178779
LAIR1	0.00120194	0.887606	0.917896	-0.0154648	0.0178681
RNF220	0.00108204	0.898754	0.927507	-0.0155847	0.0177482
GOLGA5	0.00106423	0.900412	0.928739	-0.0156025	0.0177304
CCDC130	0.00102355	0.9042	0.931623	-0.0156432	0.0176897
SOS1	0.001022	0.904344	0.931623	-0.0156447	0.0176882
CIR1	0.00101419	0.905072	0.931623	-0.0156526	0.0176804
ZHX2	0.000977645	0.908477	0.933687	-0.0156891	0.0176438
RPP38	0.000818343	0.92334	0.945561	-0.0158484	0.0174846
SVIP	0.000771241	0.92774	0.94958	-0.0158954	0.0174375
CLEC2B	0.000730581	0.93154	0.951946	-0.0159361	0.0173968
GLIPR1	0.000682112	0.936072	0.955175	-0.0159846	0.0173484
STRBP	0.00062537	0.941379	0.959123	-0.0160413	0.0172917
UGDH	0.000488125	0.954228	0.970078	-0.0161785	0.0171545
PPFIA1	0.000479441	0.955042	0.970078	-0.0161872	0.0171458
ESYT1	0.000398117	0.962662	0.97633	-0.0162685	0.0170645
LRIF1	0.000357813	0.966439	0.978673	-0.0163088	0.0170242
DAD1	0.000320135	0.969971	0.981256	-0.0163464	0.0169865
PSTPIP2	0.000303103	0.971568	0.982163	-0.0163635	0.0169695
RBSN	0.000243397	0.977167	0.986539	-0.0164231	0.0169098
ABCB1	0.000230584	0.978369	0.987254	-0.016436	0.016897
PI4KB	0.000218071	0.979542	0.98794	-0.0164485	0.0168845
TANGO6	0.000189095	0.98226	0.990182	-0.0164774	0.0168555
GYG1	0.000152625	0.985681	0.99313	-0.0165139	0.0168191
DGKD	0.000126107	0.988169	0.994634	-0.0165404	0.0167926
HIVEP3	0.000114508	0.989257	0.995228	-0.016552	0.016781
CUL5	4.67854e-05	0.995611	0.997995	-0.0166197	0.0167133
TATDN3	3.6298e-05	0.996594	0.997995	-0.0166302	0.0167028
CDC37L1	3.47447e-05	0.99674	0.997995	-0.0166317	0.0167012
YEATS2	3.10655e-05	0.997085	0.997995	-0.0166354	0.0166975
AKAP8	1.9392e-05	0.998181	0.998181	-0.0166471	0.0166859
PTPN4	-2.66868e-05	0.997496	0.997995	-0.0166932	0.0166398
CWC25	-2.88158e-05	0.997296	0.997995	-0.0166953	0.0166377
STAM2	-3.67272e-05	0.996554	0.997995	-0.0167032	0.0166298
NFRKB	-7.7359e-05	0.992742	0.996729	-0.0167438	0.0165891
HADH	-7.78442e-05	0.992697	0.996729	-0.0167443	0.0165887
SPPL3	-8.75195e-05	0.991789	0.996729	-0.016754	0.016579
BRF1	-0.000102692	0.990365	0.995843	-0.0167691	0.0165638
NNT	-0.000143809	0.986508	0.993462	-0.0168102	0.0165227
TMEM273	-0.000263778	0.975256	0.985107	-0.0169302	0.0164028
GLG1	-0.000300092	0.971851	0.982163	-0.0169665	0.0163665
CD3D	-0.00034297	0.967831	0.979586	-0.0170094	0.0163236
SKI	-0.000362367	0.966012	0.978673	-0.0170287	0.0163042
ZNF611	-0.0003746	0.964866	0.97807	-0.017041	0.016292
SNRPC	-0.000431546	0.959529	0.973647	-0.0170979	0.0162351
PRKDC	-0.00043755	0.958966	0.97357	-0.0171039	0.016229
TMEM71	-0.000480713	0.954923	0.970078	-0.0171471	0.0161859
FAM126B	-0.000514416	0.951766	0.968226	-0.0171807	0.0161522
GOLT1B	-0.000538793	0.949483	0.966395	-0.0172051	0.0161278
SRBD1	-0.000584151	0.945237	0.962563	-0.0172505	0.0160825
DCK	-0.000639474	0.94006	0.958267	-0.0173058	0.0160272
DIAPH2	-0.000641423	0.939877	0.958267	-0.0173077	0.0160252
DDRGK1	-0.000704013	0.934024	0.953572	-0.0173703	0.0159627
TSPO	-0.000726135	0.931955	0.951946	-0.0173924	0.0159405
GOPC	-0.000742801	0.930398	0.951327	-0.0174091	0.0159239
DEGS1	-0.000747714	0.929938	0.951327	-0.017414	0.015919
SLC38A9	-0.000849927	0.920391	0.943023	-0.0175162	0.0158168
PCID2	-0.00085194	0.920203	0.943023	-0.0175182	0.0158148
NELFA	-0.000891352	0.916524	0.940025	-0.0175576	0.0157754
EIF3E	-0.000893563	0.916318	0.940025	-0.0175598	0.0157732
BCLAF1	-0.000900103	0.915708	0.940025	-0.0175663	0.0157666
CHIC2	-0.000934675	0.912483	0.937322	-0.0176009	0.0157321
YLPM1	-0.000983336	0.907947	0.933621	-0.0176495	0.0156834
YIPF4	-0.000997502	0.906627	0.932743	-0.0176637	0.0156692
C21orf91	-0.00101643	0.904864	0.931623	-0.0176826	0.0156503
RGS19	-0.00110753	0.896382	0.925536	-0.0177737	0.0155592
FLT1	-0.0011211	0.89512	0.924711	-0.0177873	0.0155457
KAT6B	-0.00118232	0.889429	0.919306	-0.0178484	0.0154845
DCXR	-0.00122632	0.885341	0.916503	-0.0178924	0.0154405
SPINK2	-0.00125064	0.883084	0.915113	-0.0179168	0.0154162
TMED5	-0.00126182	0.882047	0.914512	-0.0179279	0.015405
NUP155	-0.0013541	0.873491	0.906132	-0.0180202	0.0153127
GPR132	-0.00137277	0.871761	0.905726	-0.0180388	0.0152941
PHF1	-0.00137726	0.871345	0.905726	-0.0180433	0.0152896
RUBCN	-0.00139909	0.869325	0.905075	-0.0180651	0.0152677
MFSD4B	-0.00142611	0.866824	0.902942	-0.0180922	0.0152407
STOM	-0.00146707	0.863036	0.899465	-0.0181331	0.0151998
RBM42	-0.00148682	0.861211	0.898499	-0.0181528	0.01518
SLC25A24	-0.00154877	0.855491	0.892996	-0.0182148	0.0151181
LNPEP	-0.00154967	0.855408	0.892996	-0.0182157	0.0151172
USP4	-0.00165431	0.845763	0.884689	-0.0183203	0.0150126
SKAP1	-0.00167539	0.843822	0.883583	-0.0183414	0.0149915
SLC9A8	-0.0017105	0.840593	0.880663	-0.0183765	0.0149564
RAB35	-0.00173114	0.838696	0.879136	-0.0183971	0.0149358
UBE2V2	-0.00177065	0.835067	0.876711	-0.0184366	0.0148963
ITFG1	-0.00178434	0.83381	0.875851	-0.0184503	0.0148826
DIS3L	-0.00178789	0.833484	0.875851	-0.0184538	0.014879
NMRAL1	-0.00179513	0.83282	0.875731	-0.0184611	0.0148718
PIK3CG	-0.00180251	0.832143	0.875607	-0.0184684	0.0148644
ERP44	-0.00183392	0.829262	0.873367	-0.0184998	0.014833
PUS7L	-0.00187994	0.825046	0.870674	-0.0185458	0.014787
PLVAP	-0.00196267	0.81748	0.863687	-0.0186285	0.0147043
MGAT5	-0.00199909	0.814154	0.861995	-0.018665	0.0146679
VPS36	-0.00204739	0.80975	0.858695	-0.0187132	0.0146196
ATAD2	-0.00208491	0.806332	0.856342	-0.0187507	0.0145821
MAPK8IP3	-0.00209083	0.805793	0.856342	-0.0187567	0.0145762
USP1	-0.00211282	0.803792	0.855553	-0.0187786	0.0145542
SKAP2	-0.00213063	0.802172	0.854283	-0.0187964	0.0145364
SYNRG	-0.00216186	0.799333	0.851714	-0.0188277	0.0145051
RGCC	-0.00221611	0.79441	0.847662	-0.0188819	0.0144509
RRP15	-0.00223929	0.792308	0.846031	-0.0189051	0.0144277
CCDC69	-0.00223987	0.792255	0.846031	-0.0189056	0.0144271
GMPS	-0.00226468	0.790008	0.844928	-0.0189304	0.0144023
IL15	-0.00228694	0.787993	0.843224	-0.0189527	0.0143801
HINT1	-0.00234104	0.783102	0.838888	-0.0190068	0.014326
VILL	-0.00234146	0.783064	0.838888	-0.0190072	0.0143256
TMEM267	-0.00235406	0.781926	0.838754	-0.0190198	0.014313
CERS4	-0.00237188	0.780317	0.837699	-0.0190376	0.0142952
LIMK1	-0.0024556	0.772772	0.830492	-0.0191213	0.0142115
MAP2K2	-0.0025042	0.768402	0.826239	-0.0191699	0.0141629
TGS1	-0.00256812	0.762666	0.821839	-0.0192338	0.014099
MAP7D3	-0.00259756	0.760028	0.81988	-0.0192632	0.0140695
INPP5K	-0.00263375	0.75679	0.816826	-0.0192994	0.0140333
SP4	-0.00263913	0.756309	0.816749	-0.0193048	0.014028
ATF7IP2	-0.00264202	0.75605	0.816749	-0.0193077	0.0140251
B3GAT3	-0.00265263	0.755102	0.816327	-0.0193183	0.0140145
GPR180	-0.00269822	0.751032	0.812365	-0.0193638	0.0139689
FBXL4	-0.00270929	0.750044	0.812149	-0.0193749	0.0139578
MAP3K14	-0.00271197	0.749805	0.812149	-0.0193776	0.0139551
TPK1	-0.0027704	0.7446	0.807154	-0.019436	0.0138967
SARDH	-0.00281513	0.740624	0.80328	-0.0194807	0.013852
ARRB2	-0.00285309	0.737255	0.800494	-0.0195186	0.013814
ETFB	-0.00290358	0.732781	0.796935	-0.0195691	0.0137636
ORC2	-0.00299296	0.724885	0.789205	-0.0196585	0.0136742
RPS2	-0.00299563	0.72465	0.789205	-0.0196611	0.0136715
HTATIP2	-0.00302579	0.721991	0.786912	-0.0196913	0.0136414
F2R	-0.00304198	0.720566	0.785994	-0.0197075	0.0136252
PAPOLG	-0.00305236	0.719653	0.785647	-0.0197178	0.0136148
DNAAF2	-0.00311973	0.713734	0.780038	-0.0197852	0.0135475
TBP	-0.00313712	0.71221	0.779096	-0.0198026	0.0135301
AP3M1	-0.00315149	0.710951	0.778271	-0.0198169	0.0135157
CCL3	-0.00315689	0.710478	0.778179	-0.0198223	0.0135103
NCOA2	-0.00316292	0.70995	0.778027	-0.0198284	0.0135043
JAZF1	-0.00316602	0.709679	0.778027	-0.0198314	0.0135012
TINF2	-0.00316891	0.709425	0.778027	-0.0198343	0.0134983
GFOD1	-0.0032056	0.706217	0.77521	-0.019871	0.0134616
PUM3	-0.00321005	0.705827	0.775209	-0.0198755	0.0134571
VNN2	-0.0032232	0.704679	0.774372	-0.0198886	0.013444
RAB2A	-0.00322417	0.704594	0.774372	-0.0198896	0.013443
ORC4	-0.00325094	0.702258	0.772561	-0.0199163	0.0134163
CDK17	-0.00327964	0.699757	0.770657	-0.019945	0.0133876
PTBP2	-0.00328633	0.699174	0.77044	-0.0199517	0.0133809
MAP4K5	-0.0033006	0.697932	0.769763	-0.019966	0.0133666
MRPS21	-0.00331081	0.697044	0.769763	-0.0199762	0.0133564
PIGB	-0.00335618	0.693102	0.766706	-0.0200215	0.013311
CDS2	-0.00336394	0.692428	0.766384	-0.0200293	0.0133033
HMG20A	-0.00336614	0.692238	0.766384	-0.0200315	0.0133011
PPA2	-0.00338726	0.690406	0.765982	-0.0200526	0.01328
STK39	-0.0034021	0.689121	0.765264	-0.0200674	0.0132651
ARFGAP3	-0.00341735	0.687801	0.764648	-0.0200827	0.0132499
JAK1	-0.00341836	0.687713	0.764648	-0.0200837	0.0132489
PYROXD1	-0.00342014	0.687559	0.764648	-0.0200855	0.0132471
STK10	-0.00346493	0.683687	0.761769	-0.0201302	0.0132023
CYFIP2	-0.00347559	0.682767	0.761167	-0.0201409	0.0131917
ZNF12	-0.00350781	0.679988	0.758916	-0.0201731	0.0131594
TVP23B	-0.0035157	0.679309	0.75858	-0.020181	0.0131515
ELP3	-0.00355582	0.675856	0.755991	-0.0202211	0.0131114
GAB3	-0.00357325	0.674358	0.754738	-0.0202385	0.013094
NCOA5	-0.0036322	0.669302	0.749919	-0.0202974	0.0130351
SMARCE1	-0.00365037	0.667746	0.748595	-0.0203156	0.0130169
FAM204A	-0.00366585	0.666422	0.747529	-0.0203311	0.0130014
NUS1	-0.0036794	0.665265	0.74665	-0.0203446	0.0129879
TRAPPC2	-0.00369063	0.664306	0.745992	-0.0203559	0.0129767
NCR1	-0.00372216	0.661615	0.743664	-0.0203874	0.0129451
FUNDC2	-0.00373909	0.660173	0.742601	-0.0204043	0.0129282
PCNX1	-0.00374445	0.659716	0.742505	-0.0204097	0.0129228
IP6K2	-0.00379555	0.65537	0.73803	-0.0204607	0.0128717
UBLCP1	-0.00380091	0.654915	0.73803	-0.0204661	0.0128664
RPL18	-0.00382332	0.653014	0.73662	-0.0204885	0.012844
CSF1	-0.00383085	0.652375	0.736315	-0.020496	0.0128365
LSM14A	-0.00384585	0.651104	0.735296	-0.020511	0.0128215
NLRC3	-0.00385498	0.65033	0.734837	-0.0205201	0.0128123
KIR3DL2	-0.00386739	0.64928	0.734065	-0.0205325	0.0127999
NDUFB2	-0.00387779	0.648401	0.733485	-0.0205429	0.0127895
ALG12	-0.00388753	0.647577	0.732968	-0.0205527	0.0127798
CARS2	-0.00390424	0.646166	0.731785	-0.0205694	0.0127631
SP3	-0.00390633	0.645989	0.731785	-0.0205715	0.012761
C6orf89	-0.00390944	0.645727	0.731785	-0.0205746	0.0127579
ELOVL6	-0.00391732	0.645062	0.731778	-0.0205825	0.01275
CLYBL	-0.00392991	0.644	0.730987	-0.020595	0.0127374
LAMTOR4	-0.00393295	0.643743	0.730987	-0.0205981	0.0127344
SLC30A7	-0.00395199	0.642139	0.729703	-0.0206171	0.0127153
PHF20L1	-0.00397105	0.640535	0.728295	-0.0206362	0.0126963
COG5	-0.00398866	0.639053	0.727023	-0.0206538	0.0126787
NFX1	-0.00402082	0.636353	0.724363	-0.0206859	0.0126465
DHRSX	-0.00408045	0.631359	0.719497	-0.0207455	0.0125869
TRAFD1	-0.00410846	0.629018	0.717648	-0.0207735	0.0125589
ATP6V0E1	-0.00415487	0.625148	0.714047	-0.0208199	0.0125125
PPP2R3C	-0.00418301	0.622807	0.712281	-0.020848	0.0124843
ATM	-0.00418653	0.622514	0.712281	-0.0208516	0.0124808
WDR70	-0.00420182	0.621244	0.71162	-0.0208668	0.0124655
PLAA	-0.00420617	0.620883	0.711614	-0.0208712	0.0124612
CNOT11	-0.00423365	0.618603	0.709407	-0.0208987	0.0124337
EIF2A	-0.00423646	0.61837	0.709407	-0.0209015	0.0124309
PAIP2	-0.00424903	0.61733	0.708759	-0.020914	0.0124183
MRPL43	-0.00425759	0.61662	0.708759	-0.0209226	0.0124098
MRPS33	-0.00431639	0.611762	0.703579	-0.0209814	0.012351
MFF	-0.00433337	0.610362	0.702777	-0.0209983	0.012334
VIRMA	-0.00433944	0.609862	0.702606	-0.0210044	0.0123279
SEC13	-0.00448156	0.598206	0.690769	-0.0211465	0.0121858
NDUFB9	-0.00449892	0.596789	0.689531	-0.0211638	0.0121685
ERP29	-0.00451891	0.595159	0.688046	-0.0211838	0.0121485
PRKRIP1	-0.00455133	0.592521	0.685392	-0.0212162	0.0121161
PTPN9	-0.00456846	0.591129	0.684534	-0.0212333	0.0120989
BZW1	-0.00460836	0.587892	0.681219	-0.0212732	0.012059
PTAR1	-0.00462886	0.586233	0.680084	-0.0212937	0.0120385
STAU2	-0.00469695	0.580736	0.675274	-0.0213618	0.0119705
HSF1	-0.00474292	0.577039	0.671366	-0.0214077	0.0119245
YTHDC2	-0.00476653	0.575144	0.66955	-0.0214313	0.0119009
GPAT4	-0.00477793	0.57423	0.668876	-0.0214427	0.0118895
KPNA3	-0.00478205	0.5739	0.668876	-0.0214468	0.0118854
USPL1	-0.00480068	0.572409	0.667532	-0.0214654	0.0118668
SREK1IP1	-0.00482854	0.570181	0.6661	-0.0214933	0.0118389
ARID2	-0.00486224	0.567493	0.663735	-0.021527	0.0118052
POLR3E	-0.00486547	0.567236	0.663735	-0.0215302	0.011802
BLOC1S2	-0.00488634	0.565575	0.662266	-0.0215511	0.0117811
CDK8	-0.00489252	0.565084	0.662078	-0.0215572	0.0117749
AUP1	-0.00494137	0.561206	0.65792	-0.0216061	0.0117261
RASAL3	-0.00494548	0.56088	0.65792	-0.0216102	0.011722
TCHP	-0.00497924	0.558208	0.655174	-0.0216439	0.0116882
CBLB	-0.00498694	0.5576	0.654844	-0.0216516	0.0116805
TIMP3	-0.00500627	0.556074	0.65382	-0.0216709	0.0116612
HEATR5B	-0.00501833	0.555123	0.653086	-0.021683	0.0116491
GRAMD4	-0.00502118	0.554898	0.653086	-0.0216858	0.0116463
GSDMD	-0.00505481	0.552251	0.650472	-0.0217195	0.0116127
LCMT1	-0.00506599	0.551372	0.649819	-0.0217306	0.0116015
SUN2	-0.00509441	0.549141	0.647571	-0.021759	0.011573
MRPL21	-0.00510156	0.548581	0.647293	-0.0217662	0.0115659
ARL2BP	-0.00517159	0.543105	0.641211	-0.0218362	0.0114959
TXK	-0.00517854	0.542563	0.640949	-0.0218431	0.0114889
ARMC10	-0.00518279	0.542232	0.640936	-0.0218474	0.0114847
RCOR3	-0.00519433	0.541333	0.640252	-0.0218589	0.0114731
PLCG2	-0.00521362	0.539833	0.638855	-0.0218782	0.0114539
PIBF1	-0.00523401	0.538249	0.637358	-0.0218986	0.0114335
METTL9	-0.00523922	0.537844	0.637256	-0.0219038	0.0114283
GLMN	-0.00524377	0.537491	0.637216	-0.0219083	0.0114237
COX18	-0.005283	0.534452	0.634364	-0.0219476	0.0113845
THOC5	-0.00532853	0.530935	0.630564	-0.0219931	0.011339
MFSD8	-0.00537021	0.527727	0.627126	-0.0220347	0.0112973
C19orf53	-0.00537428	0.527414	0.627126	-0.0220388	0.0112932
MRPS16	-0.00538165	0.526848	0.626826	-0.0220462	0.0112858
VPS13B	-0.00538317	0.526731	0.626826	-0.0220477	0.0112843
SIGIRR	-0.00541169	0.524543	0.624828	-0.0220762	0.0112558
RAP1GDS1	-0.00544131	0.522277	0.622499	-0.0221058	0.0112262
MRPS27	-0.00545378	0.521323	0.621733	-0.0221183	0.0112137
EMG1	-0.00548077	0.519264	0.619647	-0.0221452	0.0111867
DKK3	-0.00550375	0.517514	0.618296	-0.0221682	0.0111638
PPP2R5E	-0.00553418	0.515201	0.616269	-0.0221986	0.0111333
PAXX	-0.00555075	0.513944	0.615133	-0.0222152	0.0111168
EIF2B1	-0.00555927	0.513298	0.614728	-0.0222237	0.0111082
ZFP36L2	-0.00557199	0.512334	0.613942	-0.0222364	0.0110955
ZNF253	-0.00557377	0.512199	0.613942	-0.0222382	0.0110937
RIPK2	-0.00558666	0.511224	0.613346	-0.0222511	0.0110808
HMBOX1	-0.00559383	0.510683	0.613064	-0.0222582	0.0110737
DYRK1A	-0.00561558	0.50904	0.61146	-0.02228	0.0110519
SNHG12	-0.00562056	0.508664	0.611376	-0.022285	0.011047
UTS2	-0.00562395	0.508409	0.611376	-0.0222883	0.0110436
SNRPD2	-0.00562569	0.508277	0.611376	-0.0222901	0.0110418
TRPS1	-0.00566304	0.505466	0.609362	-0.0223274	0.0110045
TXNDC9	-0.00566594	0.505248	0.609362	-0.0223303	0.0110016
EIF4B	-0.00566762	0.505122	0.609362	-0.022332	0.0109999
BTBD10	-0.00567819	0.504328	0.609092	-0.0223426	0.0109893
C12orf73	-0.00568328	0.503946	0.608998	-0.0223476	0.0109842
UBASH3A	-0.00572074	0.501138	0.605971	-0.0223851	0.0109468
SQLE	-0.00581105	0.494405	0.599279	-0.0224754	0.0108565
SERINC1	-0.00581517	0.4941	0.599272	-0.0224795	0.0108524
STRN	-0.00581703	0.493961	0.599272	-0.0224813	0.0108505
METTL4	-0.00582674	0.49324	0.598956	-0.022491	0.0108408
CCDC57	-0.00588076	0.489241	0.594822	-0.022545	0.0107868
ZDHHC7	-0.00589489	0.488198	0.593915	-0.0225592	0.0107726
CEP135	-0.00589794	0.487973	0.593915	-0.0225622	0.0107696
GPR155	-0.0059018	0.487688	0.593915	-0.0225661	0.0107657
PSMD12	-0.00591132	0.486987	0.593524	-0.0225756	0.0107562
SPIDR	-0.00592017	0.486335	0.593091	-0.0225844	0.0107474
FNTA	-0.00593382	0.48533	0.592564	-0.0225981	0.0107337
NSUN3	-0.00596181	0.483273	0.590438	-0.022626	0.0107057
BCL2	-0.00598297	0.481722	0.588902	-0.0226472	0.0106846
ERCC6L2	-0.00600876	0.479835	0.586954	-0.022673	0.0106588
LRRFIP1	-0.00602125	0.478922	0.586196	-0.0226855	0.0106463
ZNF431	-0.00602243	0.478836	0.586196	-0.0226866	0.0106451
LRRC28	-0.00607468	0.475029	0.5825	-0.0227389	0.0105929
COX7A2	-0.00607544	0.474975	0.5825	-0.0227396	0.0105921
EEF1AKMT1	-0.00609658	0.473439	0.581263	-0.0227607	0.010571
TUBD1	-0.00610622	0.47274	0.580761	-0.0227704	0.0105613
CD37	-0.00612408	0.471445	0.579527	-0.0227882	0.0105435
ELL	-0.00612411	0.471444	0.579527	-0.0227883	0.0105435
NMI	-0.00613928	0.470346	0.578887	-0.0228034	0.0105283
CNIH4	-0.00621377	0.464977	0.572632	-0.0228779	0.0104538
ZNF330	-0.00622436	0.464217	0.572243	-0.0228885	0.0104432
CD55	-0.00623195	0.463672	0.572082	-0.022896	0.0104356
ATG16L2	-0.00627356	0.460693	0.568756	-0.0229376	0.010394
DAPK2	-0.00629144	0.459415	0.56753	-0.0229555	0.0103761
EXOC4	-0.00630781	0.458248	0.566438	-0.0229719	0.0103598
CDC73	-0.0063132	0.457864	0.566313	-0.0229773	0.0103544
CYP20A1	-0.00631922	0.457436	0.566313	-0.0229833	0.0103484
MRTO4	-0.00633072	0.456618	0.565821	-0.0229948	0.0103369
CCS	-0.00633673	0.45619	0.565642	-0.0230008	0.0103308
PPP4R1	-0.00634488	0.455611	0.565274	-0.0230089	0.0103227
CWF19L2	-0.00647469	0.446443	0.554588	-0.0231387	0.0101929
SGTB	-0.00647521	0.446407	0.554588	-0.0231392	0.0101924
CD3G	-0.00651127	0.443878	0.552088	-0.0231752	0.0101563
L3MBTL3	-0.00654742	0.441353	0.549288	-0.0232114	0.0101202
ERGIC2	-0.00655528	0.440805	0.548947	-0.0232192	0.0101123
SMC2	-0.00657237	0.439614	0.548204	-0.0232363	0.0100952
UGGT1	-0.00657248	0.439606	0.548204	-0.0232364	0.0100951
LYRM7	-0.00658103	0.439012	0.548204	-0.023245	0.0100866
NUB1	-0.00658727	0.438578	0.548204	-0.0232512	0.0100803
MNAT1	-0.00661099	0.436931	0.546847	-0.0232749	0.0100566
BRD1	-0.00662081	0.43625	0.546337	-0.0232847	0.0100468
JKAMP	-0.00662096	0.43624	0.546337	-0.0232849	0.0100466
MGRN1	-0.00662848	0.435719	0.546337	-0.0232924	0.0100391
ZEB1	-0.00664356	0.434676	0.54539	-0.0233075	0.010024
DPEP2	-0.00664517	0.434564	0.54539	-0.0233091	0.0100224
RAB8A	-0.00665223	0.434076	0.545322	-0.0233161	0.0100154
MRPL20	-0.00665412	0.433945	0.545322	-0.023318	0.0100135
NLRP1	-0.00666114	0.43346	0.545233	-0.023325	0.0100064
GXYLT1	-0.00667849	0.432264	0.54407	-0.0233424	0.0099891
OGT	-0.00669138	0.431376	0.543294	-0.0233553	0.00997621
BCL11B	-0.00669296	0.431267	0.543294	-0.0233568	0.00997464
PPTC7	-0.00670204	0.430643	0.543055	-0.0233659	0.00996556
LEMD2	-0.00671615	0.429672	0.542173	-0.02338	0.00995144
EXT2	-0.00673842	0.428145	0.540587	-0.0234023	0.00992918
TYW3	-0.00674955	0.427382	0.540372	-0.0234134	0.00991804
DCAF13	-0.00675178	0.427229	0.540372	-0.0234156	0.00991582
DENND4C	-0.00676172	0.426549	0.540278	-0.0234256	0.00990588
KRAS	-0.00677742	0.425476	0.539259	-0.0234413	0.00989017
EXOSC8	-0.00678953	0.424649	0.538553	-0.0234534	0.00987806
CLSTN3	-0.00681283	0.423062	0.53688	-0.0234766	0.00985477
LCP2	-0.00681556	0.422876	0.53688	-0.0234794	0.00985204
CCDC152	-0.00682308	0.422364	0.536676	-0.0234869	0.00984452
CD244	-0.00682369	0.422322	0.536676	-0.0234875	0.00984391
ZNFX1	-0.00683281	0.421703	0.536517	-0.0234966	0.00983479
MEAF6	-0.00683665	0.421442	0.536517	-0.0235005	0.00983095
USP24	-0.00684639	0.420781	0.536026	-0.0235102	0.00982121
EDEM3	-0.00684729	0.420719	0.536026	-0.0235111	0.00982031
DNAJC3	-0.0068617	0.419743	0.535386	-0.0235255	0.00980591
ZCCHC7	-0.00686348	0.419622	0.535386	-0.0235273	0.00980413
DYNC1LI1	-0.00687768	0.418661	0.53503	-0.0235415	0.00978992
PLXDC1	-0.00688954	0.417859	0.534346	-0.0235533	0.00977806
GSK3B	-0.00689569	0.417443	0.534157	-0.0235595	0.00977192
ABL2	-0.00689896	0.417222	0.534157	-0.0235627	0.00976864
FUT11	-0.00690358	0.41691	0.534157	-0.0235674	0.00976402
SCYL1	-0.00693757	0.41462	0.531565	-0.0236013	0.00973004
KATNA1	-0.00694915	0.413842	0.530907	-0.0236129	0.00971846
CCDC97	-0.00695138	0.413692	0.530907	-0.0236151	0.00971623
CD200R1	-0.00696938	0.412484	0.529844	-0.0236331	0.00969822
TXNIP	-0.00698377	0.411519	0.528945	-0.0236475	0.00968384
BBS7	-0.00699919	0.410488	0.527958	-0.0236629	0.00966842
PDCD2	-0.00702631	0.408676	0.525967	-0.02369	0.0096413
SLC7A6OS	-0.00704771	0.40725	0.524469	-0.0237114	0.0096199
FASTK	-0.00705051	0.407064	0.524469	-0.0237142	0.0096171
SPAG7	-0.0070575	0.406599	0.524306	-0.0237212	0.00961011
EEFSEC	-0.0070921	0.404302	0.521681	-0.0237558	0.00957551
NDUFS1	-0.00710325	0.403564	0.521064	-0.0237669	0.00956436
DMXL1	-0.0071037	0.403534	0.521064	-0.0237674	0.00956391
NDUFS6	-0.00711556	0.40275	0.520685	-0.0237792	0.00955205
AFAP1	-0.00712103	0.402388	0.520554	-0.0237847	0.00954659
PPP1R21	-0.00712206	0.40232	0.520554	-0.0237857	0.00954556
TMED2	-0.00717132	0.399073	0.516934	-0.023835	0.00949629
TRAPPC12	-0.0072267	0.395442	0.512563	-0.0238903	0.00944092
RACK1	-0.00723072	0.395179	0.512554	-0.0238943	0.0094369
FOXJ3	-0.0072391	0.394632	0.512176	-0.0239027	0.00942852
CEACAM21	-0.00728687	0.391519	0.50847	-0.0239504	0.00938075
DLG1	-0.00731739	0.389539	0.506552	-0.0239809	0.00935023
SLAMF6	-0.0073355	0.388366	0.505356	-0.023999	0.00933213
SRRT	-0.00733552	0.388365	0.505356	-0.0239991	0.0093321
CDYL	-0.00734135	0.387988	0.505356	-0.0240049	0.00932627
SLC38A1	-0.00736302	0.386589	0.504356	-0.0240266	0.0093046
TMEM147	-0.00738007	0.38549	0.503251	-0.0240436	0.00928755
NMT1	-0.00742802	0.38241	0.499556	-0.0240915	0.0092396
NIN	-0.00743395	0.382031	0.499386	-0.0240974	0.00923368
GIMAP7	-0.00744818	0.38112	0.498522	-0.0241117	0.00921945
TUBA4A	-0.00746251	0.380205	0.49765	-0.024126	0.00920512
ATAD5	-0.00751329	0.376971	0.49374	-0.0241767	0.00915434
GGA3	-0.00751829	0.376653	0.493648	-0.0241817	0.00914934
MYLIP	-0.00753564	0.375553	0.492529	-0.0241991	0.00913199
PGM1	-0.00755117	0.37457	0.491562	-0.0242146	0.00911646
RC3H2	-0.00756756	0.373534	0.490524	-0.024231	0.00910006
UTP14A	-0.00757947	0.372782	0.489858	-0.0242429	0.00908815
RUVBL1	-0.00762059	0.370195	0.486778	-0.024284	0.00904704
ATF6	-0.00763228	0.369461	0.486133	-0.0242957	0.00903535
RASA3	-0.00763678	0.369179	0.486081	-0.0243002	0.00903085
HAX1	-0.0076896	0.365877	0.482369	-0.024353	0.00897803
RSRC1	-0.00769399	0.365603	0.482325	-0.0243573	0.00897364
RNASEH2B	-0.00769637	0.365455	0.482325	-0.0243597	0.00897127
KAT5	-0.00770028	0.365211	0.482325	-0.0243636	0.00896735
TMCO1	-0.00770872	0.364686	0.482069	-0.0243721	0.00895891
RGS13	-0.00773649	0.36296	0.480424	-0.0243998	0.00893114
SNRK	-0.00776744	0.361043	0.478203	-0.0244308	0.00890019
DOCK2	-0.00778948	0.359683	0.477033	-0.0244528	0.00887816
USP20	-0.00779258	0.359492	0.477033	-0.0244559	0.00887506
TXNRD1	-0.00779555	0.359309	0.477033	-0.0244589	0.00887209
NCALD	-0.00782279	0.357632	0.475574	-0.0244861	0.00884484
STAT6	-0.00784198	0.356454	0.474323	-0.0245053	0.00882565
FLVCR1	-0.00785759	0.355497	0.473365	-0.0245209	0.00881005
TRNAU1AP	-0.00787661	0.354334	0.472131	-0.0245399	0.00879103
GSS	-0.00787871	0.354205	0.472131	-0.024542	0.00878892
PFDN6	-0.00789939	0.352944	0.470905	-0.0245626	0.00876825
DERL1	-0.00791208	0.35217	0.470187	-0.0245753	0.00875555
SLFN12L	-0.00792019	0.351677	0.469975	-0.0245834	0.00874745
MRE11	-0.00792295	0.35151	0.469975	-0.0245862	0.00874469
CRIP1	-0.00794063	0.350435	0.469256	-0.0246039	0.008727
TRPM7	-0.00796398	0.349021	0.467857	-0.0246272	0.00870366
RPS27L	-0.00796512	0.348952	0.467857	-0.0246283	0.00870251
MCM3AP	-0.007975	0.348354	0.46759	-0.0246382	0.00869264
PKN1	-0.00802098	0.345582	0.46418	-0.0246842	0.00864666
ASPSCR1	-0.00802124	0.345567	0.46418	-0.0246844	0.0086464
GSDMB	-0.00804082	0.34439	0.463201	-0.024704	0.00862681
CCT7	-0.00805327	0.343643	0.462772	-0.0247164	0.00861436
SAE1	-0.00807279	0.342475	0.461557	-0.0247359	0.00859485
AP3S1	-0.0080835	0.341835	0.461005	-0.0247466	0.00858414
UBALD2	-0.0080894	0.341483	0.460841	-0.0247525	0.00857824
UBR1	-0.00812758	0.339209	0.458081	-0.0247907	0.00854005
BBIP1	-0.00814292	0.338298	0.457469	-0.024806	0.00852471
NCBP3	-0.00814942	0.337913	0.457257	-0.0248125	0.00851822
TRMU	-0.00815028	0.337862	0.457257	-0.0248134	0.00851736
EHD1	-0.00815997	0.337288	0.457029	-0.0248231	0.00850766
MCM6	-0.00818832	0.335612	0.455067	-0.0248514	0.00847932
KIAA0586	-0.00820885	0.334401	0.453733	-0.0248719	0.00845878
SEC24D	-0.00822829	0.333258	0.452489	-0.0248914	0.00843935
B3GNTL1	-0.0082406	0.332535	0.451814	-0.0249037	0.00842704
TTC1	-0.00824251	0.332423	0.451814	-0.0249056	0.00842513
FBXO4	-0.00825156	0.331893	0.451555	-0.0249146	0.00841608
ANAPC7	-0.00825569	0.331651	0.451533	-0.0249187	0.00841195
GBE1	-0.00827173	0.330712	0.450562	-0.0249348	0.00839591
EMSY	-0.00827421	0.330567	0.450562	-0.0249372	0.00839343
MAPK13	-0.00831166	0.328383	0.448305	-0.0249747	0.00835598
CABIN1	-0.00831912	0.327949	0.448018	-0.0249821	0.00834852
STARD3NL	-0.00832315	0.327715	0.448004	-0.0249862	0.00834449
EP400	-0.00834417	0.326494	0.447415	-0.0250072	0.00832346
ALG13	-0.0083513	0.326082	0.447415	-0.0250143	0.00831634
AGPS	-0.00837591	0.324658	0.446265	-0.0250389	0.00829173
SMYD3	-0.00838563	0.324097	0.445879	-0.0250486	0.00828201
P4HA1	-0.00839906	0.323322	0.445347	-0.025062	0.00826858
CCDC25	-0.00841304	0.322517	0.444545	-0.025076	0.00825459
CLASRP	-0.00842407	0.321883	0.443977	-0.025087	0.00824356
ECHDC1	-0.00842453	0.321857	0.443977	-0.0250875	0.00824311
MCMBP	-0.00842946	0.321574	0.443977	-0.0250924	0.00823818
DOCK10	-0.00844784	0.32052	0.443013	-0.0251108	0.0082198
C12orf65	-0.00844939	0.320431	0.443013	-0.0251123	0.00821825
RNF181	-0.00845142	0.320315	0.443013	-0.0251144	0.00821622
USP8	-0.00845271	0.320241	0.443013	-0.0251157	0.00821493
STK38L	-0.00846192	0.319714	0.443013	-0.0251249	0.00820572
PNPT1	-0.00846387	0.319602	0.443013	-0.0251268	0.00820376
PWWP2A	-0.00851857	0.316484	0.439257	-0.0251815	0.00814906
TMEM204	-0.00855709	0.314301	0.43653	-0.02522	0.00811055
TXNDC11	-0.0085625	0.313995	0.436408	-0.0252254	0.00810514
TYK2	-0.00857246	0.313433	0.435929	-0.0252353	0.00809518
TRIP12	-0.00858221	0.312882	0.435466	-0.0252451	0.00808542
BICD1	-0.00859377	0.312231	0.434862	-0.0252566	0.00807387
KIF3A	-0.00859912	0.31193	0.434745	-0.025262	0.00806851
TFPT	-0.00861113	0.311255	0.434107	-0.025274	0.0080565
ABI3	-0.00863352	0.309998	0.432656	-0.0252964	0.00803411
TTC9C	-0.00863421	0.309959	0.432656	-0.0252971	0.00803343
PRKAG2	-0.00863696	0.309805	0.432656	-0.0252998	0.00803068
ITGB7	-0.00864206	0.30952	0.432656	-0.0253049	0.00802558
RGS14	-0.00865549	0.308769	0.432449	-0.0253183	0.00801215
RNF121	-0.00865631	0.308722	0.432449	-0.0253191	0.00801132
TLE1	-0.00866943	0.30799	0.431963	-0.0253323	0.0079982
DDX50	-0.00867443	0.307711	0.431875	-0.0253373	0.0079932
EZH1	-0.00870677	0.305911	0.42965	-0.0253696	0.00796087
G2E3	-0.00871225	0.305607	0.429524	-0.025375	0.00795539
THOC7	-0.0087968	0.300936	0.423854	-0.0254595	0.00787083
FDPS	-0.00880692	0.300381	0.42337	-0.0254697	0.00786072
SYPL1	-0.00880897	0.300268	0.42337	-0.0254717	0.00785867
TCOF1	-0.0088109	0.300163	0.42337	-0.0254736	0.00785674
MAML1	-0.00881388	0.299999	0.42337	-0.0254766	0.00785375
RBL1	-0.00883838	0.298657	0.422199	-0.0255011	0.00782925
MCM9	-0.00885149	0.297941	0.421715	-0.0255142	0.00781615
PEX11B	-0.00885471	0.297766	0.421715	-0.0255174	0.00781293
MBNL1	-0.00886124	0.29741	0.421559	-0.0255239	0.0078064
CUL9	-0.0088866	0.296029	0.419899	-0.0255493	0.00778104
SNHG9	-0.00891361	0.294563	0.418117	-0.0255763	0.00775402
FAM162A	-0.00894594	0.292816	0.415931	-0.0256086	0.0077217
RBM5	-0.00899498	0.290177	0.412477	-0.0256576	0.00767265
MRPS10	-0.00902621	0.288506	0.410392	-0.0256888	0.00764142
KPNA4	-0.00905336	0.287058	0.408847	-0.025716	0.00761427
DMAC1	-0.00905852	0.286783	0.408814	-0.0257211	0.00760911
FARS2	-0.00905883	0.286767	0.408814	-0.0257214	0.0076088
ADIPOR2	-0.00906597	0.286387	0.408814	-0.0257286	0.00760166
GNPTAB	-0.00906742	0.28631	0.408814	-0.02573	0.00760021
TBC1D5	-0.00906784	0.286288	0.408814	-0.0257304	0.00759979
HUWE1	-0.00907143	0.286097	0.408814	-0.025734	0.00759619
TRG-AS1	-0.00908067	0.285606	0.408814	-0.0257433	0.00758695
B4GALT4	-0.0090854	0.285356	0.408814	-0.025748	0.00758223
PBRM1	-0.00908599	0.285324	0.408814	-0.0257486	0.00758163
TULP4	-0.00909049	0.285086	0.408814	-0.0257531	0.00757714
RNF168	-0.00909506	0.284843	0.408814	-0.0257576	0.00757257
EPB41	-0.00910442	0.284348	0.408814	-0.025767	0.00756321
MAP3K8	-0.00910493	0.284321	0.408814	-0.0257675	0.0075627
MAP4K2	-0.00911913	0.283571	0.408309	-0.0257817	0.00754849
PDE4A	-0.00913564	0.2827	0.407349	-0.0257982	0.00753199
GRIPAP1	-0.00915653	0.281601	0.40635	-0.0258191	0.0075111
SREBF2	-0.00918336	0.280193	0.404611	-0.0258459	0.00748426
ARFRP1	-0.00919673	0.279493	0.403892	-0.0258592	0.0074709
RIPK1	-0.00922825	0.277849	0.401806	-0.0258907	0.00743938
RPN1	-0.00923223	0.277642	0.401797	-0.0258947	0.0074354
MTMR6	-0.00924042	0.277216	0.401471	-0.0259029	0.00742721
CTSW	-0.00926107	0.276143	0.400208	-0.0259235	0.00740656
CERK	-0.00927204	0.275575	0.399673	-0.0259345	0.00739558
POLR2F	-0.00927873	0.275228	0.39946	-0.0259412	0.00738889
DNM1L	-0.009298	0.274233	0.398305	-0.0259605	0.00736962
IL17RA	-0.00929891	0.274186	0.398305	-0.0259614	0.00736871
AMMECR1	-0.00930163	0.274045	0.398305	-0.0259641	0.00736599
CPSF2	-0.00932007	0.273095	0.397519	-0.0259825	0.00734756
JAK2	-0.00934855	0.271632	0.395676	-0.026011	0.00731907
MAP3K7	-0.00937065	0.270501	0.394316	-0.0260331	0.00729697
ARAF	-0.00937649	0.270202	0.394168	-0.0260389	0.00729113
SPCS3	-0.00938177	0.269932	0.394062	-0.0260442	0.00728585
MCUR1	-0.00938882	0.269572	0.393824	-0.0260512	0.0072788
ATG2A	-0.00941241	0.268371	0.392356	-0.0260748	0.00725521
TAF1B	-0.00948755	0.264568	0.387188	-0.0261499	0.00718006
BAX	-0.00949344	0.264272	0.387188	-0.0261558	0.00717418
IQCB1	-0.00949509	0.264189	0.387188	-0.0261574	0.00717253
NCKAP1L	-0.00950394	0.263744	0.387005	-0.0261663	0.00716368
ERCC3	-0.00950528	0.263677	0.387005	-0.0261676	0.00716234
CCNI	-0.00950953	0.263463	0.387005	-0.0261719	0.00715808
HSPA8	-0.00956875	0.260501	0.38309	-0.026231	0.00709886
RABAC1	-0.00963672	0.25713	0.378411	-0.026299	0.00703089
ARHGAP17	-0.00964725	0.256611	0.377925	-0.0263095	0.00702036
TRA2A	-0.00965552	0.256203	0.377602	-0.0263178	0.00701209
MRPL1	-0.00968018	0.25499	0.376092	-0.0263424	0.00698742
MYO5A	-0.00968472	0.254768	0.376041	-0.0263469	0.00698289
ACYP2	-0.00972065	0.253009	0.373722	-0.0263829	0.00694696
TSPYL2	-0.00974854	0.25165	0.371989	-0.0264107	0.00691906
TNFRSF10A	-0.00975073	0.251544	0.371989	-0.0264129	0.00691687
TCF20	-0.00976626	0.250789	0.371265	-0.0264284	0.00690134
SLC46A3	-0.00978142	0.250055	0.370451	-0.0264436	0.00688619
MTPN	-0.00978315	0.249971	0.370451	-0.0264453	0.00688445
CDC37	-0.00978858	0.249708	0.370451	-0.0264507	0.00687902
BCL6	-0.00979358	0.249466	0.370403	-0.0264557	0.00687402
SFMBT1	-0.00980192	0.249063	0.370079	-0.0264641	0.00686569
TMEM50B	-0.00981948	0.248216	0.369095	-0.0264816	0.00684812
MMS19	-0.00985934	0.246301	0.36652	-0.0265215	0.00680826
CD84	-0.00989437	0.244627	0.364299	-0.0265565	0.00677323
ANAPC4	-0.00989997	0.24436	0.364173	-0.0265621	0.00676763
SHARPIN	-0.00990478	0.244131	0.364103	-0.0265669	0.00676282
PRMT1	-0.00991208	0.243784	0.363856	-0.0265742	0.00675552
ABCB7	-0.009922	0.243312	0.363423	-0.0265841	0.0067456
TRDC	-0.00992604	0.24312	0.363408	-0.0265881	0.00674156
TECPR1	-0.00994368	0.242283	0.362429	-0.0266057	0.00672392
BCL7C	-0.00995833	0.24159	0.361662	-0.0266204	0.00670926
FAM133B	-0.00997072	0.241005	0.361056	-0.0266328	0.00669688
GTPBP6	-0.00998334	0.24041	0.360435	-0.0266454	0.00668426
ASB2	-0.00998507	0.240329	0.360435	-0.0266471	0.00668252
ARL4C	-0.0100026	0.239505	0.359618	-0.0266646	0.00666502
ST8SIA4	-0.0100151	0.238916	0.359003	-0.0266771	0.00665247
RNF14	-0.0100361	0.237936	0.357798	-0.0266981	0.00663153
RBM10	-0.0100578	0.236922	0.356542	-0.0267198	0.00660982
TRAPPC11	-0.0100596	0.236837	0.356542	-0.0267216	0.00660801
TPP2	-0.0100619	0.23673	0.356542	-0.0267239	0.00660569
VHL	-0.010079	0.235934	0.355858	-0.026741	0.00658859
CNOT2	-0.0101038	0.234783	0.354389	-0.0267658	0.00656379
RMC1	-0.0101166	0.234192	0.353764	-0.0267785	0.00655101
SSH1	-0.0101242	0.233839	0.353498	-0.0267862	0.00654339
APOL3	-0.0101356	0.233313	0.35297	-0.0267975	0.00653199
PPP1R18	-0.0101363	0.233281	0.35297	-0.0267982	0.0065313
STAG2	-0.0101617	0.232112	0.351685	-0.0268236	0.0065059
ADA2	-0.0101715	0.231663	0.35127	-0.0268334	0.00649611
SCFD1	-0.0101907	0.23078	0.350197	-0.0268527	0.00647685
RETREG1	-0.0102088	0.229952	0.349206	-0.0268707	0.00645874
RASGRP2	-0.0102144	0.229697	0.349084	-0.0268763	0.00645314
NUP93	-0.0102294	0.229017	0.348314	-0.0268913	0.00643821
SMARCAD1	-0.0102344	0.22879	0.348234	-0.0268962	0.00643322
TSPAN17	-0.0102735	0.227012	0.345792	-0.0269354	0.00639403
IMPDH2	-0.0102908	0.226231	0.344864	-0.0269527	0.00637673
NCBP2	-0.0103304	0.22445	0.342672	-0.0269923	0.00633714
APRT	-0.0103633	0.22298	0.340687	-0.0270251	0.00630429
LINC02273	-0.0103636	0.222967	0.340687	-0.0270254	0.00630401
AP5Z1	-0.0104116	0.220828	0.337916	-0.0270734	0.00625595
PHF20	-0.0104288	0.220066	0.337008	-0.0270906	0.00623874
RCN2	-0.0104413	0.219516	0.336423	-0.027103	0.00622629
IL10RA	-0.0104418	0.219495	0.336423	-0.0271035	0.00622581
GTDC1	-0.010442	0.219486	0.336423	-0.0271037	0.00622561
ATP2A3	-0.0104535	0.218977	0.33637	-0.0271153	0.00621406
KIF13B	-0.0104614	0.21863	0.336095	-0.0271231	0.00620619
GPATCH4	-0.0104689	0.218299	0.335844	-0.0271306	0.00619867
AZIN1	-0.0104824	0.217704	0.335188	-0.0271442	0.00618514
ZBTB2	-0.0104834	0.21766	0.335188	-0.0271452	0.00618413
THUMPD2	-0.0105062	0.216662	0.334098	-0.0271679	0.00616135
SUZ12	-0.0105071	0.216624	0.334098	-0.0271688	0.00616048
ZC3H18	-0.0105212	0.216006	0.3336	-0.0271829	0.00614633
CHTOP	-0.010538	0.215276	0.33273	-0.0271997	0.00612959
REEP3	-0.0105506	0.214728	0.332139	-0.0272123	0.00611698
SNRNP200	-0.010592	0.212931	0.329869	-0.0272537	0.00607551
NAT9	-0.01061	0.212158	0.328926	-0.0272716	0.00605758
DIP2A	-0.0106319	0.211213	0.327716	-0.0272936	0.00603562
WDR43	-0.01064	0.210868	0.327434	-0.0273016	0.00602757
ANKH	-0.0106646	0.209813	0.32605	-0.0273262	0.00600294
SMG5	-0.0106982	0.20838	0.324075	-0.0273598	0.00596934
NMT2	-0.0107051	0.208088	0.323872	-0.0273667	0.00596245
RPF1	-0.010721	0.207414	0.323075	-0.0273825	0.00594658
EPS15L1	-0.0107534	0.206044	0.321191	-0.0274149	0.00591417
AHI1	-0.0107564	0.205915	0.321191	-0.027418	0.00591111
SOCS1	-0.0107972	0.204199	0.318812	-0.0274588	0.00587029
GOLGA8B	-0.0108574	0.201688	0.315631	-0.0275189	0.0058101
BICDL1	-0.0108585	0.201645	0.315631	-0.02752	0.00580907
WDR48	-0.01091	0.199515	0.312719	-0.0275714	0.00575756
MAT2B	-0.0109126	0.199405	0.312719	-0.0275741	0.00575488
TENT2	-0.0109391	0.198317	0.31133	-0.0276006	0.00572842
XRCC4	-0.01094	0.198281	0.31133	-0.0276014	0.00572755
PSME4	-0.0109567	0.197596	0.310685	-0.0276181	0.00571082
CPD	-0.0109865	0.196381	0.309017	-0.0276479	0.00568105
PLPP1	-0.011028	0.194696	0.306608	-0.0276894	0.00563955
ST3GAL2	-0.0110509	0.193768	0.305386	-0.0277123	0.00561657
SIN3A	-0.0110558	0.193572	0.305318	-0.0277172	0.00561172
PANK2	-0.0110613	0.19335	0.30521	-0.0277227	0.00560622
ZNF143	-0.0110816	0.192535	0.304163	-0.0277429	0.00558594
ANKRD44	-0.0110823	0.192506	0.304163	-0.0277437	0.00558521
NCOA7	-0.0111076	0.191491	0.302992	-0.027769	0.00555988
ARNTL	-0.0111252	0.190789	0.30212	-0.0277865	0.00554229
RECQL	-0.0111347	0.19041	0.301759	-0.0277961	0.00553277
TRAPPC13	-0.0111725	0.188911	0.299621	-0.0278338	0.00549502
DBI	-0.0111905	0.188198	0.298727	-0.0278518	0.00547699
HECA	-0.0111967	0.187952	0.298574	-0.027858	0.00547076
TERF1	-0.0111989	0.187866	0.298574	-0.0278602	0.00546856
ADPRM	-0.0112103	0.187418	0.298199	-0.0278716	0.00545719
APOL6	-0.0112162	0.187186	0.298068	-0.0278775	0.00545131
DENND2D	-0.0112173	0.187145	0.298068	-0.0278785	0.00545024
AVL9	-0.0112177	0.187126	0.298068	-0.027879	0.00544978
SLC35C2	-0.0112193	0.187063	0.298068	-0.0278806	0.00544817
TNIP3	-0.0112283	0.186712	0.298068	-0.0278895	0.00543922
RCHY1	-0.0112443	0.186084	0.297496	-0.0279055	0.0054232
APBB1IP	-0.0112598	0.185479	0.296766	-0.027921	0.00540772
TOR1B	-0.0112601	0.185465	0.296766	-0.0279214	0.00540736
CAPZA2	-0.0112786	0.184745	0.296066	-0.0279398	0.00538892
NDRG3	-0.0112819	0.184618	0.296066	-0.0279431	0.00538564
FKBP15	-0.0113045	0.183738	0.294924	-0.0279657	0.00536298
UNC13D	-0.0113523	0.18189	0.292192	-0.0280135	0.00531515
ANGEL2	-0.0113532	0.181856	0.292192	-0.0280144	0.00531427
SLFN5	-0.0113789	0.180869	0.29102	-0.0280401	0.00528857
ZRSR2	-0.0113979	0.180143	0.290319	-0.028059	0.0052696
RBX1	-0.0114047	0.179883	0.290134	-0.0280658	0.0052628
PHACTR4	-0.0114062	0.179825	0.290134	-0.0280674	0.00526127
RANBP9	-0.0114176	0.179389	0.289805	-0.0280788	0.00524985
DGKZ	-0.0114185	0.179358	0.289805	-0.0280796	0.00524902
DAXX	-0.0114369	0.178655	0.289085	-0.0280981	0.00523053
TAF3	-0.0114597	0.17779	0.287923	-0.0281209	0.00520773
NSRP1	-0.0114827	0.176924	0.286982	-0.0281438	0.00518481
WHRN	-0.0114885	0.176705	0.286859	-0.0281496	0.005179
C3AR1	-0.0115019	0.1762	0.286272	-0.028163	0.00516558
PSMD4	-0.0115182	0.175588	0.285509	-0.0281793	0.00514926
DENND6A	-0.0115215	0.175464	0.285509	-0.0281826	0.00514596
ARHGAP26	-0.0115479	0.174479	0.284167	-0.0282089	0.00511961
TGFBR3	-0.011562	0.173951	0.283539	-0.0282231	0.00510545
PIK3CD	-0.0115957	0.172701	0.28196	-0.0282567	0.00507178
CMTM8	-0.0115999	0.172546	0.281938	-0.0282609	0.00506761
VCPKMT	-0.0116363	0.171201	0.280199	-0.0282973	0.00503116
[truncated: 1,161 more rows]

## Sheet: CD8 exhausted_1_driver_gene
	CD8 exhausted_1 corr	CD8 exhausted_1 pval	CD8 exhausted_1 qval	CD8 exhausted_1 ci low	CD8 exhausted_1 ci high
[truncated: 2,000 more rows]

[truncated: 1 more sheets: CD8 exhausted_2_driver_gene]
