# Supplementary material for: Pseudotime dynamics of T cells in pancreatic ductal adenocarcinoma inform distinct functional states within the regulatory and cytotoxic T cells
Source: iScience. 2023 Mar 7;26(4):106324. doi: 10.1016/j.isci.2023.106324 (PMC10034436; doi:10.1016/j.isci.2023.106324)
Supplement: Table S2. A table of the top 300 genes driving velocity profiles, related to Figure 2 — A table of top 300 driver genes driving the bifurcation of velocity profiles into functional and dysfunctional states as obtained from the Sorted velocity fit likelihood. [file mmc3.csv]

	Genes
0	GNLY
1	KLRD1
2	KLRB1
3	GZMA
4	KLRF1
5	CCL5
6	TBC1D4
7	RPL30
8	NKG7
9	FYB1
10	ID2
11	RACK1
12	CTSW
13	FOXP3
14	RPL18
15	IL2RA
16	SLA
17	FANK1
18	TXNIP
19	JAML
20	LCP1
21	ARID5B
22	CD8B
23	MCUB
24	ITGA1
25	NAP1L1
26	RPL28
27	CLEC2B
28	CD3G
29	SH2D1B
30	LYST
31	CD44
32	PIK3IP1
33	TRAT1
34	MYL6
35	RPLP2
36	LINC02195
37	RBPJ
38	ICOS
39	LAYN
40	SLA2
41	ADGRE5
42	ABCB1
43	RPS2
44	DAPK2
45	HSPA8
46	RNF213
47	CTLA4
48	TMEM123
49	TNIP3
50	SELL
51	PYHIN1
52	CD3D
53	FCMR
54	PLCG2
55	CCR7
56	PAXX
57	CST7
58	NCR1
59	GZMB
60	NACA
61	ADD3
62	PIK3R1
63	DUSP16
64	GNPTAB
65	PSME2
66	CRIP1
67	ACTG1
68	TSHZ2
69	RPS3
70	TRGC2
71	NEAT1
72	LITAF
73	GATA3
74	BIRC3
75	NAP1L4
76	ELK3
77	NCAM1
78	CXCL13
79	TRG-AS1
80	TXK
81	ZFP36L2
82	EIF3G
83	IL10RA
84	NOSIP
85	RASGRP2
86	INS
87	GIMAP7
88	FXYD5
89	CORO1A
90	RPLP0
91	CD40LG
92	COX8A
93	IFNGR1
94	CD82
95	RPL23
96	PBXIP1
97	INPP1
98	ABI3
99	HLA-DQB1
100	SCML1
101	UBC
102	CCL3
103	EIF1AY
104	PRDM1
105	RAB9A
106	MATK
107	JUN
108	TMIGD2
109	MT2A
110	THADA
111	NDFIP1
112	EOMES
113	NDUFB2
114	RPS9
115	TMEM154
116	SLAMF7
117	NR3C1
118	GZMM
119	CYBA
120	RPS21
121	IFI44
122	SERPINB9
123	UBB
124	BTG1
125	HOPX
126	TMEM273
127	MAPK1
128	DAPP1
129	CD84
130	TNFRSF1B
131	RPL4
132	CD244
133	CRTAM
134	PLEKHF1
135	FBXO32
136	RPL6
137	PLEK
138	SEC11C
139	GFOD1
140	ADGRG1
141	FLT3LG
142	RPL38
143	PCID2
144	TOX2
145	PLPP1
146	DYNC1I2
147	CD74
148	SESN3
149	GLIPR1
150	LDHA
151	ZNF331
152	NUCB2
153	BHLHE40
154	SRGN
155	AP3S1
156	RNASET2
157	LAG3
158	PLVAP
159	NDFIP2
160	TRDC
161	PON2
162	ITGB2
163	CHN1
164	CMTM8
165	LGALS1
166	TGFBR3
167	MAL
168	ACOT9
169	HTATIP2
170	GPR65
171	ARL3
172	EEF2
173	GYG1
174	UBE2L6
175	TBXAS1
176	SAT1
177	HAVCR2
178	HPGD
179	LINC02273
180	RPL36A
181	CSGALNACT1
182	LAIR1
183	ITGA2
184	TPST2
185	TGIF1
186	CNIH1
187	NSMCE1
188	CLEC7A
189	TAGLN2
190	CD300A
191	HLA-DRA
192	UCP2
193	ANKRD55
194	PLXDC1
195	ZFP36
196	ATP8B4
197	MIR3142HG
198	ZNF683
199	TNFRSF4
200	CEP78
201	F2R
202	DUSP2
203	LY96
204	ASB2
205	IL6R
206	TTC39C-AS1
207	LINC01281
208	CCL4L2
209	PTPN12
210	SOD1
211	VDR
212	PIM2
213	AIF1
214	BTLA
215	HSP90AB1
216	AHI1
217	FCER1G
218	DBI
219	CAMK1
220	ISCU
221	CSF1
222	YPEL5
223	CHORDC1
224	FAM3C
225	DNAJA1
226	RGS2
227	GEM
228	TTN
229	C3AR1
230	APOBEC3H
231	XAF1
232	TIMP3
233	CACYBP
234	DOK2
235	HSPE1
236	SMCO4
237	TNFRSF9
238	IFI6
239	KLRC1
240	NCR3
241	FBLN7
242	HSP90AA1
243	AFAP1L2
244	KIR3DL2
245	SPARC
246	FABP5
247	HERC5
248	LMCD1
249	ADAMTS6
250	RGCC
251	CPNE2
252	COL6A2
253	DKK3
254	PGC
255	KCNN4
256	RGS16
257	IGFBP4
258	FLT1
259	CEACAM6
260	HLA-DRB5
261	LCN2
262	POSTN
263	CLDN18
264	LAMB3
265	DUOX2
266	MUCL3
267	PMCH
268	TFF1
269	CCL3L1
270	LAMC2
271	LRRN3
272	GPRC5A
273	CENPF
274	IGFBP2
275	SPINK2
276	DNAJA4
277	IFI27
278	COL3A1
279	LST1
280	MGP
281	MS4A6A
282	RGS13
283	IL4I1
284	DENND6B
285	TLE1
286	TNFRSF18
287	BAIAP2L1
288	CAPN8
289	MX2
290	CCNL2
291	MRPL20
292	FAAP20
293	SKI
294	KCNAB2
295	UTS2
296	ENO1
297	SPSB1
298	PIK3CD
299	UBE4B
